# Supplementary material for: Pan-tissue mitochondrial phenotyping reveals lower OXPHOS expression and function across cancer types
Source: Sci Rep. 2023 Oct 5;13:16742. doi: 10.1038/s41598-023-43963-5 (PMC10556099; doi:10.1038/s41598-023-43963-5)
Supplement: Supplementary file 2 — Supplementary Table 1. [file 41598_2023_43963_MOESM2_ESM.xlsx]

## Sheet: A. Complex ID and DH ID
Complex I	CI subunits		CI assembly factors		Complex II	CII subunits		CII assembly factors		Complex III	CIII subunits		CIII assembly factors		Complex IV	CIV subunits		CIV assembly factors		Complex V	CV subunits		CV assembly factors			Master	a=catalytic, b=assembly		Gene	TCA
Acad9	mt-Nd1	1a	Acad9	1b	Sdha	Sdha	2a	Sdhaf1	2b	Bcs1l	Cyc1	3a	Bcs1l	3b	Cep89	Cox4i1	4a	Cep89	4b	Atp5a1	Atp5a1	5a	Atpaf1	5b		mt-Nd1	1a		Me3	TCA
Aifm1	mt-Nd2	1a	Aifm1	1b	Sdhaf1	Sdhb	2a	Sdhaf2	2b	Cyc1	mt-Cytb	3a	Lyrm7	3b	Cmc1	Cox4i2	4a	Cmc1	4b	Atp5b	Atp5b	5a	Atpaf2	5b		mt-Nd2	1a		Pdha1	TCA
Dmac1	mt-Nd3	1a	Dmac1	1b	Sdhaf2	Sdhc	2a	Sdhaf3	2b	Lyrm7	Uqcr10	3a	Ttc19	3b	Cmc2	Cox5a	4a	Cmc2	4b	Atp5c1	Atp5c1	5a	Atpsckmt	5b		mt-Nd3	1a		Pdha2	TCA
Dmac2	mt-Nd4	1a	Dmac2	1b	Sdhaf3	Sdhd	2a	Sdhaf4	2b	mt-Cytb	Uqcr11	3a	Uqcc1	3b	Coa3	Cox5b	4a	Coa3	4b	Atp5d	Atp5d	5a	Fmc1	5b		mt-Nd4	1a		Pdhb	TCA
Ecsit	mt-Nd4l	1a	Ecsit	1b	Sdhaf4					Ttc19	Uqcrb	3a	Uqcc2	3b	Coa4	Cox6a1	4a	Coa4	4b	Atp5e	Atp5e	5a	Tmem70	5b		mt-Nd4l	1a		Pdhx	TCA
Foxred1	mt-Nd5	1a	Foxred1	1b	Sdhb					Uqcc1	Uqcrc1	3a	Uqcc3	3b	Coa5	Cox6a2	4a	Coa5	4b	Atp5g1	Atp5g1	5a				mt-Nd5	1a		Pdk1	TCA
Lyrm2	mt-Nd6	1a	Lyrm2	1b	Sdhc					Uqcc2	Uqcrc2	3a			Coa6	Cox6b1	4a	Coa6	4b	Atp5g2	Atp5g2	5a				mt-Nd6	1a		Pdk2	TCA
mt-Nd1	Ndufa1	1a	Ndufaf1	1b	Sdhd					Uqcc3	Uqcrfs1	3a			Coa7	Cox6b2	4a	Coa7	4b	Atp5g3	Atp5g3	5a				Ndufa1	1a		Pdk3	TCA
mt-Nd2	Ndufa10	1a	Ndufaf2	1b						Uqcr10	Uqcrh	3a			Coa8	Cox6c	4a	Coa8	4b	Atp5h	Atp5h	5a				Ndufa10	1a		Pdk4	TCA
mt-Nd3	Ndufa11	1a	Ndufaf3	1b						Uqcr11	Uqcrq	3a			Cox10	Cox7a1	4a	Cox10	4b	Atp5j	Atp5j	5a				Ndufa11	1a		Pdp1	TCA
mt-Nd4	Ndufa12	1a	Ndufaf4	1b						Uqcrb					Cox11	Cox7a2	4a	Cox11	4b	Atp5j2	Atp5j2	5a				Ndufa12	1a		Pdp2	TCA
mt-Nd4l	Ndufa13	1a	Ndufaf5	1b						Uqcrc1					Cox14	Cox7a2l	4a	Cox14	4b	Atp5k	Atp5k	5a				Ndufa13	1a		Pdpr	TCA
mt-Nd5	Ndufa2	1a	Ndufaf6	1b						Uqcrc2					Cox15	Cox7b	4a	Cox15	4b	Atp5l	Atp5l	5a				Ndufa2	1a		Dlat	TCA
mt-Nd6	Ndufa3	1a	Ndufaf7	1b						Uqcrfs1					Cox16	Cox7c	4a	Cox16	4b	Atp5md	Atp5md	5a				Ndufa3	1a		Hadha	TCA
Ndufa1	Ndufa5	1a	Ndufaf8	1b						Uqcrh					Cox17	Cox8a	4a	Cox17	4b	Atp5mpl	Atp5mpl	5a				Ndufa5	1a		Bckdha	TCA
Ndufa10	Ndufa6	1a	Nubpl	1b						Uqcrq					Cox18	Cox8b	4a	Cox18	4b	Atp5o	Atp5o	5a				Ndufa6	1a		Bckdhb	TCA
Ndufa11	Ndufa7	1a	Timmdc1	1b											Cox19	Cox8c	4a	Cox19	4b	Atp5pb	Atp5pb	5a				Ndufa7	1a		Bckdk	TCA
Ndufa12	Ndufa8	1a	Tmem126a	1b											Cox20	mt-Co1	4a	Cox20	4b	Atpaf1	Atpif1	5a				Ndufa8	1a		Bdh1	TCA
Ndufa13	Ndufa9	1a	Tmem126b	1b											Cox4i1	mt-Co2	4a	Higd1a	4b	Atpaf2	Dmac2l	5a				Ndufa9	1a		Aco1	TCA
Ndufa2	Ndufab1	1a	Tmem186	1b											Cox4i2	mt-Co3	4a	Pet100	4b	Atpif1	mt-Atp6	5a				Ndufab1	1a		Aco2	TCA
Ndufa3	Ndufb10	1a	Tmem70	1b											Cox5a	Ndufa4	4a	Pet117	4b	Atpsckmt	mt-Atp8	5a				Ndufb10	1a		Idh1	TCA
Ndufa5	Ndufb11	1a													Cox5b			Pnkd	4b	Dmac2l						Ndufb11	1a		Idh2	TCA
Ndufa6	Ndufb2	1a													Cox6a1			Sco1	4b	Fmc1						Ndufb2	1a		Idh3a	TCA
Ndufa7	Ndufb3	1a													Cox6a2			Sco2	4b	mt-Atp6						Ndufb3	1a		Idh3b	TCA
Ndufa8	Ndufb4	1a													Cox6b1			Smim20	4b	mt-Atp8						Ndufb4	1a		Idh3g	TCA
Ndufa9	Ndufb5	1a													Cox6b2			Surf1	4b	Tmem70						Ndufb5	1a		Glud1	TCA
Ndufab1	Ndufb6	1a													Cox6c			Taco1	4b							Ndufb6	1a		Ogdh	TCA
Ndufaf1	Ndufb7	1a													Cox7a1			Timm21	4b							Ndufb7	1a		Dlst	TCA
Ndufaf2	Ndufb8	1a													Cox7a2			Tmem177	4b							Ndufb8	1a		Sucla2	TCA
Ndufaf3	Ndufb9	1a													Cox7a2l											Ndufb9	1a		Suclg1	TCA
Ndufaf4	Ndufc1	1a													Cox7b											Ndufc1	1a		Suclg2	TCA
Ndufaf5	Ndufc2	1a													Cox7c											Ndufc2	1a		Sugct	TCA
Ndufaf6	Ndufs1	1a													Cox8a											Ndufs1	1a		Fh1	TCA
Ndufaf7	Ndufs2	1a													Cox8b											Ndufs2	1a		Mdh1	TCA
Ndufaf8	Ndufs3	1a													Cox8c											Ndufs3	1a		Mdh2	TCA
Ndufb10	Ndufs4	1a													Higd1a											Ndufs4	1a		Got2	TCA
Ndufb11	Ndufs5	1a													mt-Co1											Ndufs5	1a		Gpd2	TCA
Ndufb2	Ndufs6	1a													mt-Co2											Ndufs6	1a		Dhodh	TCA
Ndufb3	Ndufs7	1a													mt-Co3											Ndufs7	1a		Dld	TCA
Ndufb4	Ndufs8	1a													Ndufa4											Ndufs8	1a		Gls	TCA
Ndufb5	Ndufv1	1a													Pet100											Ndufv1	1a		Gls2	TCA
Ndufb6	Ndufv2	1a													Pet117											Ndufv2	1a
Ndufb7	Ndufv3	1a													Pnkd											Ndufv3	1a
Ndufb8															Sco1											Acad9	1b
Ndufb9															Sco2											Aifm1	1b
Ndufc1															Smim20											Dmac1	1b
Ndufc2															Surf1											Dmac2	1b
Ndufs1															Taco1											Ecsit	1b
Ndufs2															Timm21											Foxred1	1b
Ndufs3															Tmem177											Lyrm2	1b
Ndufs4																										Ndufaf1	1b
Ndufs5																										Ndufaf2	1b
Ndufs6																										Ndufaf3	1b
Ndufs7																										Ndufaf4	1b
Ndufs8																										Ndufaf5	1b
Ndufv1																										Ndufaf6	1b
Ndufv2																										Ndufaf7	1b
Ndufv3																										Ndufaf8	1b
Nubpl																										Nubpl	1b
Timmdc1																										Timmdc1	1b
Tmem126a																										Tmem126a	1b
Tmem126b																										Tmem126b	1b
Tmem186																										Tmem186	1b
Tmem70																										Tmem70	1b
																										Sdha	2a
																										Sdhb	2a
																										Sdhc	2a
																										Sdhd	2a
																										Sdhaf1	2b
																										Sdhaf2	2b
																										Sdhaf3	2b
																										Sdhaf4	2b
																										Cyc1	3a
																										mt-Cytb	3a
																										Uqcr10	3a
																										Uqcr11	3a
																										Uqcrb	3a
																										Uqcrc1	3a
																										Uqcrc2	3a
																										Uqcrfs1	3a
																										Uqcrh	3a
																										Uqcrq	3a
																										Bcs1l	3b
																										Lyrm7	3b
																										Ttc19	3b
																										Uqcc1	3b
																										Uqcc2	3b
																										Uqcc3	3b
																										Cox4i1	4a
																										Cox4i2	4a
																										Cox5a	4a
																										Cox5b	4a
																										Cox6a1	4a
																										Cox6a2	4a
																										Cox6b1	4a
																										Cox6b2	4a
																										Cox6c	4a
																										Cox7a1	4a
																										Cox7a2	4a
																										Cox7a2l	4a
																										Cox7b	4a
																										Cox7c	4a
																										Cox8a	4a
																										Cox8b	4a
																										Cox8c	4a
																										mt-Co1	4a
																										mt-Co2	4a
																										mt-Co3	4a
																										Ndufa4	4a
																										Cep89	4b
																										Cmc1	4b
																										Cmc2	4b
																										Coa3	4b
																										Coa4	4b
																										Coa5	4b
																										Coa6	4b
																										Coa7	4b
																										Coa8	4b
																										Cox10	4b
																										Cox11	4b
																										Cox14	4b
																										Cox15	4b
																										Cox16	4b
																										Cox17	4b
																										Cox18	4b
																										Cox19	4b
																										Cox20	4b
																										Higd1a	4b
																										Pet100	4b
																										Pet117	4b
																										Pnkd	4b
																										Sco1	4b
																										Sco2	4b
																										Smim20	4b
																										Surf1	4b
																										Taco1	4b
																										Timm21	4b
																										Tmem177	4b
																										Atp5f1a	5a
																										Atp5b	5a
																										Atp5c1	5a
																										Atp5d	5a
																										Atp5e	5a
																										Atp5g1	5a
																										Atp5g2	5a
																										Atp5g3	5a
																										Atp5h	5a
																										Atp5j	5a
																										Atp5j2	5a
																										Atp5k	5a
																										Atp5l	5a
																										Atp5md	5a
																										Atp5mpl	5a
																										Atp5o	5a
																										Atp5pb	5a
																										Atpif1	5a
																										Dmac2l	5a
																										mt-Atp6	5a
																										mt-Atp8	5a
																										Atpaf1	5b
																										Atpaf2	5b
																										Atpsckmt	5b
																										Fmc1	5b
																										Tmem70	5b
																										Cycs	CytC
																										Cyct	CytC
																										Hccs	CytC
																										Cox7a2l	SCs
																										Higd1a	SCs
																										Higd2a	SCs
																										Rab5if	SCs

## Sheet: B. Fig. 1_BAT-HRT-KID
	Total	9.8517e+10	9.8517e+10	9.8517e+10	9.8517e+10	9.8517e+10	9.8517e+10	9.8517e+10	9.8517e+10	9.8517e+10	9.8517e+10	9.8517e+10	9.8517e+10	9.8517e+10	9.8517e+10	9.8517e+10	% Contribution to MitoCarta
		BAT	BAT	BAT	BAT	BAT	HRT	HRT	HRT	HRT	HRT	KID	KID	KID	KID	KID		BAT	BAT	BAT	BAT	BAT	HRT	HRT	HRT	HRT	HRT	KID	KID	KID	KID	KID
		Mouse #1	Mouse #2	Mouse #3	Mouse #4	Mouse #5	Mouse #1	Mouse #2	Mouse #3	Mouse #4	Mouse #5	Mouse #1	Mouse #2	Mouse #3	Mouse #4	Mouse #5		Mouse #1	Mouse #2	Mouse #3	Mouse #4	Mouse #5	Mouse #1	Mouse #2	Mouse #3	Mouse #4	Mouse #5	Mouse #1	Mouse #2	Mouse #3	Mouse #4	Mouse #5
Gene	Complex	Abundances (Normalized): F1: Sample, BAT	Abundances (Normalized): F2: Sample, BAT	Abundances (Normalized): F3: Sample, BAT	Abundances (Normalized): F4: Sample, BAT	Abundances (Normalized): F5: Sample, BAT	Abundances (Normalized): F6: Sample, HRT	Abundances (Normalized): F7: Sample, HRT	Abundances (Normalized): F9: Sample, HRT	Abundances (Normalized): F10: Sample, HRT	Abundances (Normalized): F13: Sample, HRT	Abundances (Normalized): F8: Sample, KID	Abundances (Normalized): F11: Sample, KID	Abundances (Normalized): F12: Sample, KID	Abundances (Normalized): F14: Sample, KID	Abundances (Normalized): F15: Sample, KID	Gene	Abundances (Normalized): F1: Sample, BAT	Abundances (Normalized): F2: Sample, BAT	Abundances (Normalized): F3: Sample, BAT	Abundances (Normalized): F4: Sample, BAT	Abundances (Normalized): F5: Sample, BAT	Abundances (Normalized): F6: Sample, HRT	Abundances (Normalized): F7: Sample, HRT	Abundances (Normalized): F9: Sample, HRT	Abundances (Normalized): F10: Sample, HRT	Abundances (Normalized): F13: Sample, HRT	Abundances (Normalized): F8: Sample, KID	Abundances (Normalized): F11: Sample, KID	Abundances (Normalized): F12: Sample, KID	Abundances (Normalized): F14: Sample, KID	Abundances (Normalized): F15: Sample, KID
Cycs	CytC	6.38729e+08	6.79201e+08	6.82527e+08	6.4244e+08	5.48111e+08	5.05301e+08	5.59826e+08	5.90391e+08	5.04476e+08	5.44246e+08	5.89255e+08	4.79075e+08	5.35474e+08	4.50861e+08	6.14853e+08	Cycs	0.00648344	0.00689425	0.00692802	0.00652111	0.00556362	0.00512907	0.00568254	0.00599278	0.0051207	0.00552439	0.00598125	0.00486287	0.00543535	0.00457648	0.00624108
Hccs	CytC	9.82863e+06	1.1661e+07	7.85208e+06	8.62291e+06	9.59613e+06	2.21308e+07	1.28514e+07	1.11146e+07	9.29977e+06	1.14544e+07	6.88595e+06	1.02357e+07	5.32091e+06	1.62533e+07	6.84435e+06	Hccs	9.97659e-05	0.000118366	7.97028e-05	8.75271e-05	9.74058e-05	0.000224639	0.000130448	0.000112819	9.43977e-05	0.000116268	6.9896e-05	0.000103897	5.401e-05	0.00016498	6.94738e-05
Atpaf2	5b	5.01157e+06	3.91875e+06	5.0441e+06	3.76186e+06	3.80146e+06	214600	871126	407535	580086	763735	711802	416384	583810	893620	555467	Atpaf2	5.08701e-05	3.97774e-05	5.12003e-05	3.81849e-05	3.85868e-05	2.1783e-06	8.84239e-06	4.1367e-06	5.88818e-06	7.75232e-06	7.22517e-06	4.22652e-06	5.92599e-06	9.07072e-06	5.63829e-06
Atp5b	5a	7.61873e+08	8.75577e+08	8.69302e+08	7.94383e+08	8.14827e+08	5.79239e+09	7.13065e+09	7.85656e+09	1.03214e+10	7.89838e+09	4.11046e+09	3.79764e+09	4.69697e+09	2.25054e+09	4.76532e+09	Atp5b	0.00773342	0.00888757	0.00882388	0.00806341	0.00827093	0.0587958	0.0723799	0.0797482	0.104768	0.0801728	0.0417234	0.0385481	0.0476767	0.0228442	0.0483706
Atp5c1	5a	1.02698e+08	9.55339e+07	1.02666e+08	8.22034e+07	8.01276e+07	6.44037e+08	8.5689e+08	8.05615e+08	7.00296e+08	8.22193e+08	4.57391e+08	3.7939e+08	4.29091e+08	7.97454e+08	3.96432e+08	Atp5c1	0.00104244	0.00096972	0.00104211	0.000834409	0.000813338	0.00653732	0.00869789	0.00817743	0.00710837	0.0083457	0.00464277	0.00385101	0.0043555	0.00809459	0.004024
Atp5d	5a	6.79226e+07	9.30702e+06	6.06487e+07	2.96203e+07	4.49239e+07	1.11777e+08	2.66942e+08	3.98302e+08	1.86292e+08	3.10046e+08	2.31566e+08	3.39564e+07	2.20431e+08	3.061e+07	2.14111e+08	Atp5d	0.000689451	9.44712e-05	0.000615616	0.000300662	0.000456002	0.0011346	0.0027096	0.00404298	0.00189096	0.00314713	0.00235052	0.000344676	0.0022375	0.000310708	0.00217334
Atp5e	5a	1.14171e+07	373274	1.36453e+07	2.52305e+06	6.45201e+06	7.55604e+06	1.8058e+07	9.58134e+07	2.7892e+07	6.36431e+07	2.26393e+07	451344	1.45455e+07	6.42765e+06	3.44643e+07	Atp5e	0.00011589	3.78893e-06	0.000138507	2.56103e-05	6.54913e-05	7.66978e-05	0.000183299	0.000972557	0.000283118	0.000646012	0.000229801	4.58138e-06	0.000147645	6.5244e-05	0.000349832
Atp5h	5a	9.73918e+07	1.06649e+08	1.03962e+08	9.0087e+07	7.87361e+07	7.09392e+08	9.10393e+08	7.84709e+08	1.06664e+09	7.70445e+08	4.54773e+08	5.22486e+08	4.70456e+08	9.91639e+07	4.31024e+08	Atp5h	0.000988579	0.00108254	0.00105527	0.000914431	0.000799213	0.00720071	0.00924097	0.00796521	0.0108269	0.00782042	0.00461619	0.00530351	0.00477538	0.00100657	0.00437512
Atp5j	5a	4.27559e+07	3.88561e+07	4.05387e+07	4.391e+07	4.64988e+07	4.42981e+08	5.19522e+08	5.30244e+08	6.95993e+08	5.45478e+08	2.21231e+08	2.2164e+08	2.03654e+08	2.06047e+08	2.6163e+08	Atp5j	0.000433995	0.00039441	0.00041149	0.00044571	0.000471988	0.00449649	0.00527342	0.00538226	0.0070647	0.00553689	0.00224562	0.00224977	0.00206719	0.00209148	0.00265568
Atp5j2	5a	397375	1.05589e+06	252491	450666	540914	2.84259e+06	6.88285e+06	7.37482e+06	1.30169e+08	6.6696e+06	7.40677e+06	6.50722e+07	6.0647e+07	5.40436e+06	8.45699e+07	Atp5j2	4.03357e-06	1.07178e-05	2.56291e-06	4.5745e-06	5.49057e-06	2.88538e-05	6.98646e-05	7.48584e-05	0.00132128	6.77e-05	7.51827e-05	0.000660518	0.0006156	5.48572e-05	0.00085843
Atp5k	5a	4.115e+07	5.28062e+07	5.40498e+07	4.67499e+07	5.62801e+07	6.24483e+08	3.41748e+08	3.8693e+08	2.98572e+08	3.64359e+08	2.76965e+08	2.1055e+08	1.93387e+08	5.61227e+08	1.70083e+08	Atp5k	0.000417695	0.000536011	0.000548634	0.000474537	0.000571273	0.00633884	0.00346893	0.00392754	0.00303066	0.00369844	0.00281134	0.0021372	0.00196299	0.00569675	0.00172643
Atp5l	5a	5.01616e+07	4.06793e+07	4.27343e+07	3.76638e+07	4.3414e+07	4.1827e+08	4.09063e+08	3.69804e+08	2.92452e+08	3.73063e+08	1.65673e+08	1.23425e+08	1.32541e+08	2.54982e+07	1.16986e+08	Atp5l	0.000509167	0.000412917	0.000433776	0.000382308	0.000440675	0.00424566	0.00415221	0.00375371	0.00296854	0.00378679	0.00168166	0.00125283	0.00134536	0.000258821	0.00118747
Atp5o	5a	8.00999e+07	9.97614e+07	9.54265e+07	8.66788e+07	7.41494e+07	9.45117e+08	8.68875e+08	8.98598e+08	1.05714e+09	9.30622e+08	5.40059e+08	5.02368e+08	5.56262e+08	4.7419e+07	5.87181e+08	Atp5o	0.000813057	0.00101263	0.00096863	0.000879836	0.000752656	0.00959344	0.00881954	0.00912125	0.0107306	0.00944631	0.00548188	0.0050993	0.00564636	0.000481328	0.00596021
Atpif1	5a	26127.6	14050.1	42755	40348.2	40358.7	221853	85769.5	51130.5	45020.6	48416.6	145242	222311	228294	83533.1	127426	Atpif1	2.65209e-07	1.42616e-07	4.33986e-07	4.09556e-07	4.09662e-07	2.25193e-06	8.70606e-07	5.19002e-07	4.56983e-07	4.91454e-07	1.47429e-06	2.25658e-06	2.31731e-06	8.47906e-07	1.29344e-06
Atp5a1	5a	1.21936e+09	1.503e+09	1.67439e+09	1.36923e+09	1.45053e+09	9.32664e+09	9.66882e+09	1.0056e+10	8.58866e+09	1.01403e+10	6.1587e+09	4.76214e+09	4.87088e+09	1.03821e+09	5.01285e+09	Atp5a1	0.0123772	0.0152563	0.0169959	0.0138984	0.0147237	0.0946704	0.0981437	0.102074	0.0871794	0.102929	0.0625141	0.0483383	0.0494421	0.0105384	0.0508831
Atp5f1	5a	1.39236e+08	9.99084e+07	1.13659e+08	7.9671e+07	9.32101e+07	6.86733e+08	8.06429e+08	7.47292e+08	4.59767e+08	6.38551e+08	3.97015e+08	3.39002e+08	3.97993e+08	8.73274e+07	2.94589e+08	Atp5f1	0.00141332	0.00101412	0.0011537	0.000808703	0.000946133	0.0069707	0.00818569	0.00758541	0.00466688	0.00648163	0.00402992	0.00344105	0.00403984	0.00088642	0.00299024
Atp5s	5a	1.69552e+06	1.03178e+06	1.27963e+06	1.0725e+06	1.1474e+06	1.88977e+06	2.74071e+06	2.6406e+06	2.08524e+06	2.65039e+06	2.01278e+06	1.08759e+06	1.66994e+06	785705	1.56412e+06	Atp5s	1.72105e-05	1.04731e-05	1.29889e-05	1.08865e-05	1.16468e-05	1.91822e-05	2.78197e-05	2.68035e-05	2.11663e-05	2.69028e-05	2.04308e-05	1.10396e-05	1.69508e-05	7.97532e-06	1.58766e-05
ATP8	5a	3.93892e+07	5.11858e+07	5.12178e+07	3.81375e+07	4.64125e+07	4.26621e+08	3.12437e+08	3.55655e+08	2.37542e+08	4.0606e+08	2.19222e+08	1.69392e+08	1.48367e+08	3.67345e+06	1.59912e+08	ATP8	0.000399822	0.000519563	0.000519888	0.000387116	0.000471112	0.00433043	0.0031714	0.00361009	0.00241118	0.00412173	0.00222522	0.00171942	0.001506	3.72874e-05	0.00162319
Cmc1	4b	7.17177e+06	3.00748e+06	4.97347e+06	3.41556e+06	3.85191e+06	66233.6	1.63566e+06	1.55229e+06	987915	1.26803e+06	3.03141e+06	973324	2.68554e+06	35611.8	2.17485e+06	Cmc1	7.27973e-05	3.05275e-05	5.04834e-05	3.46698e-05	3.90989e-05	6.72306e-07	1.66028e-05	1.57566e-05	1.00279e-05	1.28712e-05	3.07704e-05	9.87976e-06	2.72597e-05	3.61479e-07	2.20759e-05
Cmc2	4b	5.69518e+06	6.20358e+06	5.00622e+06	3.40803e+06	3.28027e+06	3.34618e+06	4.70231e+06	3.11378e+06	2.20917e+06	2.59796e+06	565201	808759	914255	1.81452e+07	530723	Cmc2	5.78091e-05	6.29696e-05	5.08158e-05	3.45933e-05	3.32965e-05	3.39655e-05	4.7731e-05	3.16066e-05	2.24242e-05	2.63707e-05	5.7371e-06	8.20933e-06	9.28017e-06	0.000184183	5.38712e-06
Coa3	4b	4.81334e+07	3.22843e+07	2.85154e+07	4.08166e+07	4.69042e+07	1.06969e+07	1.17932e+07	9.88743e+06	7.74261e+06	1.03065e+07	1.16902e+07	1.36711e+07	1.05258e+07	1.06166e+07	8.60591e+06	Coa3	0.00048858	0.000327703	0.000289446	0.00041431	0.000476102	0.00010858	0.000119708	0.000100363	7.85917e-05	0.000104617	0.000118662	0.000138769	0.000106843	0.000107765	8.73546e-05
Coa5	4b	840160	1.43937e+06	1.24312e+06	862056	1.00562e+06	1.71485e+06	804240	650001	317128	509398	1.89367e+06	1.21511e+06	1.22137e+06	1.18581e+06	1.12287e+06	Coa5	8.52807e-06	1.46104e-05	1.26183e-05	8.75032e-06	1.02076e-05	1.74066e-05	8.16346e-06	6.59786e-06	3.21901e-06	5.17067e-06	1.92218e-05	1.2334e-05	1.23975e-05	1.20366e-05	1.13977e-05
Coa6	4b	2.29973e+06	327351	56487.4	2.00379e+06	1.6425e+06	6.59566e+06	1.75335e+06	1.96324e+06	49534	296299	5.58113e+06	4.36617e+06	4.98048e+06	5.23617e+07	3.89419e+06	Coa6	2.33435e-05	3.32279e-06	5.73378e-07	2.03396e-05	1.66722e-05	6.69495e-05	1.77974e-05	1.99279e-05	5.02796e-07	3.0076e-06	5.66515e-05	4.43189e-05	5.05545e-05	0.0005315	3.95281e-05
Coa7	4b	2.50934e+07	2.617e+07	2.17115e+07	2.22737e+07	2.24774e+07	1.70402e+07	1.52476e+07	1.50184e+07	9.89119e+06	1.39116e+07	2.41503e+07	2.48849e+07	2.25358e+07	3.58034e+07	1.5664e+07	Coa7	0.000254711	0.00026564	0.000220383	0.00022609	0.000228158	0.000172967	0.000154771	0.000152445	0.000100401	0.00014121	0.000245139	0.000252595	0.00022875	0.000363424	0.000158998
Cox11	4b	488276	144137	30095.4	234876	171032	5717.13	341536	127056	273353	292195	30861.1	10889.5	36346.8	24060.1	13997.9	Cox11	4.95626e-06	1.46306e-06	3.05485e-07	2.38411e-06	1.73607e-06	5.8032e-08	3.46677e-06	1.28968e-06	2.77468e-06	2.96593e-06	3.13257e-07	1.10534e-07	3.6894e-07	2.44223e-07	1.42086e-07
Cox17	4b	9.16178e+06	1.03489e+07	6.72199e+06	4.20526e+06	5.33438e+06	1.45959e+07	5.53513e+06	3.74723e+06	3.0563e+06	4.17541e+06	3.07921e+06	2.86599e+06	4.13263e+06	1.85145e+06	731993	Cox17	9.29969e-05	0.000105047	6.82318e-05	4.26857e-05	5.41468e-05	0.000148156	5.61845e-05	3.80364e-05	3.10231e-05	4.23827e-05	3.12556e-05	2.90914e-05	4.19484e-05	1.87932e-05	7.43012e-06
Cox20	4b	1.29416e+07	1.41943e+07	1.16196e+07	9.52178e+06	9.91306e+06	1.58517e+07	1.56025e+07	9.94073e+06	7.8015e+06	1.03707e+07	3.04407e+06	3.38424e+06	3.23608e+06	7.93274e+06	2.69672e+06	Cox20	0.000131365	0.00014408	0.000117945	9.66511e-05	0.000100623	0.000160903	0.000158374	0.000100904	7.91894e-05	0.000105268	3.08989e-05	3.43519e-05	3.2848e-05	8.05215e-05	2.73732e-05
Sco1	4b	1.40847e+07	2.18968e+07	1.97978e+07	1.7768e+07	1.80997e+07	1.72082e+07	2.08293e+07	1.93066e+07	1.54723e+07	1.99355e+07	1.3103e+07	1.14171e+07	1.12966e+07	4.90923e+06	8.6916e+06	Sco1	0.000142967	0.000222264	0.000200958	0.000180355	0.000183721	0.000174672	0.000211429	0.000195972	0.000157052	0.000202356	0.000133002	0.00011589	0.000114667	4.98313e-05	8.82243e-05
Sco2	4b	6.69129e+06	8.62955e+06	8.12712e+06	7.35588e+06	7.90049e+06	3.82998e+06	4.76742e+06	4.83349e+06	3.39001e+06	4.73117e+06	7.8793e+06	6.82825e+06	6.19793e+06	1.27151e+07	4.96303e+06	Sco2	6.79201e-05	8.75945e-05	8.24946e-05	7.46661e-05	8.01942e-05	3.88763e-05	4.83919e-05	4.90625e-05	3.44104e-05	4.80239e-05	7.99791e-05	6.93104e-05	6.29123e-05	0.000129065	5.03774e-05
Smim20	4b	8.44677e+06	1.02457e+07	9.65064e+06	8.73378e+06	9.70761e+06	1.11235e+07	1.02612e+07	1.02737e+07	7.06405e+06	1.04261e+07	5.17756e+06	6.08473e+06	4.57351e+06	7.083e+06	3.63642e+06	Smim20	8.57392e-05	0.000104	9.79592e-05	8.86526e-05	9.85375e-05	0.000112909	0.000104157	0.000104283	7.17039e-05	0.00010583	5.2555e-05	6.17633e-05	4.64235e-05	7.18962e-05	3.69116e-05
Surf1	4b	5.96425e+06	6.6191e+06	3.73381e+06	5.2839e+06	3.82036e+06	750509	2.08507e+06	2.15638e+06	2.56338e+06	1.64094e+06	5.54734e+06	5.68022e+06	8.73703e+06	8.0721e+06	5.10306e+06	Surf1	6.05403e-05	6.71874e-05	3.79002e-05	5.36344e-05	3.87787e-05	7.61807e-06	2.11645e-05	2.18884e-05	2.60197e-05	1.66564e-05	5.63085e-05	5.76573e-05	8.86856e-05	8.19361e-05	5.17988e-05
Taco1	4b	2.81749e+07	3.62866e+07	2.64508e+07	2.31726e+07	2.62391e+07	3.04134e+07	2.55735e+07	2.48709e+07	1.85992e+07	2.34156e+07	1.80774e+07	1.94928e+07	1.61705e+07	2.53791e+07	1.61705e+07	Taco1	0.00028599	0.000368328	0.00026849	0.000235215	0.000266341	0.000308712	0.000259585	0.000252452	0.000188792	0.000237681	0.000183495	0.000197862	0.000164139	0.000257612	0.000164139
Timm21	4b	1.04328e+07	4.53448e+06	4.32328e+06	5.71901e+06	7.55015e+06	2.84336e+06	6.00461e+06	5.21647e+06	3.40447e+06	4.9426e+06	5.35435e+06	5.15907e+06	4.94503e+06	4.223e+06	4.09634e+06	Timm21	0.000105898	4.60273e-05	4.38836e-05	5.8051e-05	7.6638e-05	2.88616e-05	6.095e-05	5.29499e-05	3.45571e-05	5.017e-05	5.43495e-05	5.23674e-05	5.01947e-05	4.28657e-05	4.15801e-05
Tmem177	4b	2.70559e+06	2.8162e+06	3.10621e+06	2.89032e+06	2.8871e+06	1.51652e+06	2.00002e+06	1.94608e+06	1.451e+06	1.88366e+06	1.80458e+06	1.8754e+06	1.70756e+06	5.88778e+06	1.39656e+06	Tmem177	2.74631e-05	2.85859e-05	3.15297e-05	2.93383e-05	2.93056e-05	1.53935e-05	2.03013e-05	1.97538e-05	1.47284e-05	1.91201e-05	1.83175e-05	1.90363e-05	1.73326e-05	5.97641e-05	1.41759e-05
Cox4i1	4a	2.98104e+08	2.2647e+08	2.57975e+08	2.66478e+08	2.56105e+08	5.89895e+08	6.9534e+08	7.44826e+08	5.91966e+08	6.42755e+08	3.67896e+08	2.5937e+08	3.26978e+08	2.51708e+07	3.24288e+08	Cox4i1	0.00302591	0.00229879	0.00261858	0.0027049	0.0025996	0.00598775	0.00705807	0.00756038	0.00600877	0.00652431	0.00373434	0.00263275	0.003319	0.000255497	0.00329169
Cox5a	4a	3.67192e+08	1.98065e+08	4.06112e+08	1.9739e+08	2.77789e+08	7.6146e+07	5.72172e+08	7.73244e+08	5.10281e+08	6.62308e+08	3.51006e+08	1.56756e+08	2.914e+08	1.49152e+07	3.27724e+08	Cox5a	0.00372719	0.00201046	0.00412226	0.00200361	0.00281971	0.000772922	0.00580785	0.00784884	0.00517963	0.00672278	0.0035629	0.00159116	0.00295786	0.000151397	0.00332658
Cox5b	4a	2.36512e+08	1.96162e+08	2.37918e+08	2.22195e+08	2.075e+08	7.14896e+08	7.08409e+08	5.69255e+08	5.34638e+08	5.11831e+08	2.96441e+08	3.77223e+08	3.24794e+08	5.99398e+08	2.30395e+08	Cox5b	0.00240072	0.00199114	0.00241499	0.00225539	0.00210623	0.00725658	0.00719073	0.00577824	0.00542687	0.00519536	0.00300903	0.00382901	0.00329683	0.00608421	0.00233863
Cox6a1	4a	4.74853e+07	1.40872e+08	1.29442e+08	6.47573e+07	1.15319e+08	9.88671e+07	4.94014e+07	4.02058e+07	3.93918e+07	3.48709e+07	2.3342e+08	2.65751e+08	2.30059e+08	8.35899e+07	1.53623e+08	Cox6a1	0.000482002	0.00142993	0.0013139	0.000657321	0.00117055	0.00100355	0.00050145	0.00040811	0.000399847	0.000353959	0.00236933	0.00269751	0.00233522	0.000848482	0.00155935
Cox6a2	4a	535156	1.40539e+06	1.64995e+06	500337	1.01861e+06	1.6103e+08	1.0346e+08	1.75829e+08	4.54518e+08	1.47507e+08	83742.5	110475	62524.6	639819	97359.9	Cox6a2	5.43212e-06	1.42654e-05	1.67479e-05	5.07868e-06	1.03395e-05	0.00163454	0.00105018	0.00178476	0.0046136	0.00149728	8.50031e-07	1.12138e-06	6.34658e-07	6.49451e-06	9.88255e-07
Cox6b1	4a	1.43345e+08	1.44226e+08	1.56681e+08	1.65261e+08	1.54426e+08	1.44501e+09	5.42004e+08	5.94108e+08	7.04688e+08	5.35384e+08	3.18903e+08	4.53631e+08	3.46185e+08	3.30353e+09	3.4263e+08	Cox6b1	0.00145503	0.00146397	0.00159039	0.00167749	0.00156751	0.0146676	0.00550163	0.00603051	0.00715296	0.00543444	0.00323703	0.0046046	0.00351396	0.0335326	0.00347788
Cox6c	4a	1.36848e+08	7.18966e+07	1.09536e+08	6.69317e+07	7.57266e+07	3.46463e+08	2.8322e+08	2.99222e+08	1.74884e+08	2.57626e+08	1.70663e+08	1.12332e+08	1.44867e+08	1.32132e+06	1.0888e+08	Cox6c	0.00138908	0.000729789	0.00111185	0.000679392	0.000768665	0.00351679	0.00287484	0.00303727	0.00177517	0.00261505	0.00173232	0.00114023	0.00147048	1.34121e-05	0.00110519
Cox7a1	4a	7.23884e+07	2.26595e+07	2.24035e+07	2.92972e+07	1.19016e+08	2.00684e+08	4.38032e+08	4.44802e+08	4.85335e+08	4.97295e+08	1.13212e+07	1.34533e+07	1.22747e+07	2.04311e+07	1.97695e+07	Cox7a1	0.000734781	0.000230006	0.000227408	0.000297383	0.00120807	0.00203705	0.00444626	0.00451497	0.00492641	0.00504781	0.000114916	0.000136558	0.000124595	0.000207387	0.000200671
Cox7a2	4a	4.15408e+07	2.97523e+07	4.21205e+07	3.24261e+07	3.58801e+07	3.00647e+07	6.84146e+07	6.6871e+07	5.12946e+07	7.29557e+07	1.5456e+08	1.6461e+08	1.70401e+08	4.02128e+07	1.4815e+08	Cox7a2	0.000421661	0.000302001	0.000427545	0.000329143	0.000364202	0.000305172	0.000694445	0.000678776	0.000520668	0.000740539	0.00156887	0.00167087	0.00172966	0.000408181	0.0015038
Cox7a2l	4a	2.75365e+07	2.22125e+07	2.57588e+07	3.06122e+07	2.27088e+07	2.90479e+07	3.85137e+07	3.6113e+07	2.96073e+07	3.76912e+07	2.51064e+07	2.65791e+07	2.23671e+07	6.44004e+06	2.15976e+07	Cox7a2l	0.00027951	0.000225468	0.000261466	0.00031073	0.000230506	0.000294852	0.000390935	0.000366566	0.00030053	0.000382586	0.000254843	0.000269792	0.000227038	6.53698e-05	0.000219227
Cox7c	4a	4.27911e+07	4.23965e+07	5.07657e+07	4.57468e+07	5.20665e+07	2.49404e+08	1.48728e+08	1.67034e+08	1.25021e+08	1.70747e+08	9.24749e+07	8.74824e+07	6.85712e+07	3.97623e+07	6.00037e+07	Cox7c	0.000434352	0.000430348	0.000515299	0.000464354	0.000528502	0.00253158	0.00150967	0.00169548	0.00126903	0.00173317	0.000938669	0.000887993	0.000696034	0.000403608	0.00060907
Cox8a	4a	111703	503356	380097	167515	345187	87270.5	980357	546186	999917	932653	1.13825e+07	4.57875e+06	1.00413e+07	4.27627e+06	2.04751e+07	Cox8a	1.13385e-06	5.10934e-06	3.85819e-06	1.70037e-06	3.50383e-06	8.85842e-07	9.95114e-06	5.54408e-06	1.01497e-05	9.46692e-06	0.000115538	4.64768e-05	0.000101925	4.34064e-05	0.000207833
Cox8b	4a	112326	1.79658e+06	830931	731942	542934	2.59582e+06	4.91526e+06	2.12841e+06	4.14636e+06	4.01364e+06	45702.5	9246.48	35221	3.12082e+06	74978.9	Cox8b	1.14017e-06	1.82362e-05	8.4344e-06	7.4296e-06	5.51107e-06	2.6349e-05	4.98925e-05	2.16045e-05	4.20878e-05	4.07406e-05	4.63905e-07	9.38567e-08	3.57512e-07	3.1678e-05	7.61076e-07
Ndufa4	4a	1.94428e+07	2.74587e+07	2.67825e+07	3.40017e+07	3.76909e+07	2.19358e+08	1.04076e+08	1.1284e+08	1.57795e+08	1.13367e+08	4.82141e+07	5.50635e+07	4.9408e+07	1.63244e+08	3.48132e+07	Ndufa4	0.000197355	0.00027872	0.000271856	0.000345135	0.000382583	0.0022266	0.00105642	0.00114539	0.0016017	0.00115073	0.000489399	0.000558924	0.000501518	0.00165701	0.000353372
COX1	4a	7701.58	8917.8	4890.7	41135.8	27477.8	39928.2	359953	489554	820910	373028	288826	105464	273209	1.43027e+06	524991	COX1	7.81752e-08	9.05204e-08	4.96433e-08	4.17551e-07	2.78914e-07	4.05293e-07	3.65371e-06	4.96923e-06	8.33267e-06	3.78643e-06	2.93174e-06	1.07052e-06	2.77322e-06	1.4518e-05	5.32894e-06
COX2	4a	1.12185e+07	4.53022e+06	1.45931e+07	2.79911e+07	1.45862e+07	4.02966e+06	3.69757e+07	5.38837e+07	1.55627e+08	5.08119e+07	1.43656e+07	9.66441e+06	1.35595e+07	6.94073e+06	4.85143e+07	COX2	0.000113874	4.59842e-05	0.000148128	0.000284124	0.000148058	4.09032e-05	0.000375323	0.000546949	0.0015797	0.000515768	0.000145818	9.80989e-05	0.000137636	7.04521e-05	0.000492446
Bcs1l	3b	2.0709e+06	1.23409e+06	934694	1.39663e+06	1.06499e+06	815215	857288	668474	698616	687416	972601	532451	358375	28920	273723	Bcs1l	2.10207e-05	1.25267e-05	9.48765e-06	1.41765e-05	1.08102e-05	8.27487e-06	8.70193e-06	6.78537e-06	7.09133e-06	6.97764e-06	9.87242e-06	5.40466e-06	3.6377e-06	2.93554e-07	2.77844e-06
Lyrm7	3b	2.10434e+06	2.10165e+06	3.00726e+06	1.8891e+06	2.0421e+06	3.92557e+06	2.85928e+06	3.0153e+06	2.43309e+06	2.82372e+06	296081	205876	242575	940877	56191.3	Lyrm7	2.13602e-05	2.13328e-05	3.05253e-05	1.91753e-05	2.07284e-05	3.98466e-05	2.90232e-05	3.06069e-05	2.46972e-05	2.86623e-05	3.00538e-06	2.08975e-06	2.46226e-06	9.55041e-06	5.70372e-07
Uqcc2	3b	3.10864e+06	1.68417e+06	1.90277e+06	1.47378e+06	3.66452e+06	2.42752e+06	1.86546e+06	3.71701e+06	1.69121e+06	1.72568e+06	2.67434e+06	3.94998e+06	2.99917e+06	2.95068e+06	3.72172e+06	Uqcc2	3.15544e-05	1.70952e-05	1.93141e-05	1.49597e-05	3.71969e-05	2.46406e-05	1.89355e-05	3.77297e-05	1.71666e-05	1.75166e-05	2.7146e-05	4.00944e-05	3.04432e-05	2.99509e-05	3.77775e-05
Cyc1	3a	7.57733e+08	7.38255e+08	7.38373e+08	7.54822e+08	7.72056e+08	5.36249e+08	6.60106e+08	5.71094e+08	6.097e+08	6.32131e+08	3.39214e+08	3.37967e+08	3.03188e+08	1.95054e+07	3.01197e+08	Cyc1	0.0076914	0.00749368	0.00749488	0.00766185	0.00783678	0.00544322	0.00670043	0.00579691	0.00618878	0.00641647	0.0034432	0.00343054	0.00307752	0.00019799	0.00305731
Uqcr10	3a	3.57051e+07	4.13329e+07	4.30132e+07	3.16944e+07	3.60153e+07	5.19515e+07	9.17137e+07	6.14852e+07	9.56764e+07	7.5341e+07	4.06709e+07	3.06892e+07	3.11541e+07	3.2852e+06	2.61331e+07	Uqcr10	0.000362426	0.000419551	0.000436607	0.000321715	0.000365575	0.000527335	0.000930943	0.000624107	0.000971166	0.000764752	0.000412832	0.000311512	0.000316231	3.33466e-05	0.000265265
Uqcrb	3a	5.54482e+08	7.34751e+08	6.16713e+08	6.37748e+08	6.14727e+08	1.13207e+09	7.07558e+08	6.81088e+08	5.41358e+08	6.76959e+08	3.85884e+08	3.22257e+08	3.37829e+08	2.85848e+08	2.24737e+08	Uqcrb	0.00562829	0.00745811	0.00625997	0.00647349	0.00623981	0.0114911	0.00718209	0.0069134	0.00549507	0.0068715	0.00391693	0.00327108	0.00342914	0.00290151	0.0022812
Uqcrc1	3a	1.69652e+09	1.52915e+09	1.81141e+09	1.57394e+09	1.70837e+09	1.65732e+09	1.68481e+09	1.82204e+09	1.8499e+09	1.78007e+09	9.6873e+08	8.15187e+08	8.59946e+08	3.23128e+08	9.20393e+08	Uqcrc1	0.0172205	0.0155217	0.0183868	0.0159763	0.0173408	0.0168227	0.0171018	0.0184947	0.0187775	0.0180687	0.00983312	0.00827459	0.00872891	0.00327992	0.00934248
Uqcrc2	3a	2.25596e+09	2.43792e+09	2.32773e+09	2.49809e+09	2.34428e+09	2.71829e+09	2.86794e+09	2.80397e+09	2.40657e+09	2.54091e+09	1.336e+09	1.34873e+09	1.3399e+09	3.27796e+09	1.1832e+09	Uqcrc2	0.0228992	0.0247462	0.0236277	0.0253569	0.0237957	0.0275921	0.0291111	0.0284618	0.024428	0.0257916	0.0135611	0.0136903	0.0136007	0.033273	0.0120102
Uqcrfs1	3a	3.90594e+08	3.27611e+08	3.29583e+08	3.9962e+08	4.93525e+08	3.85692e+08	4.71238e+08	4.69141e+08	5.54952e+08	5.37471e+08	1.50991e+08	1.4639e+08	1.74975e+08	4.84902e+07	2.23439e+08	Uqcrfs1	0.00396474	0.00332543	0.00334544	0.00405636	0.00500954	0.00391498	0.00478332	0.00476203	0.00563306	0.00545561	0.00153264	0.00148593	0.00177609	0.000492201	0.00226802
Uqcrh	3a	1.55135e+07	1.34428e+07	1.66122e+07	2.94627e+07	1.8122e+07	1.05086e+07	1.72069e+07	1.68452e+07	4.57027e+07	1.74719e+07	5.14694e+06	7.80132e+06	7.63923e+06	1.06826e+07	2.28803e+07	Uqcrh	0.00015747	0.000136452	0.000168623	0.000299062	0.000183948	0.000106668	0.000174659	0.000170987	0.000463907	0.000177349	5.22442e-05	7.91876e-05	7.75422e-05	0.000108434	0.000232247
Uqcrq	3a	3.36605e+08	3.39689e+08	4.26898e+08	3.21035e+08	3.29677e+08	4.38867e+08	3.71796e+08	4.58838e+08	2.88659e+08	3.89048e+08	2.67014e+08	1.74451e+08	2.10101e+08	1.36658e+07	1.94169e+08	Uqcrq	0.00341672	0.00344802	0.00433324	0.00325868	0.0033464	0.00445473	0.00377392	0.00465745	0.00293005	0.00394905	0.00271033	0.00177078	0.00213264	0.000138716	0.00197092
Sdhaf1	2b	844536	728577	1.09152e+06	490329	1.10698e+06	1.17691e+06	458611	890050	335155	656713	959747	535256	447782	3.95618e+06	767240	Sdhaf1	8.57249e-06	7.39545e-06	1.10795e-05	4.9771e-06	1.12365e-05	1.19463e-05	4.65514e-06	9.03449e-06	3.402e-06	6.66598e-06	9.74194e-06	5.43313e-06	4.54522e-06	4.01574e-05	7.7879e-06
Sdha	2a	2.1126e+09	2.13488e+09	2.00379e+09	2.08956e+09	1.93763e+09	1.27933e+09	1.93203e+09	1.64925e+09	1.37636e+09	1.81601e+09	1.27068e+09	1.23917e+09	1.17961e+09	8.02055e+08	1.04567e+09	Sdha	0.021444	0.0216702	0.0203395	0.0212102	0.019668	0.0129859	0.0196111	0.0167408	0.0139708	0.0184334	0.0128981	0.0125783	0.0119737	0.00814128	0.0106141
Sdhb	2a	8.25546e+08	6.15895e+08	6.08602e+08	6.74513e+08	6.98398e+08	8.91986e+08	7.26376e+08	6.48606e+08	5.5259e+08	6.88139e+08	5.09792e+08	4.80403e+08	4.73905e+08	4.81439e+08	4.28284e+08	Sdhb	0.00837973	0.00625167	0.00617763	0.00684667	0.00708911	0.00905414	0.00737311	0.0065837	0.00560908	0.00698498	0.00517466	0.00487635	0.00481039	0.00488686	0.00434731
Sdhc	2a	4.99543e+07	3.33379e+07	2.86291e+07	2.50365e+07	2.07472e+07	3.65127e+07	5.71166e+07	3.17001e+07	2.48331e+07	3.72982e+07	3.07748e+07	2.48992e+07	3.49462e+07	2.63044e+07	1.90054e+07	Sdhc	0.000507063	0.000338397	0.0002906	0.000254134	0.000210595	0.000370624	0.000579764	0.000321773	0.00025207	0.000378597	0.00031238	0.00025274	0.000354723	0.000267003	0.000192915
Acad9	1b	8.32347e+07	8.18553e+07	7.33045e+07	7.25717e+07	6.80408e+07	1.4275e+07	3.53159e+07	3.23163e+07	2.9083e+07	3.26507e+07	1.05031e+08	1.07741e+08	1.12121e+08	6.73209e+07	9.74783e+07	Acad9	0.000844876	0.000830875	0.00074408	0.000736642	0.000690651	0.000144899	0.000358475	0.000328027	0.000295208	0.000331422	0.00106612	0.00109363	0.00113809	0.000683343	0.000989456
Aifm1	1b	2.63062e+08	2.81568e+08	2.55518e+08	2.87992e+08	3.61897e+08	2.77464e+08	2.54727e+08	2.09094e+08	2.41839e+08	1.97309e+08	3.15028e+08	3.75643e+08	3.69198e+08	4.99551e+08	3.73403e+08	Aifm1	0.00267022	0.00285806	0.00259365	0.00292328	0.00367345	0.00281641	0.00258561	0.00212242	0.0024548	0.00200279	0.00319771	0.00381298	0.00374756	0.0050707	0.00379024
Ecsit	1b	8.0199e+06	9.21154e+06	6.68709e+06	7.67968e+06	7.54472e+06	3.7139e+06	2.65412e+06	2.6731e+06	2.147e+06	2.51387e+06	4.91769e+06	4.48427e+06	4.93072e+06	568735	4.88499e+06	Ecsit	8.14062e-05	9.35021e-05	6.78776e-05	7.79529e-05	7.65829e-05	3.76981e-05	2.69408e-05	2.71334e-05	2.17932e-05	2.55171e-05	4.99172e-05	4.55177e-05	5.00494e-05	5.77297e-06	4.95853e-05
Foxred1	1b	1.51085e+06	1.10965e+06	1.18854e+06	804124	843987	254964	702892	529691	325341	435735	919979	1.4818e+06	744052	36688.8	698710	Foxred1	1.53359e-05	1.12635e-05	1.20643e-05	8.16229e-06	8.56692e-06	2.58802e-06	7.13472e-06	5.37664e-06	3.30238e-06	4.42295e-06	9.33827e-06	1.50411e-05	7.55253e-06	3.72411e-07	7.09227e-06
Ndufaf1	1b	2.40619e+07	2.06905e+07	1.95545e+07	1.81785e+07	1.72629e+07	2.52332e+06	6.8241e+06	6.06826e+06	5.13488e+06	7.12286e+06	9.45982e+06	8.48199e+06	9.59903e+06	1.63298e+07	7.20596e+06	Ndufaf1	0.000244241	0.00021002	0.000198488	0.000184522	0.000175227	2.56131e-05	6.92682e-05	6.15961e-05	5.21217e-05	7.23009e-05	9.60222e-05	8.60968e-05	9.74352e-05	0.000165756	7.31443e-05
Ndufaf2	1b	1.54987e+07	1.97155e+07	1.19829e+07	9.44498e+06	1.01335e+07	1.85106e+07	1.15219e+07	9.82695e+06	7.32335e+06	1.11004e+07	2.32543e+07	2.5293e+07	1.95834e+07	4.50122e+07	5.65314e+06	Ndufaf2	0.000157321	0.000200123	0.000121632	9.58716e-05	0.000102861	0.000187893	0.000116954	9.97488e-05	7.43359e-05	0.000112675	0.000236043	0.000256737	0.000198782	0.000456898	5.73824e-05
Ndufaf3	1b	3.60786e+07	5.32035e+07	3.10693e+07	4.18556e+07	3.47324e+07	2.45653e+07	2.15282e+07	1.70079e+07	1.1159e+07	1.93406e+07	1.25996e+07	1.46639e+07	1.03905e+07	1.25538e+07	9.71172e+06	Ndufaf3	0.000366217	0.000540044	0.00031537	0.000424857	0.000352552	0.000249351	0.000218522	0.000172639	0.00011327	0.000196317	0.000127892	0.000148846	0.000105469	0.000127428	9.85791e-05
Ndufaf4	1b	9.15712e+06	7.60907e+06	8.55178e+06	8.3867e+06	7.97893e+06	1.0211e+06	5.15555e+06	6.25356e+06	1.26339e+07	5.04417e+06	5.74968e+06	9.2947e+06	1.00937e+07	9.49158e+06	1.37528e+07	Ndufaf4	9.29496e-05	7.72362e-05	8.68052e-05	8.51295e-05	8.09904e-05	1.03647e-05	5.23316e-05	6.3477e-05	0.000128241	5.1201e-05	5.83623e-05	9.43461e-05	0.000102457	9.63446e-05	0.000139598
Ndufaf5	1b	6.52046e+06	5.09874e+06	5.08762e+06	3.81929e+06	4.08897e+06	1.22719e+06	5.59129e+06	4.30323e+06	3.25203e+06	4.33126e+06	4.36847e+06	2.69855e+06	3.76932e+06	873869	2.79826e+06	Ndufaf5	6.61862e-05	5.1755e-05	5.16421e-05	3.87679e-05	4.15052e-05	1.24567e-05	5.67546e-05	4.36801e-05	3.30098e-05	4.39646e-05	4.43423e-05	2.73917e-05	3.82606e-05	8.87023e-06	2.84039e-05
Ndufaf6	1b	1.12355e+06	1.39437e+06	1.35831e+06	1.14522e+06	1.48994e+06	1.46021e+06	1.30716e+06	1.22604e+06	943110	1.33469e+06	2.65755e+06	2.03898e+06	1.88295e+06	943110	1.94591e+06	Ndufaf6	1.14046e-05	1.41536e-05	1.37876e-05	1.16246e-05	1.51237e-05	1.4822e-05	1.32684e-05	1.2445e-05	9.57307e-06	1.35478e-05	2.69755e-05	2.06968e-05	1.9113e-05	9.57307e-06	1.97521e-05
Ndufaf7	1b	257169	434107	355464	334677	439292	37537.3	4474.75	18896.2	30939.2	31134.2	1.45664e+06	959022	886657	1.16423e+06	37968.5	Ndufaf7	2.6104e-06	4.40642e-06	3.60815e-06	3.39715e-06	4.45905e-06	3.81024e-07	4.54211e-08	1.91806e-07	3.1405e-07	3.16029e-07	1.47857e-05	9.73459e-06	9.00004e-06	1.18175e-05	3.85401e-07
Nubpl	1b	505433	391377	56399.3	457247	180094	269546	482872	329022	358959	452956	1.28189e+06	1.7021e+06	1.23947e+06	392023	957564	Nubpl	5.13041e-06	3.97269e-06	5.72483e-07	4.6413e-06	1.82806e-06	2.73604e-06	4.90141e-06	3.33974e-06	3.64362e-06	4.59775e-06	1.30118e-05	1.72772e-05	1.25813e-05	3.97925e-06	9.71979e-06
Timmdc1	1b	2.29334e+06	1.47087e+06	1.38369e+06	1.26236e+06	1.74005e+06	1.81403e+06	1.79999e+06	1.79763e+06	1.23854e+06	1.34285e+06	297920	488287	73192.5	397280	661983	Timmdc1	2.32786e-05	1.49301e-05	1.40452e-05	1.28137e-05	1.76624e-05	1.84133e-05	1.82708e-05	1.82469e-05	1.25719e-05	1.36306e-05	3.02404e-06	4.95637e-06	7.42943e-07	4.0326e-06	6.71948e-06
Ndufa1	1a	1.85964e+06	48026.9	43952.7	1.10343e+06	1.41626e+06	8.72111e+06	3.4671e+06	2.63439e+06	2.43463e+06	3.58148e+06	2.11487e+06	1.77684e+06	2.55191e+06	2.0158e+06	1.31405e+06	Ndufa1	1.88763e-05	4.87498e-07	4.46144e-07	1.12004e-05	1.43758e-05	8.85239e-05	3.51929e-05	2.67404e-05	2.47128e-05	3.6354e-05	2.14671e-05	1.80359e-05	2.59033e-05	2.04615e-05	1.33383e-05
Ndufa10	1a	1.32556e+08	1.19097e+08	1.43326e+08	1.40589e+08	1.52366e+08	2.35995e+08	2.83866e+08	3.16226e+08	2.99614e+08	2.67814e+08	1.48654e+08	1.0649e+08	1.82333e+08	2.18767e+08	1.86539e+08	Ndufa10	0.00134551	0.0012089	0.00145483	0.00142705	0.00154659	0.00239548	0.0028814	0.00320986	0.00304124	0.00271846	0.00150892	0.00108093	0.00185078	0.00222061	0.00189347
Ndufa11	1a	1.83016e+07	1.89905e+07	1.39163e+07	2.8118e+07	1.53905e+07	6.70574e+07	7.03616e+07	3.98914e+07	3.58286e+07	4.39007e+07	2.17974e+07	3.39619e+07	2.35995e+07	7.86352e+07	1.44831e+07	Ndufa11	0.000185771	0.000192764	0.000141258	0.000285413	0.000156222	0.000680668	0.000714208	0.000404919	0.000363679	0.000445615	0.000221255	0.000344731	0.000239547	0.000798189	0.000147011
Ndufa12	1a	4.71697e+07	3.31235e+07	4.25518e+07	3.80188e+07	3.07749e+07	1.35524e+08	1.30418e+08	1.01049e+08	1.46586e+08	1.11258e+08	4.52694e+07	7.30826e+07	7.62657e+07	9.43009e+07	7.52103e+07	Ndufa12	0.000478798	0.000336221	0.000431924	0.000385911	0.000312382	0.00137564	0.00132381	0.0010257	0.00148793	0.00112933	0.000459508	0.000741827	0.000774137	0.000957204	0.000763424
Ndufa13	1a	5.55429e+07	2.26081e+07	4.81716e+07	4.42857e+07	5.79158e+07	1.24135e+08	9.88817e+07	1.0666e+08	1.7525e+08	1.13526e+08	3.50029e+07	4.88304e+07	5.75357e+07	9.75711e+06	8.60838e+07	Ndufa13	0.00056379	0.000229484	0.000488968	0.000449524	0.000587876	0.00126004	0.0010037	0.00108266	0.00177888	0.00115235	0.000355298	0.000495655	0.000584018	9.90399e-05	0.000873796
Ndufa2	1a	1.29016e+08	9.3567e+07	9.99374e+07	7.24048e+07	1.0478e+08	3.52187e+08	2.21146e+08	2.32368e+08	1.34654e+08	2.31942e+08	9.89453e+07	4.97957e+07	7.63347e+07	3.86751e+08	6.33063e+07	Ndufa2	0.00130958	0.000949756	0.00101442	0.000734947	0.00106357	0.00357488	0.00224475	0.00235866	0.00136681	0.00235434	0.00100435	0.000505453	0.000774838	0.00392573	0.000642593
Ndufa3	1a	3.90319e+06	2.92257e+06	4.73755e+06	9.41651e+06	3.77787e+06	5.99228e+06	1.29442e+07	1.76544e+07	2.59905e+07	1.44652e+07	7.28184e+06	3.40789e+06	5.35474e+06	1.83555e+06	1.59269e+07	Ndufa3	3.96194e-05	2.96656e-05	4.80887e-05	9.55826e-05	3.83474e-05	6.08249e-05	0.00013139	0.000179202	0.000263818	0.00014683	7.39145e-05	3.4592e-05	5.43534e-05	1.86319e-05	0.000161666
Ndufa5	1a	1.72129e+08	1.90725e+08	1.78865e+08	1.76173e+08	1.7511e+08	5.4137e+08	4.54752e+08	3.99195e+08	2.66246e+08	4.0726e+08	2.216e+08	1.71269e+08	1.62866e+08	2.65966e+07	1.40744e+08	Ndufa5	0.0017472	0.00193596	0.00181557	0.00178825	0.00177746	0.00549519	0.00461597	0.00405204	0.00270254	0.00413391	0.00224936	0.00173847	0.00165318	0.00026997	0.00142863
Ndufa6	1a	6.03472e+06	1.21018e+07	9.40046e+06	1.09772e+07	9.57586e+06	1.26402e+08	3.56268e+07	3.29612e+07	2.49162e+07	3.48453e+07	1.76168e+07	1.62931e+07	1.76286e+07	1.88294e+07	1.33282e+07	Ndufa6	6.12556e-05	0.00012284	9.54197e-05	0.000111425	9.72001e-05	0.00128305	0.000361631	0.000334573	0.000252913	0.000353698	0.000178819	0.000165384	0.00017894	0.000191129	0.000135288
Ndufa7	1a	5.92831e+07	4.0644e+07	4.84554e+07	3.58893e+07	4.28605e+07	1.06433e+08	9.25775e+07	9.43387e+07	5.95516e+07	8.98082e+07	5.89095e+07	5.05065e+07	5.46911e+07	1.03592e+09	4.40107e+07	Ndufa7	0.000601756	0.000412559	0.000491848	0.000364295	0.000435057	0.00108035	0.000939711	0.000957588	0.000604481	0.000911601	0.000597963	0.000512668	0.000555144	0.0105151	0.000446732
Ndufa8	1a	1.45969e+08	1.53793e+08	1.29987e+08	1.17577e+08	1.21769e+08	3.03796e+08	3.5177e+08	3.10992e+08	2.78737e+08	2.42871e+08	1.51044e+08	2.11586e+08	1.69773e+08	2.68907e+08	1.39803e+08	Ndufa8	0.00148166	0.00156108	0.00131943	0.00119347	0.00123602	0.00308369	0.00357065	0.00315673	0.00282933	0.00246527	0.00153318	0.00214771	0.00172329	0.00272955	0.00141907
Ndufa9	1a	1.20498e+08	9.55772e+07	1.06141e+08	9.11644e+07	9.46249e+07	2.09569e+08	1.99843e+08	1.95892e+08	1.83582e+08	1.69299e+08	9.99521e+07	1.08428e+08	1.05955e+08	2.75934e+07	9.66587e+07	Ndufa9	0.00122312	0.00097016	0.00107738	0.000925368	0.000960493	0.00212724	0.00202851	0.0019884	0.00186346	0.00171848	0.00101457	0.00110061	0.0010755	0.000280087	0.000981138
Ndufab1	1a	6.95522e+07	6.17324e+07	8.11995e+07	7.46581e+07	6.1011e+07	3.83645e+07	7.53033e+07	1.00533e+08	6.2059e+07	9.36811e+07	5.96813e+07	4.96334e+07	4.9395e+07	2.42188e+07	4.45985e+07	Ndufab1	0.000705992	0.000626616	0.000824219	0.000757819	0.000619294	0.00038942	0.000764369	0.00102046	0.000629932	0.000950913	0.000605797	0.000503805	0.000501385	0.000245834	0.000452699
Ndufb10	1a	7.18534e+06	1.08571e+07	8.308e+06	1.06501e+07	9.32501e+06	8.47279e+07	1.4395e+07	2.06345e+07	7.71106e+07	1.71932e+07	1.19432e+07	3.17515e+07	3.13111e+07	2.47671e+08	3.70237e+07	Ndufb10	7.29351e-05	0.000110205	8.43306e-05	0.000108104	9.46538e-05	0.000860033	0.000146117	0.000209451	0.000782713	0.00017452	0.000121229	0.000322295	0.000317824	0.00251399	0.00037581
Ndufb11	1a	5.73085e+06	4.61511e+06	5.73861e+06	7.63192e+06	5.78668e+06	5.48259e+06	1.09736e+07	1.10002e+07	1.04903e+07	1.19429e+07	5.43167e+06	6.6777e+06	4.83883e+06	1.34751e+06	6.97004e+06	Ndufb11	5.81712e-05	4.68458e-05	5.825e-05	7.74681e-05	5.87379e-05	5.56512e-05	0.000111388	0.000111658	0.000106482	0.000121227	5.51343e-05	6.77823e-05	4.91167e-05	1.36779e-05	7.07497e-05
Ndufb2	1a	3.02038e+07	3.60532e+07	2.90649e+07	2.37032e+07	3.21568e+07	5.94636e+07	5.8605e+07	5.55201e+07	2.7428e+07	5.55471e+07	2.70272e+07	2.73652e+07	2.31061e+07	400235	1.91545e+07	Ndufb2	0.000306585	0.000365959	0.000295024	0.0002406	0.000326409	0.000603587	0.000594872	0.000563559	0.000278409	0.000563833	0.000274341	0.000277772	0.000234539	4.0626e-06	0.000194429
Ndufb3	1a	7.85449e+07	6.02206e+07	7.25564e+07	5.89883e+07	6.53738e+07	9.31006e+07	1.64032e+08	1.46341e+08	9.19973e+07	1.28918e+08	7.78033e+07	4.01852e+07	8.26191e+07	2.15007e+07	5.40939e+07	Ndufb3	0.000797272	0.000611271	0.000736486	0.000598763	0.000663579	0.000945021	0.00166501	0.00148544	0.000933822	0.00130859	0.000789745	0.000407901	0.000838628	0.000218244	0.000549082
Ndufb4	1a	1.18367e+08	1.24577e+08	1.20609e+08	1.40556e+08	1.31764e+08	2.48337e+08	3.3396e+08	3.16032e+08	2.94874e+08	3.00907e+08	1.54514e+08	1.37591e+08	1.45019e+08	5.47236e+06	1.34636e+08	Ndufb4	0.00120149	0.00126452	0.00122424	0.00142672	0.00133747	0.00252075	0.00338988	0.00320789	0.00299313	0.00305436	0.0015684	0.00139662	0.00147202	5.55474e-05	0.00136663
Ndufb5	1a	1.65983e+07	1.80868e+07	1.39739e+07	2.11337e+07	1.51856e+07	3.21577e+07	4.07065e+07	3.95246e+07	1.51594e+08	3.8282e+07	1.97689e+07	4.52927e+07	3.81531e+07	3.4183e+07	4.85627e+07	Ndufb5	0.000168481	0.000183591	0.000141842	0.000214518	0.000154142	0.000326418	0.000413193	0.000401195	0.00153876	0.000388583	0.000200665	0.000459745	0.000387274	0.000346976	0.000492938
Ndufb6	1a	3.54566e+06	3.19804e+06	4.99584e+06	8.36552e+06	6.00564e+06	1.72199e+07	1.29489e+07	1.5924e+07	1.33819e+07	1.32047e+07	5.90498e+06	4.98177e+06	5.71104e+06	1.38721e+07	5.26027e+06	Ndufb6	3.59903e-05	3.24618e-05	5.07104e-05	8.49145e-05	6.09604e-05	0.000174791	0.000131438	0.000161637	0.000135834	0.000134034	5.99387e-05	5.05676e-05	5.79701e-05	0.000140809	5.33945e-05
Ndufb7	1a	1.30548e+07	1.1646e+07	1.12177e+07	8.18683e+06	1.01976e+07	8.12565e+07	6.65669e+07	5.14025e+07	4.65773e+07	5.13679e+07	3.68355e+07	5.33621e+07	3.152e+07	7.06738e+07	4.0163e+07	Ndufb7	0.000132513	0.000118213	0.000113866	8.31007e-05	0.000103511	0.000824797	0.00067569	0.000521763	0.000472784	0.000521412	0.0003739	0.000541653	0.000319945	0.000717377	0.000407676
Ndufb8	1a	8.23537e+07	8.24885e+07	8.89971e+07	7.09917e+07	8.70246e+07	2.10888e+08	2.08331e+08	1.78625e+08	1.35885e+08	1.9224e+08	1.01694e+08	9.87645e+07	8.0786e+07	3.19533e+07	6.38148e+07	Ndufb8	0.000835934	0.000837302	0.000903368	0.000720604	0.000883346	0.00214063	0.00211467	0.00181313	0.00137931	0.00195134	0.00103225	0.00100251	0.000820021	0.000324343	0.000647755
Ndufb9	1a	5.13153e+07	3.11244e+07	2.99302e+07	3.39071e+07	4.94165e+07	1.89784e+08	1.59445e+08	1.53139e+08	1.54088e+08	1.64863e+08	4.95401e+07	7.0885e+07	6.99094e+07	2.42127e+07	7.89056e+07	Ndufb9	0.000520878	0.000315929	0.000303808	0.000344175	0.000501604	0.00192641	0.00161846	0.00155444	0.00156408	0.00167345	0.000502859	0.000719521	0.000709618	0.000245772	0.000800934
Ndufc2	1a	2.94425e+07	3.32138e+07	3.10825e+07	2.44218e+07	2.34712e+07	2.82123e+07	6.63025e+07	6.16314e+07	1.17502e+08	4.7002e+07	3.3595e+07	5.64832e+07	5.90797e+07	1.58798e+07	6.3468e+07	Ndufc2	0.000298857	0.000337137	0.000315504	0.000247894	0.000238245	0.00028637	0.000673005	0.000625592	0.00119271	0.000477095	0.000341007	0.000573334	0.00059969	0.000161188	0.000644234
Ndufs1	1a	5.35661e+08	5.19673e+08	5.26516e+08	5.0882e+08	5.37829e+08	1.03889e+09	1.29193e+09	1.20803e+09	1.03109e+09	1.17467e+09	5.16542e+08	4.95396e+08	4.80506e+08	8.74494e+07	4.13272e+08	Ndufs1	0.00543724	0.00527495	0.00534442	0.00516479	0.00545925	0.0105453	0.0131138	0.0122621	0.0104661	0.0119235	0.00524317	0.00502853	0.00487739	0.000887658	0.00419493
Ndufs2	1a	1.59909e+08	1.43733e+08	1.65337e+08	1.57564e+08	1.71331e+08	2.31377e+08	3.7688e+08	3.45709e+08	3.37989e+08	3.55093e+08	1.87102e+08	1.58199e+08	1.54826e+08	4.13819e+07	1.30947e+08	Ndufs2	0.00162316	0.00145897	0.00167826	0.00159936	0.0017391	0.0023486	0.00382553	0.00350913	0.00343076	0.00360438	0.00189918	0.00160581	0.00157157	0.000420048	0.00132919
Ndufs3	1a	5.30467e+07	2.37698e+07	2.53194e+07	4.86253e+07	5.6817e+07	5.23788e+07	1.20786e+08	1.06088e+08	1.40289e+08	1.15116e+08	5.39302e+07	4.13101e+07	4.60018e+07	1.34737e+07	4.102e+07	Ndufs3	0.000538452	0.000241276	0.000257006	0.000493573	0.000576723	0.000531673	0.00122604	0.00107685	0.00142401	0.00116849	0.00054742	0.00041932	0.000466943	0.000136765	0.000416375
Ndufs4	1a	5.42631e+07	5.31249e+07	4.69957e+07	3.54084e+07	2.69198e+07	2.21981e+08	1.31668e+08	1.26527e+08	1.13506e+08	1.12819e+08	6.07463e+07	6.32956e+07	5.77405e+07	4.30033e+08	6.01228e+07	Ndufs4	0.0005508	0.000539247	0.000477031	0.000359415	0.000273251	0.00225323	0.0013365	0.00128432	0.00115214	0.00114517	0.000616608	0.000642484	0.000586096	0.00436507	0.000610278
Ndufs5	1a	6.7532e+07	6.09166e+07	6.80888e+07	5.34073e+07	5.24207e+07	1.80706e+08	1.79682e+08	1.5763e+08	1.11123e+08	1.62018e+08	7.50138e+07	7.34778e+07	6.63074e+07	2.16552e+07	5.49835e+07	Ndufs5	0.000685486	0.000618336	0.000691138	0.000542113	0.000532098	0.00183426	0.00182387	0.00160003	0.00112795	0.00164457	0.00076143	0.000745839	0.000673055	0.000219812	0.000558112
Ndufs6	1a	1.70525e+08	9.70991e+07	1.59694e+08	1.13697e+08	1.36326e+08	1.41321e+08	2.57433e+08	3.50153e+08	3.38262e+08	2.72417e+08	1.56827e+08	4.88767e+07	1.48562e+08	1.51263e+08	1.37229e+08	Ndufs6	0.00173092	0.000985608	0.00162098	0.00115409	0.00138378	0.00143448	0.00261308	0.00355424	0.00343354	0.00276518	0.00159188	0.000496125	0.00150798	0.0015354	0.00139295
Ndufs7	1a	2.66141e+07	1.74758e+07	1.95747e+07	1.66544e+07	1.77795e+07	3.28008e+07	5.27444e+07	4.74974e+07	1.24069e+08	5.6257e+07	3.21999e+07	4.48647e+07	5.13798e+07	1.32641e+07	5.97912e+07	Ndufs7	0.000270148	0.000177389	0.000198694	0.000169051	0.000180471	0.000332945	0.000535384	0.000482124	0.00125937	0.000571038	0.000326846	0.000455401	0.000521532	0.000134638	0.000606913
Ndufs8	1a	2.68343e+07	1.37998e+07	2.2217e+07	2.77892e+07	2.14697e+07	3.31885e+07	7.70541e+07	9.81379e+07	1.58935e+08	9.86873e+07	1.84069e+07	8.93917e+06	1.40647e+07	1.10793e+07	2.59403e+07	Ndufs8	0.000272383	0.000140075	0.000225515	0.000282076	0.000217929	0.000336881	0.00078214	0.000996152	0.00161327	0.00100173	0.00018684	9.07373e-05	0.000142765	0.000112461	0.000263308
Ndufv1	1a	2.53067e+08	2.32003e+08	2.4432e+08	2.6664e+08	2.31296e+08	4.76636e+08	6.54547e+08	6.12576e+08	6.41285e+08	6.07619e+08	3.04491e+08	3.76471e+08	2.99375e+08	6.66971e+08	2.59962e+08	Ndufv1	0.00256877	0.00235496	0.00247997	0.00270654	0.00234777	0.00483811	0.006644	0.00621797	0.00650938	0.00616765	0.00309075	0.00382138	0.00303882	0.00677012	0.00263876
Ndufv2	1a	6.48116e+07	7.47906e+07	7.38385e+07	9.75563e+07	8.53354e+07	2.79143e+08	1.8281e+08	1.75316e+08	3.11334e+08	1.88588e+08	9.18238e+07	9.54927e+07	9.27795e+07	4.07289e+07	1.16984e+08	Ndufv2	0.000657872	0.000759164	0.0007495	0.000990249	0.0008662	0.00283345	0.00185562	0.00177955	0.0031602	0.00191427	0.00093206	0.000969302	0.000941762	0.000413421	0.00118745
Ndufv3	1a	3.90976e+07	2.93296e+07	2.86012e+07	3.03725e+07	2.42746e+07	1.31313e+08	1.21052e+08	1.1561e+08	7.21479e+07	1.14443e+08	4.06057e+07	4.72618e+07	3.89362e+07	5.53715e+08	2.70424e+07	Ndufv3	0.000396861	0.000297712	0.000290317	0.000308297	0.0002464	0.0013329	0.00122874	0.00117351	0.00073234	0.00116166	0.00041217	0.000479733	0.000395223	0.0056205	0.000274495
Ndufv3	1a	2.02362e+08	2.19413e+08	2.11855e+08	1.90287e+08	1.88387e+08	5.41604e+07	3.7242e+07	2.76531e+07	1.48664e+07	2.95357e+07	9.2905e+07	9.34215e+07	8.90678e+07	3.16386e+08	6.25986e+07	Ndufv3	0.00205409	0.00222716	0.00215045	0.00193151	0.00191223	0.000549757	0.000378026	0.000280693	0.000150902	0.000299804	0.000943035	0.000948278	0.000904086	0.00321149	0.000635409
ND2	1a	86549.6	582577	174538	332642	194947	573448	1.95031e+06	993951	2.01895e+06	991294	603415	381186	437171	1.0488e+06	49004.3	ND2	8.78525e-07	5.91347e-06	1.77166e-06	3.37649e-06	1.97882e-06	5.82081e-06	1.97967e-05	1.00891e-05	2.04934e-05	1.00622e-05	6.12499e-06	3.86924e-06	4.43752e-06	1.06458e-05	4.9742e-07
ND3	1a	1.13752e+06	599660	514465	564868	479252	31842.1	770322	391361	617683	543556	5105.37	547625	350818	26465.2	401568	ND3	1.15464e-05	6.08687e-06	5.22209e-06	5.73372e-06	4.86467e-06	3.23215e-07	7.81918e-06	3.97252e-06	6.26981e-06	5.51739e-06	5.18222e-08	5.55869e-06	3.56099e-06	2.68636e-07	4.07613e-06
ND4	1a	1.77175e+06	987468	1.63164e+06	950649	545282	715143	8.35529e+06	3.72924e+06	2.83988e+06	4.35889e+06	1.25548e+06	2.00164e+06	2.91797e+06	5.75497e+06	1.70967e+06	ND4	1.79842e-05	1.00233e-05	1.6562e-05	9.6496e-06	5.5349e-06	7.25908e-06	8.48106e-05	3.78538e-05	2.88263e-05	4.42451e-05	1.27438e-05	2.03177e-05	2.96189e-05	5.8416e-05	1.73541e-05
0610012H03Rik	0	248318	676154	717110	304669	524004	470612	296839	789753	642211	479690	1.49393e+08	1.94775e+08	2.3667e+08	5.23742e+08	4.05278e+08	0610012H03Rik	2.52056e-06	6.86333e-06	7.27905e-06	3.09255e-06	5.31892e-06	4.77696e-06	3.01307e-06	8.01641e-06	6.51878e-06	4.86911e-06	0.00151642	0.00197707	0.00240232	0.00531626	0.00411379
1110008F13Rik	0	2.54856e+06	1.48052e+06	1.10834e+06	634202	1.16496e+06	196563	83397.1	19094.6	15751.9	32285	958502	2.06659e+06	1.4479e+06	1.03157e+06	682280	1110008F13Rik	2.58693e-05	1.5028e-05	1.12502e-05	6.43749e-06	1.1825e-05	1.99522e-06	8.46525e-07	1.9382e-07	1.5989e-07	3.2771e-07	9.7293e-06	2.0977e-05	1.4697e-05	1.0471e-05	6.92551e-06
1700021F05Rik	0	4.86957e+06	5.62315e+06	5.75863e+06	5.2479e+06	4.93142e+06	1.05673e+06	4.35536e+06	5.401e+06	1.29533e+07	4.95797e+06	3.71374e+06	3.18824e+06	4.56879e+06	6.16041e+06	4.05563e+06	1700021F05Rik	4.94287e-05	5.7078e-05	5.84532e-05	5.3269e-05	5.00565e-05	1.07264e-05	4.42093e-05	5.4823e-05	0.000131483	5.03261e-05	3.76964e-05	3.23624e-05	4.63756e-05	6.25315e-05	4.11669e-05
1810043H04Rik	0	1.16019e+06	1.17776e+06	1.13404e+06	752227	1.00817e+06	978694	1.27509e+06	929036	715631	990587	6.58055e+06	7.12408e+06	6.16586e+06	27332.8	4.96901e+06	1810043H04Rik	1.17766e-05	1.19549e-05	1.15111e-05	7.63551e-06	1.02335e-05	9.93426e-06	1.29429e-05	9.43022e-06	7.26403e-06	1.0055e-05	6.67961e-05	7.23133e-05	6.25868e-05	2.77443e-07	5.04381e-05
2010107E04Rik	0	7.24311e+06	7.76606e+06	8.19523e+06	8.87267e+06	8.07342e+06	3.63223e+07	4.8291e+07	5.15958e+07	3.95473e+07	4.69973e+07	2.27212e+07	2.53665e+07	2.20605e+07	1.00602e+07	2.07904e+07	2010107E04Rik	7.35215e-05	7.88297e-05	8.3186e-05	9.00623e-05	8.19495e-05	0.000368691	0.000490179	0.000523725	0.000401427	0.000477047	0.000230633	0.000257483	0.000223925	0.000102116	0.000211034
2300009A05Rik	0	1.11226e+06	1.41849e+06	1.18851e+06	1.23796e+06	17962.1	236694	380257	505955	282871	442519	39429.1	367160	4233.55	834453	30004.2	2300009A05Rik	1.129e-05	1.43984e-05	1.20641e-05	1.25659e-05	1.82325e-07	2.40257e-06	3.85981e-06	5.13572e-06	2.8713e-06	4.49181e-06	4.00227e-07	3.72687e-06	4.29728e-08	8.47015e-06	3.04559e-07
2410015M20Rik	0	6.2108e+07	8.78014e+07	7.54287e+07	9.0189e+07	8.4405e+07	9.84312e+07	7.68663e+07	9.43402e+07	6.48872e+07	8.72153e+07	6.34032e+07	4.17899e+07	5.00865e+07	1.9515e+07	4.02265e+07	2410015M20Rik	0.00063043	0.000891231	0.000765642	0.000915467	0.000856756	0.00099913	0.000780234	0.000957603	0.00065864	0.000885282	0.000643577	0.00042419	0.000508405	0.000198088	0.00040832
2410018M08Rik	0	9.03938e+06	7.60611e+06	7.7244e+06	7.07818e+06	5.27866e+06	1.76844e+07	2.21331e+07	1.93772e+07	1.75555e+07	1.95634e+07	2.01397e+07	2.53864e+07	2.08419e+07	1.45875e+07	1.65397e+07	2410018M08Rik	9.17546e-05	7.72061e-05	7.84068e-05	7.18473e-05	5.35812e-05	0.000179506	0.000224663	0.000196689	0.000178198	0.000198579	0.000204428	0.000257685	0.000211557	0.000148071	0.000167887
9030617O03Rik	0	3.39686e+06	4.13794e+06	3.65638e+06	3.60097e+06	4.41703e+06	5.80505e+06	6.228e+06	8.87527e+06	1.32584e+07	6.0284e+06	3.20974e+07	5.40371e+07	4.9745e+07	1.52792e+07	6.75874e+07	9030617O03Rik	3.448e-05	4.20023e-05	3.71143e-05	3.65518e-05	4.48352e-05	5.89243e-05	6.32176e-05	9.00887e-05	0.00013458	6.11915e-05	0.000325806	0.000548505	0.000504938	0.000155092	0.000686049
9430016H08Rik	0	5.86168e+06	7.87501e+06	6.12073e+06	5.38575e+06	6.00974e+06	3.17469e+06	5.60701e+06	4.33853e+06	3.60009e+06	4.88943e+06	7.53837e+06	6.57314e+06	5.51044e+06	485982	5.14951e+06	9430016H08Rik	5.94991e-05	7.99356e-05	6.21287e-05	5.46682e-05	6.10021e-05	3.22248e-05	5.69141e-05	4.40384e-05	3.65428e-05	4.96303e-05	7.65185e-05	6.67209e-05	5.59339e-05	4.93298e-06	5.22702e-05
Aadat	0	1.21396e+07	1.08638e+07	1.14347e+07	9.09827e+06	1.01557e+07	8.37335e+06	1.59695e+07	1.57906e+07	1.32593e+07	1.36411e+07	1.52158e+08	1.73748e+08	1.75063e+08	3.13722e+07	1.73852e+08	Aadat	0.000123224	0.000110273	0.000116068	9.23523e-05	0.000103086	8.4994e-05	0.000162099	0.000160283	0.000134589	0.000138464	0.00154449	0.00176364	0.00177698	0.000318445	0.00176469
Aars2	0	4.33349e+06	4.15953e+06	4.20251e+06	4.35553e+06	3.79398e+06	1.68794e+06	2.45299e+06	2.27168e+06	1.5485e+06	2.34101e+06	4.02962e+06	3.80228e+06	3.25317e+06	831036	4.70711e+06	Aars2	4.39872e-05	4.22215e-05	4.26577e-05	4.42109e-05	3.8511e-05	1.71335e-05	2.48992e-05	2.30588e-05	1.57181e-05	2.37625e-05	4.09028e-05	3.85952e-05	3.30214e-05	8.43546e-06	4.77797e-05
Aass	0	9.7579e+06	8.32375e+06	9.68702e+06	9.07256e+06	9.77635e+06	4.17117e+06	4.23779e+06	3.83128e+06	4.07036e+06	4.41463e+06	2.01628e+08	1.8786e+08	1.51936e+08	1.49463e+08	1.60908e+08	Aass	9.90479e-05	8.44905e-05	9.83285e-05	9.20914e-05	9.92351e-05	4.23396e-05	4.30159e-05	3.88896e-05	4.13164e-05	4.48109e-05	0.00204663	0.00190688	0.00154223	0.00151713	0.00163331
Abat	0	979420	984137	1.12342e+06	1.49015e+06	1.162e+06	1.09503e+06	2.21327e+06	2.05759e+06	2.9746e+06	3.06819e+06	1.5583e+08	1.20284e+08	1.39703e+08	4.42659e+07	1.50891e+08	Abat	9.94163e-06	9.98952e-06	1.14034e-05	1.51258e-05	1.17949e-05	1.11151e-05	2.24659e-05	2.08856e-05	3.01938e-05	3.11438e-05	0.00158175	0.00122095	0.00141806	0.000449322	0.00153162
Abcb10	0	2.75737e+06	5.41815e+06	3.12255e+06	3.78037e+06	3.1644e+06	2.73879e+06	2.5578e+06	2.18862e+06	3.18951e+06	1.08847e+06	173997	497763	670677	728185	1.29225e+06	Abcb10	2.79888e-05	5.49972e-05	3.16955e-05	3.83728e-05	3.21204e-05	2.78002e-05	2.5963e-05	2.22156e-05	3.23753e-05	1.10486e-05	1.76616e-06	5.05256e-06	6.80773e-06	7.39147e-06	1.3117e-05
Abcb6	0	39928.6	31372.8	76511.7	40706.4	58133.6	40531.6	33062.2	43645.1	64422	47929.4	43986.5	45787	65745.2	2.11644e+06	271189	Abcb6	4.05296e-07	3.18451e-07	7.76635e-07	4.13191e-07	5.90087e-07	4.11418e-07	3.35599e-07	4.43021e-07	6.53918e-07	4.86509e-07	4.46486e-07	4.64762e-07	6.67349e-07	2.1483e-05	2.75272e-06
Abcb7	0	6.06546e+06	5.0476e+06	4.32155e+06	5.36727e+06	5.10787e+06	3.62999e+06	6.73679e+06	6.04733e+06	4.92135e+06	6.06125e+06	8.25148e+06	8.79286e+06	8.58175e+06	1.19234e+07	9.0496e+06	Abcb7	6.15677e-05	5.12358e-05	4.38661e-05	5.44807e-05	5.18476e-05	3.68463e-05	6.8382e-05	6.13836e-05	4.99543e-05	6.15249e-05	8.37569e-05	8.92523e-05	8.71093e-05	0.000121029	9.18582e-05
Abcb8	0	2.08166e+07	1.82807e+07	1.74129e+07	1.94286e+07	2.08213e+07	1.8975e+07	2.06627e+07	1.74366e+07	1.62636e+07	1.99998e+07	1.94092e+07	1.8613e+07	1.64099e+07	3.14689e+06	1.59594e+07	Abcb8	0.000211299	0.000185559	0.00017675	0.000197211	0.000211347	0.000192606	0.000209737	0.00017699	0.000165084	0.000203009	0.000197014	0.000188932	0.000166569	3.19426e-05	0.000161996
Abcd2	0	955165	3.70622e+06	3.88454e+06	3.59585e+06	3.54271e+06	24401.3	1.1144e+06	1.23736e+06	1.05761e+06	949244	290705	161963	237446	554095	329498	Abcd2	9.69543e-06	3.76202e-05	3.94302e-05	3.64998e-05	3.59604e-05	2.47686e-07	1.13118e-05	1.25599e-05	1.07353e-05	9.63534e-06	2.95081e-06	1.64401e-06	2.4102e-06	5.62436e-06	3.34458e-06
Abcd3	0	9.63745e+06	1.02124e+07	9.67094e+06	8.31382e+06	1.02556e+07	4.13459e+06	5.45265e+06	3.53194e+06	2.80369e+06	3.69712e+06	1.86553e+08	2.39509e+08	2.00205e+08	3.48753e+07	1.3785e+08	Abcd3	9.78252e-05	0.000103662	9.81652e-05	8.43897e-05	0.0001041	4.19683e-05	5.53473e-05	3.5851e-05	2.84589e-05	3.75277e-05	0.00189361	0.00243115	0.00203219	0.000354003	0.00139925
Abhd10	0	778364	996327	841467	598367	721828	1.96082e+06	1.7759e+06	2.255e+06	1.14441e+06	2.08661e+06	1.60039e+06	1.08785e+06	1.1917e+06	60849.8	1.179e+06	Abhd10	7.90081e-06	1.01133e-05	8.54134e-06	6.07375e-06	7.32694e-06	1.99034e-05	1.80264e-05	2.28895e-05	1.16164e-05	2.11802e-05	1.62448e-05	1.10423e-05	1.20963e-05	6.17658e-07	1.19675e-05
Abhd11	0	2.91222e+07	2.04439e+07	1.74171e+07	1.56627e+07	2.81671e+07	6.37271e+06	2.13409e+07	2.23507e+07	2.36096e+07	1.83457e+07	1.5926e+07	2.8007e+07	3.82439e+07	4.47668e+06	3.73948e+07	Abhd11	0.000295606	0.000207516	0.000176793	0.000158985	0.000285911	6.46864e-05	0.000216621	0.000226871	0.00023965	0.000186218	0.000161658	0.000284286	0.000388196	4.54407e-05	0.000379577
Acaa1a	0	7.34316e+06	8.60312e+06	1.04839e+07	7.83712e+06	9.91749e+06	8.97514e+06	1.41196e+07	1.22093e+07	7.97437e+06	1.18451e+07	9.58599e+07	1.01323e+08	8.0829e+07	2.44269e+07	6.53091e+07	Acaa1a	7.4537e-05	8.73263e-05	0.000106417	7.9551e-05	0.000100668	9.11024e-05	0.000143321	0.000123931	8.09441e-05	0.000120234	0.000973029	0.00102848	0.000820457	0.000247946	0.000662922
Acaa1b	0	1.69943e+06	1.51892e+06	1.73239e+06	1.6542e+06	1.77063e+06	345203	678253	607269	549118	947599	5.57959e+07	6.01682e+07	4.75124e+07	5.03551e+07	3.41559e+07	Acaa1b	1.72501e-05	1.54179e-05	1.75847e-05	1.6791e-05	1.79728e-05	3.504e-06	6.88463e-06	6.1641e-06	5.57385e-06	9.61863e-06	0.000566359	0.000610739	0.000482276	0.000511131	0.000346701
Acaa2	0	3.7561e+09	3.88487e+09	4.52588e+09	4.84577e+09	4.26171e+09	1.84317e+09	1.61236e+09	1.83456e+09	2.50874e+09	1.78862e+09	2.43248e+08	2.2929e+08	2.33514e+08	1.31316e+08	2.98165e+08	Acaa2	0.0381264	0.0394335	0.0459401	0.0491871	0.0432587	0.0187091	0.0163663	0.0186217	0.0254651	0.0181555	0.0024691	0.00232741	0.00237029	0.00133293	0.00302654
Acaca	0	6.61639e+06	5.29802e+06	6.63273e+06	4.5856e+06	6.62821e+06	1.16896e+06	592885	934138	820659	805299	138798	254965	356211	81897.6	949748	Acaca	6.71599e-05	5.37777e-05	6.73258e-05	4.65463e-05	6.72798e-05	1.18655e-05	6.0181e-06	9.482e-06	8.33013e-06	8.17422e-06	1.40888e-06	2.58803e-06	3.61573e-06	8.31304e-07	9.64045e-06
Acacb	0	132090	171540	198362	287820	142606	22417.4	15404.3	13285.1	33001.3	41178.7	37804.9	22485.1	11796.4	2.31302e+06	41963.2	Acacb	1.34078e-06	1.74123e-06	2.01348e-06	2.92153e-06	1.44753e-06	2.27549e-07	1.56361e-07	1.34851e-07	3.34981e-07	4.17986e-07	3.8374e-07	2.28235e-07	1.19739e-07	2.34784e-05	4.25949e-07
Acad10	0	2.6434e+07	1.93817e+07	2.19432e+07	2.04366e+07	2.81284e+07	1.11397e+07	9.99361e+06	8.27761e+06	6.32634e+06	9.2298e+06	6.5035e+07	7.12579e+07	6.43184e+07	2.89929e+07	6.54471e+07	Acad10	0.000268319	0.000196735	0.000222735	0.000207443	0.000285518	0.000113074	0.000101441	8.40222e-05	6.42158e-05	9.36874e-05	0.00066014	0.000723306	0.000652866	0.000294294	0.000664323
Acad11	0	1.8721e+07	2.02421e+07	2.40193e+07	1.88202e+07	1.88146e+07	1.62527e+07	3.07082e+07	2.43104e+07	1.69864e+07	2.62719e+07	1.68927e+08	1.52898e+08	1.52835e+08	2.28622e+08	1.4341e+08	Acad11	0.000190028	0.000205468	0.000243809	0.000191036	0.000190978	0.000164973	0.000311705	0.000246764	0.000172421	0.000266674	0.0017147	0.001552	0.00155136	0.00232064	0.00145569
Acad12	0	1.29824e+07	1.06929e+07	9.68184e+06	6.2074e+06	8.90551e+06	1.29443e+07	2.12801e+07	1.53917e+07	1.87393e+07	1.88749e+07	1.0837e+07	1.62814e+07	1.26307e+07	1.43663e+07	8.36648e+06	Acad12	0.000131778	0.000108538	9.82759e-05	6.30084e-05	9.03957e-05	0.000131392	0.000216004	0.000156234	0.000190213	0.00019159	0.000110001	0.000165265	0.000128209	0.000145826	8.49242e-05
Acad8	0	5.95084e+07	4.36397e+07	4.8535e+07	5.60319e+07	6.2744e+07	1.56767e+07	2.91833e+07	3.3145e+07	3.55908e+07	2.70813e+07	7.05379e+07	1.2088e+08	1.25819e+08	5.52356e+07	1.35265e+08	Acad8	0.000604042	0.000442966	0.000492656	0.000568754	0.000636885	0.000159127	0.000296227	0.00033644	0.000361265	0.00027489	0.000715998	0.00122699	0.00127713	0.000560671	0.00137301
Acadl	0	1.69865e+09	1.89276e+09	1.85964e+09	1.68783e+09	1.73025e+09	1.45349e+09	9.7292e+08	9.91907e+08	1.1523e+09	1.09449e+09	4.06731e+08	4.71759e+08	4.38381e+08	6.21856e+08	4.24769e+08	Acadl	0.0172422	0.0192125	0.0188763	0.0171324	0.017563	0.0147537	0.00987566	0.0100684	0.0116964	0.0111096	0.00412853	0.00478861	0.0044498	0.00631217	0.00431163
Acadm	0	1.81678e+09	2.03324e+09	2.01673e+09	1.88239e+09	2.07924e+09	1.45642e+09	1.27735e+09	1.16288e+09	1.2209e+09	1.28366e+09	1.40442e+09	1.65412e+09	1.64973e+09	1.56728e+08	1.47514e+09	Acadm	0.0184413	0.0206384	0.0204709	0.0191073	0.0211054	0.0147834	0.0129657	0.0118038	0.0123928	0.0130298	0.0142556	0.0167902	0.0167456	0.00159088	0.0149734
Acads	0	8.63552e+08	7.55176e+08	8.75911e+08	8.00693e+08	8.30545e+08	2.66527e+08	3.89874e+08	4.12463e+08	4.24881e+08	4.22024e+08	5.49147e+08	4.49466e+08	5.27642e+08	6.05811e+08	5.59445e+08	Acads	0.00876551	0.00766544	0.00889097	0.00812746	0.00843048	0.00270539	0.00395743	0.00418672	0.00431277	0.00428377	0.00557413	0.00456232	0.00535585	0.0061493	0.00567867
Acadsb	0	5.398e+07	4.57563e+07	4.86159e+07	5.01561e+07	4.46155e+07	3.36135e+07	3.32917e+07	3.69032e+07	3.29174e+07	3.6002e+07	5.58411e+07	6.0283e+07	6.23604e+07	6.41779e+07	6.21935e+07	Acadsb	0.000547926	0.000464451	0.000493477	0.000509111	0.000452871	0.000341194	0.000337929	0.000374587	0.000334129	0.000365439	0.000566817	0.000611905	0.000632991	0.00065144	0.000631297
Acadvl	0	1.89438e+09	1.62077e+09	1.72304e+09	2.03335e+09	1.838e+09	1.0671e+09	1.01776e+09	9.93613e+08	8.5246e+08	1.04271e+09	3.30594e+08	3.08095e+08	2.60401e+08	3.89336e+08	2.55409e+08	Acadvl	0.0192289	0.0164517	0.0174897	0.0206396	0.0186567	0.0108316	0.0103308	0.0100857	0.00865292	0.0105841	0.00335571	0.00312733	0.00264321	0.00395196	0.00259254
Acat1	0	9.37808e+08	1.02341e+09	1.01275e+09	1.23238e+09	1.0585e+09	1.11241e+09	7.71081e+08	8.08121e+08	9.96709e+08	8.33776e+08	1.8059e+09	2.03058e+09	1.92735e+09	1.30973e+09	2.21779e+09	Acat1	0.00951925	0.0103882	0.01028	0.0125093	0.0107443	0.0112916	0.00782689	0.00820286	0.0101171	0.00846327	0.0183308	0.0206114	0.0195636	0.0132945	0.0225118
Acly	0	2.60318e+07	1.53733e+07	2.00183e+07	1.56463e+07	1.87653e+07	377773	869524	360427	506746	396119	934911	2.06841e+06	1.00402e+06	2.34568e+07	1.19001e+06	Acly	0.000264237	0.000156047	0.000203196	0.000158818	0.000190478	3.8346e-06	8.82613e-06	3.65853e-06	5.14374e-06	4.02082e-06	9.48984e-06	2.09955e-05	1.01914e-05	0.000238099	1.20792e-05
Aco1	0	916122	886078	724914	601941	602076	147022	337064	256844	334602	311359	7.49103e+06	5.71535e+06	5.92655e+06	1.085e+07	3.7556e+06	Aco1	9.29913e-06	8.99416e-06	7.35827e-06	6.11002e-06	6.1114e-06	1.49235e-06	3.42138e-06	2.6071e-06	3.39639e-06	3.16047e-06	7.6038e-05	5.80139e-05	6.01577e-05	0.000110133	3.81214e-05
Aco2	0	6.95218e+09	7.40465e+09	7.7737e+09	7.60933e+09	7.8061e+09	4.97413e+09	4.24547e+09	4.10115e+09	3.57135e+09	4.29376e+09	2.27223e+09	2.06506e+09	1.90209e+09	3.29947e+09	1.93158e+09	Aco2	0.0705684	0.0751611	0.0789072	0.0772388	0.079236	0.05049	0.0430938	0.0416288	0.0362511	0.043584	0.0230644	0.0209614	0.0193072	0.0334914	0.0196066
Acot13	0	1.12162e+08	9.64456e+07	9.59484e+07	8.6849e+07	9.29802e+07	2.57239e+08	3.27645e+08	3.58274e+08	5.33038e+08	3.15654e+08	1.5914e+08	1.98123e+08	2.14211e+08	4.62819e+08	2.29758e+08	Acot13	0.0011385	0.000978974	0.000973927	0.000881564	0.000943799	0.00261111	0.00332577	0.00363667	0.00541063	0.00320405	0.00161536	0.00201105	0.00217435	0.00469786	0.00233216
Acot2	0	2.15461e+08	3.26889e+08	1.85624e+08	1.74801e+08	1.64479e+08	1.44883e+08	1.17735e+08	1.07976e+08	7.70575e+07	1.0715e+08	1.0338e+08	1.01782e+08	8.02752e+07	3.63173e+07	7.14484e+07	Acot2	0.00218704	0.0033181	0.00188418	0.00177432	0.00166955	0.00147064	0.00119507	0.00109601	0.000782175	0.00108763	0.00104936	0.00103314	0.000814836	0.00036864	0.00072524
Acot9	0	3.56777e+07	3.17926e+07	2.80986e+07	2.38856e+07	3.233e+07	5.51954e+06	1.48945e+07	1.32806e+07	1.1033e+07	1.21072e+07	5.53019e+07	4.72261e+07	7.13726e+07	1.0329e+08	7.03747e+07	Acot9	0.000362148	0.000322712	0.000285215	0.000242452	0.000328167	5.60263e-05	0.000151187	0.000134805	0.000111991	0.000122894	0.000561344	0.00047937	0.00072447	0.00104845	0.000714341
Acox1	0	148399	206891	458027	584628	248755	111395	244214	355310	329467	149032	7.50212e+06	5.20136e+06	5.85052e+06	4.1676e+06	1.86153e+07	Acox1	1.50633e-06	2.10005e-06	4.64922e-06	5.93429e-06	2.525e-06	1.13072e-06	2.47891e-06	3.60659e-06	3.34427e-06	1.51275e-06	7.61505e-05	5.27966e-05	5.93859e-05	4.23034e-05	0.000188955
Acox1	0	70480.1	87234.6	49097.4	128044	25488.2	43635.3	41421.1	65700.9	102963	42722.5	2.27095e+06	1.18592e+06	1.64824e+06	3.49205e+06	3.0504e+06	Acox1	7.1541e-07	8.85478e-07	4.98365e-07	1.29971e-06	2.58719e-07	4.42922e-07	4.20446e-07	6.66899e-07	1.04513e-06	4.33656e-07	2.30514e-05	1.20377e-05	1.67305e-05	3.54462e-05	3.09632e-05
Acox3	0	4.15415e+06	6.38995e+06	3.13564e+06	3.02177e+06	5.13082e+06	2.8537e+06	7.6263e+06	4.15228e+06	3.00517e+06	3.53293e+06	2.20779e+08	2.82266e+08	2.51992e+08	6.36595e+07	2.53221e+08	Acox3	4.21668e-05	6.48614e-05	3.18284e-05	3.06726e-05	5.20806e-05	2.89666e-05	7.74111e-05	4.21478e-05	3.0504e-05	3.58611e-05	0.00224102	0.00286515	0.00255785	0.000646178	0.00257033
Acp6	0	8.04409e+06	7.05037e+06	7.3017e+06	6.56711e+06	6.57745e+06	4.32691e+06	6.18123e+06	7.89651e+06	7.75433e+06	7.05007e+06	4.53984e+07	3.52151e+07	3.516e+07	1.99326e+08	3.97078e+07	Acp6	8.16518e-05	7.1565e-05	7.41162e-05	6.66597e-05	6.67647e-05	4.39205e-05	6.27428e-05	8.01538e-05	7.87106e-05	7.1562e-05	0.000460818	0.000357453	0.000356892	0.00202327	0.000403055
Acsf2	0	1.72704e+08	1.55477e+08	1.41517e+08	1.43493e+08	1.34209e+08	5.29856e+07	6.94315e+07	6.51299e+07	5.34563e+07	7.01518e+07	3.25978e+07	3.64515e+07	3.1281e+07	2.5037e+07	2.36087e+07	Acsf2	0.00175304	0.00157817	0.00143647	0.00145653	0.00136229	0.000537832	0.000704767	0.000661103	0.00054261	0.000712078	0.000330885	0.000370003	0.000317519	0.000254139	0.000239641
Acsf3	0	3.40814e+07	3.24152e+07	2.67639e+07	2.6814e+07	2.7785e+07	6.49551e+06	7.12429e+06	5.94601e+06	5.58821e+06	6.30622e+06	1.78335e+07	1.41836e+07	1.67696e+07	9.58554e+06	1.31719e+07	Acsf3	0.000345944	0.000329031	0.000271667	0.000272176	0.000282033	6.59329e-05	7.23153e-05	6.03551e-05	5.67233e-05	6.40115e-05	0.00018102	0.000143971	0.000170221	9.72983e-05	0.000133702
Acsl1	0	7.8888e+08	7.54504e+08	6.99843e+08	6.33666e+08	6.58353e+08	2.53344e+08	3.7302e+08	3.27853e+08	3.99862e+08	3.23279e+08	7.32852e+07	7.47536e+07	7.93528e+07	1.31977e+08	5.95163e+07	Acsl1	0.00800755	0.00765862	0.00710378	0.00643205	0.00668264	0.00257157	0.00378635	0.00332788	0.00405882	0.00328145	0.000743884	0.000758789	0.000805473	0.00133964	0.000604122
Acsl4	0	2.93037e+06	3.63431e+06	2.86807e+06	2.06489e+06	2.88013e+06	1.18387e+06	1.08309e+06	810545	624340	986196	4.07496e+06	3.87364e+06	3.49376e+06	1.28737e+06	2.71114e+06	Acsl4	2.97449e-05	3.68902e-05	2.91125e-05	2.09597e-05	2.92349e-05	1.20169e-05	1.09939e-05	8.22747e-06	6.33739e-06	1.00104e-05	4.1363e-05	3.93195e-05	3.54635e-05	1.30675e-05	2.75195e-05
Acsl6	0	1.01109e+06	1.23936e+06	1.37902e+06	608280	865816	432742	661347	828466	454459	595275	123526	101758	2481.62	1.30728e+06	36934.9	Acsl6	1.02631e-05	1.25801e-05	1.39978e-05	6.17437e-06	8.78849e-06	4.39257e-06	6.71303e-06	8.40937e-06	4.613e-06	6.04235e-06	1.25386e-06	1.0329e-06	2.51898e-08	1.32696e-05	3.74909e-07
Acsm1	0	1.44035e+06	1.95971e+06	1.84609e+06	2.22853e+06	2.04516e+06	758345	1.01409e+06	1.24067e+06	1.08083e+06	1.09003e+06	1.57228e+08	1.8997e+08	1.89685e+08	1.17808e+08	2.49533e+08	Acsm1	1.46203e-05	1.98921e-05	1.87388e-05	2.26208e-05	2.07595e-05	7.69761e-06	1.02936e-05	1.25935e-05	1.0971e-05	1.10644e-05	0.00159595	0.0019283	0.0019254	0.00119581	0.0025329
Acsm2	0	4.44213e+06	6.4771e+06	7.50917e+06	6.45605e+06	7.17302e+06	8.90577e+06	1.46428e+07	1.7624e+07	1.64241e+07	1.89193e+07	2.99241e+09	3.44815e+09	3.44701e+09	2.86067e+08	4.56552e+09	Acsm2	4.509e-05	6.5746e-05	7.62221e-05	6.55323e-05	7.281e-05	9.03984e-05	0.000148632	0.000178893	0.000166713	0.000192041	0.0303745	0.0350006	0.034989	0.00290373	0.0463425
Acsm3	0	3.28059e+07	2.90225e+07	2.51043e+07	3.56244e+07	3.40489e+07	6.97363e+06	5.6903e+06	7.46525e+06	1.51306e+07	6.31299e+06	5.82803e+08	5.7128e+08	5.80244e+08	7.42356e+08	5.92054e+08	Acsm3	0.000332998	0.000294594	0.000254822	0.000361607	0.000345614	7.0786e-05	5.77596e-05	7.57763e-05	0.000153584	6.40802e-05	0.00591576	0.0057988	0.00588979	0.00753531	0.00600966
Acsm5	0	636458	901169	729290	2.20808e+06	799991	2.66908e+06	2.53556e+06	2.54467e+06	2.4642e+06	2.51984e+06	7.05706e+07	6.0607e+07	6.13477e+07	1.79575e+07	7.9784e+07	Acsm5	6.46039e-06	9.14734e-06	7.40268e-06	2.24132e-05	8.12034e-06	2.70926e-05	2.57373e-05	2.58298e-05	2.50129e-05	2.55778e-05	0.00071633	0.000615193	0.000622712	0.000182278	0.00080985
Acss1	0	5.2121e+07	4.21152e+07	4.2335e+07	3.84012e+07	3.97891e+07	8.33682e+07	1.10752e+08	1.06627e+08	1.24534e+08	1.10923e+08	6.76527e+07	6.08846e+07	6.56113e+07	2.80181e+07	6.43285e+07	Acss1	0.000529056	0.000427492	0.000429723	0.000389793	0.000403881	0.000846232	0.00112419	0.00108232	0.00126409	0.00112592	0.000686711	0.000618011	0.00066599	0.000284398	0.000652968
Acss3	0	1.48413e+07	1.16094e+07	1.12985e+07	9.65641e+06	1.13112e+07	644300	165479	980357	799462	1.14992e+06	5.19431e+06	3.56289e+06	5.50807e+06	5.46433e+06	4.45027e+06	Acss3	0.000150647	0.000117841	0.000114686	9.80177e-05	0.000114815	6.53999e-06	1.6797e-06	9.95115e-06	8.11496e-06	1.16723e-05	5.2725e-05	3.61652e-05	5.59099e-05	5.54659e-05	4.51726e-05
Acyp2	0	2.48926e+06	2.36636e+06	2.63215e+06	1.47167e+06	1.99145e+06	1.36728e+06	1.17739e+06	1.07812e+06	629854	910784	1.2338e+06	999355	823550	1.99205e+07	625347	Acyp2	2.52674e-05	2.40198e-05	2.67177e-05	1.49382e-05	2.02143e-05	1.38786e-05	1.19511e-05	1.09435e-05	6.39336e-06	9.24494e-06	1.25238e-05	1.0144e-05	8.35947e-06	0.000202204	6.3476e-06
Adck1	0	3.03269e+06	1.94099e+06	1.46099e+06	825755	993639	105330	1.09846e+06	536915	395363	477309	509848	112654	831962	49955.5	509548	Adck1	3.07835e-05	1.97021e-05	1.48299e-05	8.38185e-06	1.0086e-05	1.06915e-06	1.115e-05	5.44998e-06	4.01315e-06	4.84494e-06	5.17523e-06	1.1435e-06	8.44486e-06	5.07075e-07	5.17218e-06
Adck3	0	1.31454e+08	1.00919e+08	1.04152e+08	1.22837e+08	1.05867e+08	7.80573e+07	9.108e+07	8.67763e+07	1.10386e+08	8.64573e+07	2.17625e+07	2.06925e+07	1.95277e+07	3.89783e+07	2.01787e+07	Adck3	0.00133433	0.00102438	0.0010572	0.00124686	0.0010746	0.000792324	0.000924511	0.000880826	0.00112048	0.000877588	0.000220901	0.00021004	0.000198217	0.00039565	0.000204825
Adck4	0	1.44244e+06	1.50542e+06	858734	962691	954024	53730.2	559766	416894	236970	376811	1.21996e+06	1.15478e+06	1.01224e+06	65440.1	1.00941e+06	Adck4	1.46415e-05	1.52808e-05	8.71661e-06	9.77182e-06	9.68386e-06	5.4539e-07	5.68192e-06	4.2317e-06	2.40537e-06	3.82483e-06	1.23833e-05	1.17217e-05	1.02748e-05	6.64252e-07	1.0246e-05
Adhfe1	0	1.10735e+07	1.19011e+07	1.31135e+07	1.57041e+07	1.21205e+07	2.38838e+06	3.26286e+06	4.08798e+06	6.00001e+06	4.31043e+06	1.87593e+07	1.97907e+07	2.09889e+07	4.82129e+06	3.09933e+07	Adhfe1	0.000112402	0.000120803	0.00013311	0.000159405	0.000123029	2.42434e-05	3.31198e-05	4.14952e-05	6.09033e-05	4.37531e-05	0.000190416	0.000200886	0.000213049	4.89387e-05	0.000314598
Afg3l1	0	2.08034e+07	1.16849e+07	1.97815e+07	1.02419e+07	1.62352e+07	1.65894e+06	5.91927e+06	1.01964e+07	4.49803e+06	7.61986e+06	7.92297e+06	3.45514e+06	7.24562e+06	6.50181e+06	6.77637e+06	Afg3l1	0.000211166	0.000118608	0.000200793	0.00010396	0.000164796	1.68391e-05	6.00838e-05	0.000103499	4.56574e-05	7.73456e-05	8.04223e-05	3.50715e-05	7.35469e-05	6.59968e-05	6.87838e-05
Afg3l2	0	4.6658e+07	4.928e+07	4.16762e+07	4.09817e+07	4.44904e+07	4.81342e+07	5.81425e+07	5.533e+07	5.38333e+07	5.30759e+07	8.94389e+07	8.66967e+07	7.56802e+07	2.96036e+07	6.21262e+07	Afg3l2	0.000473604	0.000500218	0.000423036	0.000415986	0.000451602	0.000488588	0.000590177	0.000561629	0.000546437	0.000538749	0.000907852	0.000880018	0.000768194	0.000300492	0.000630614
Agk	0	6.88836e+06	8.53657e+06	7.12055e+06	7.26493e+06	7.5113e+06	6.93795e+06	9.00013e+06	4.54457e+06	5.53362e+06	6.12599e+06	1.04903e+07	9.11289e+06	8.22369e+06	7.26907e+06	6.69092e+06	Agk	6.99205e-05	8.66508e-05	7.22774e-05	7.37429e-05	7.62437e-05	7.04239e-05	9.13561e-05	4.61299e-05	5.61692e-05	6.2182e-05	0.000106483	9.25007e-05	8.34748e-05	7.3785e-05	6.79165e-05
Agmat	0	1.17103e+06	771891	854664	1.14786e+06	897226	311749	347716	259021	550247	317533	3.07536e+06	1.32384e+06	3.08488e+06	1.06272e+07	2.04078e+06	Agmat	1.18866e-05	7.83511e-06	8.67529e-06	1.16514e-05	9.10732e-06	3.16442e-06	3.5295e-06	2.6292e-06	5.5853e-06	3.22313e-06	3.12165e-05	1.34377e-05	3.13132e-05	0.000107872	2.0715e-05
Agxt	0	1.28551e+06	1.22474e+06	1.35217e+06	1.35954e+06	1.37743e+06	1.54909e+06	1.24601e+06	1.04905e+06	629176	1.15809e+06	3.60798e+06	3.96825e+06	4.11232e+06	1.3927e+07	2.22108e+06	Agxt	1.30486e-05	1.24318e-05	1.37253e-05	1.38001e-05	1.39816e-05	1.57241e-05	1.26477e-05	1.06484e-05	6.38648e-06	1.17552e-05	3.6623e-05	4.02799e-05	4.17423e-05	0.000141367	2.25451e-05
Agxt2	0	1.19555e+06	910391	694233	786175	1.2457e+06	1.19515e+06	588023	674172	2.72633e+06	889386	6.4491e+07	9.42325e+07	7.44771e+07	3.27621e+07	8.88594e+07	Agxt2	1.21355e-05	9.24096e-06	7.04683e-06	7.9801e-06	1.26446e-05	1.21314e-05	5.96875e-06	6.84321e-06	2.76737e-05	9.02774e-06	0.000654618	0.000956511	0.000755982	0.000332552	0.000901971
Aifm2	0	1.38044e+07	1.42052e+07	1.41126e+07	1.14854e+07	1.16306e+07	2.83895e+06	6.08307e+06	6.33237e+06	4.54676e+06	6.12012e+06	4.39467e+06	4.41939e+06	4.56881e+06	2.60218e+06	4.05042e+06	Aifm2	0.000140122	0.00014419	0.00014325	0.000116583	0.000118057	2.88169e-05	6.17464e-05	6.42769e-05	4.6152e-05	6.21225e-05	4.46083e-05	4.48591e-05	4.63759e-05	2.64135e-05	4.1114e-05
Ak2	0	1.42499e+08	1.79719e+08	1.56228e+08	1.29569e+08	1.28673e+08	6.36339e+07	3.66921e+07	4.08221e+07	3.58753e+07	3.86462e+07	2.30675e+08	2.03876e+08	1.96403e+08	2.91607e+08	1.52007e+08	Ak2	0.00144644	0.00182425	0.0015858	0.0013152	0.0013061	0.000645918	0.000372445	0.000414366	0.000364154	0.00039228	0.00234148	0.00206945	0.0019936	0.00295996	0.00154295
Ak3	0	7.71215e+07	7.56317e+07	6.75627e+07	7.08922e+07	6.78924e+07	3.34601e+07	3.00947e+07	3.21702e+07	3.97746e+07	2.91177e+07	1.04091e+08	1.27353e+08	1.15378e+08	1.9042e+08	1.22087e+08	Ak3	0.000782824	0.000767702	0.000685798	0.000719594	0.000689144	0.000339638	0.000305477	0.000326544	0.000403733	0.00029556	0.00105658	0.0012927	0.00117115	0.00193286	0.00123924
Ak4	0	5.47093e+06	6.96922e+06	6.245e+06	6.2876e+06	5.45955e+06	5.87667e+07	4.98372e+07	4.77722e+07	4.08701e+07	4.74394e+07	3.37294e+08	2.8763e+08	2.99054e+08	5.12778e+09	3.0082e+08	Ak4	5.55329e-05	7.07413e-05	6.33901e-05	6.38225e-05	5.54174e-05	0.000596514	0.000505874	0.000484913	0.000414853	0.000481535	0.00342371	0.0029196	0.00303555	0.0520497	0.00305349
Akap1	0	7.62396e+06	6.0307e+06	4.27185e+06	4.34273e+06	5.13845e+06	3.26817e+06	1.68763e+06	2.56175e+06	1.21506e+06	3.74126e+06	1.74215e+06	729119	549122	160647	182458	Akap1	7.73873e-05	6.12148e-05	4.33616e-05	4.4081e-05	5.2158e-05	3.31737e-05	1.71304e-05	2.60031e-05	1.23335e-05	3.79758e-05	1.76838e-05	7.40094e-06	5.57388e-06	1.63065e-06	1.85204e-06
Akr1b10	0	2.2494e+07	9.96549e+06	1.00403e+07	1.88064e+07	1.83768e+07	5.77787e+06	2.01273e+07	1.84764e+07	1.63946e+07	2.06547e+07	1.38352e+07	1.1616e+07	1.39656e+07	1.70347e+07	1.44248e+07	Akr1b10	0.000228326	0.000101155	0.000101915	0.000190895	0.000186535	5.86485e-05	0.000204303	0.000187545	0.000166413	0.000209656	0.000140435	0.000117909	0.000141759	0.000172911	0.000146419
Akr7a5	0	8.05817e+06	3.42088e+06	5.85925e+06	4.47686e+06	4.05295e+06	1.3011e+06	3.08469e+06	3.58207e+06	5.91729e+06	3.00842e+06	4.04477e+07	4.70141e+07	6.22735e+07	2.8437e+07	7.03964e+07	Akr7a5	8.17947e-05	3.47237e-05	5.94745e-05	4.54425e-05	4.11396e-05	1.32068e-05	3.13112e-05	3.63599e-05	6.00636e-05	3.0537e-05	0.000410565	0.000477219	0.000632109	0.000288651	0.000714561
Aldh1a7	0	183268	332408	117335	539001	174831	348173	167952	108056	216400	65092.5	1.4368e+06	1.08905e+06	1.07212e+06	8.01852e+06	751513	Aldh1a7	1.86027e-06	3.37412e-06	1.19101e-06	5.47114e-06	1.77463e-06	3.53414e-06	1.70481e-06	1.09682e-06	2.19657e-06	6.60724e-07	1.45842e-05	1.10544e-05	1.08826e-05	8.13922e-05	7.62826e-06
Aldh1b1	0	1.43398e+06	1.54996e+06	1.56323e+06	2.05936e+06	2.36129e+06	1.68601e+07	1.58495e+07	1.92208e+07	1.48437e+07	2.03344e+07	7.37629e+06	4.65401e+06	5.64887e+06	1.46955e+07	7.14598e+06	Aldh1b1	1.45557e-05	1.57329e-05	1.58676e-05	2.09036e-05	2.39683e-05	0.000171139	0.000160881	0.000195102	0.000150671	0.000206405	7.48733e-05	4.72407e-05	5.7339e-05	0.000149167	7.25355e-05
Aldh1l1	0	498919	403276	287135	339339	503509	702181	251279	323735	770281	246163	7.6051e+06	6.43076e+06	6.21292e+06	8.83615e+06	5.63603e+06	Aldh1l1	5.06429e-06	4.09346e-06	2.91457e-06	3.44448e-06	5.11088e-06	7.12752e-06	2.55062e-06	3.28609e-06	7.81876e-06	2.49869e-06	7.71958e-05	6.52756e-05	6.30645e-05	8.96916e-05	5.72087e-05
Aldh1l2	0	1.17622e+07	3.15333e+06	1.77363e+06	4.33096e+06	9.68798e+06	8.81981e+06	8.77234e+06	7.34533e+06	6.55256e+06	8.90368e+06	260892	2.74121e+06	1.9596e+06	6.93234e+06	2.59085e+06	Aldh1l2	0.000119393	3.20079e-05	1.80033e-05	4.39615e-05	9.83382e-05	8.95258e-05	8.90439e-05	7.4559e-05	6.6512e-05	9.03771e-05	2.6482e-06	2.78248e-05	1.9891e-05	7.0367e-05	2.62985e-05
Aldh2	0	3.32657e+08	3.2907e+08	3.49371e+08	3.27142e+08	3.19278e+08	1.3491e+08	1.31648e+08	1.41787e+08	1.40853e+08	1.32798e+08	5.54984e+08	5.30502e+08	5.64045e+08	6.58741e+08	6.23341e+08	Aldh2	0.00337664	0.00334024	0.0035463	0.00332067	0.00324084	0.00136941	0.00133629	0.00143922	0.00142973	0.00134797	0.00563339	0.00538488	0.00572536	0.00668657	0.00632725
Aldh3a2	0	1.01371e+07	8.30697e+06	8.27018e+06	6.82259e+06	6.32265e+06	1.80779e+06	3.85882e+06	2.73749e+06	2.76274e+06	3.79502e+06	1.0122e+08	1.33128e+08	1.29602e+08	4.86279e+07	1.28604e+08	Aldh3a2	0.000102897	8.43202e-05	8.39467e-05	6.92529e-05	6.41783e-05	1.83501e-05	3.91691e-05	2.7787e-05	2.80433e-05	3.85215e-05	0.00102744	0.00135132	0.00131553	0.000493599	0.0013054
Aldh4a1	0	6.09268e+07	5.92677e+07	6.37946e+07	5.39476e+07	5.37198e+07	3.64896e+07	2.64598e+07	2.88979e+07	2.40407e+07	2.888e+07	4.50229e+08	4.31134e+08	4.99183e+08	2.04231e+09	5.07467e+08	Aldh4a1	0.00061844	0.000601598	0.000647549	0.000547597	0.000545284	0.000370389	0.000268581	0.000293329	0.000244026	0.000293148	0.00457007	0.00437624	0.00506697	0.0207305	0.00515106
Aldh5a1	0	1.90696e+07	2.69623e+07	1.95733e+07	2.54713e+07	1.90428e+07	4.44352e+07	2.70246e+07	2.5151e+07	2.69179e+07	2.86484e+07	6.48583e+07	8.11526e+07	6.51851e+07	5.92345e+07	6.70014e+07	Aldh5a1	0.000193566	0.000273682	0.000198679	0.000258547	0.000193295	0.000451041	0.000274315	0.000255296	0.000273231	0.000290797	0.000658346	0.000823742	0.000661664	0.000601261	0.0006801
Aldh6a1	0	3.75844e+08	3.47935e+08	3.98405e+08	4.06521e+08	3.71079e+08	1.51987e+08	2.06346e+08	1.79901e+08	2.04115e+08	1.7208e+08	1.23493e+09	1.41472e+09	1.41283e+09	8.47596e+08	1.87061e+09	Aldh6a1	0.00381502	0.00353173	0.00404403	0.0041264	0.00376665	0.00154275	0.00209452	0.00182609	0.00207187	0.00174671	0.0125352	0.0143601	0.0143409	0.00860355	0.0189877
Aldh7a1	0	1.12866e+06	752752	1.0752e+06	951104	746546	1.74178e+06	1.92415e+06	2.19043e+06	2.11732e+06	2.57849e+06	2.422e+08	1.9931e+08	2.15716e+08	3.39837e+07	2.10959e+08	Aldh7a1	1.14565e-05	7.64084e-06	1.09139e-05	9.65421e-06	7.57784e-06	1.768e-05	1.95312e-05	2.2234e-05	2.14919e-05	2.61731e-05	0.00245845	0.0020231	0.00218963	0.000344953	0.00214135
Aldh9a1	0	5.28924e+07	5.80193e+07	6.37985e+07	4.60382e+07	5.19164e+07	3.49847e+06	4.4354e+06	5.15908e+06	3.90168e+06	5.35501e+06	2.5879e+08	2.26529e+08	2.68972e+08	1.51387e+08	2.72429e+08	Aldh9a1	0.000536886	0.000588927	0.000647589	0.000467313	0.000526979	3.55113e-05	4.50217e-05	5.23675e-05	3.96041e-05	5.43562e-05	0.00262685	0.00229939	0.00273021	0.00153666	0.0027653
Amacr	0	1.78326e+07	1.62411e+07	1.9772e+07	1.76291e+07	2.00126e+07	1.1846e+07	1.85495e+07	1.79735e+07	2.04538e+07	1.64985e+07	6.97614e+08	7.3958e+08	6.7451e+08	5.15905e+07	6.79197e+08	Amacr	0.000181011	0.000164856	0.000200696	0.000178945	0.000203139	0.000120244	0.000188287	0.000182441	0.000207617	0.000167469	0.00708116	0.00750713	0.00684663	0.000523671	0.00689421
Amt	0	5.37079e+06	3.90813e+06	3.01755e+06	2.55574e+06	2.54383e+06	8.54824e+06	5.45235e+06	6.34097e+06	675666	1.07605e+06	2.81164e+07	3.31814e+07	3.52566e+07	8.83365e+06	4.04031e+07	Amt	5.45164e-05	3.96696e-05	3.06298e-05	2.59422e-05	2.58212e-05	8.67692e-05	5.53442e-05	6.43642e-05	6.85837e-06	1.09225e-05	0.000285397	0.000336809	0.000357873	8.96663e-05	0.000410113
Apoa1bp	0	1.8248e+07	1.58555e+07	1.69299e+07	1.59798e+07	1.37575e+07	8.85146e+06	1.41189e+07	1.273e+07	7.63018e+06	1.33614e+07	1.94481e+07	1.9649e+07	1.74879e+07	2.8584e+07	2.04736e+07	Apoa1bp	0.000185227	0.000160941	0.000171847	0.000162204	0.000139646	8.98471e-05	0.000143315	0.000129216	7.74504e-05	0.000135626	0.000197408	0.000199448	0.000177512	0.000290143	0.000207818
Apoo	0	5.19695e+07	6.62748e+07	5.52037e+07	5.27757e+07	5.86238e+07	7.4665e+07	8.31164e+07	7.0544e+07	8.41594e+07	7.72152e+07	4.49666e+07	5.0989e+07	5.01469e+07	1.19852e+07	4.87238e+07	Apoo	0.000527518	0.000672724	0.000560347	0.000535701	0.000595063	0.00075789	0.000843675	0.00071606	0.000854263	0.000783776	0.000456435	0.000517566	0.000509017	0.000121656	0.000494573
Apool	0	1.23457e+08	8.2858e+07	1.06713e+08	9.35036e+07	1.08654e+08	2.66682e+07	6.04072e+07	5.90918e+07	6.08861e+07	5.48565e+07	4.78501e+07	4.65608e+07	6.61749e+07	3.05996e+07	6.67863e+07	Apool	0.00125316	0.000841053	0.0010832	0.000949112	0.00110289	0.000270697	0.000613166	0.000599814	0.000618026	0.000556823	0.000485705	0.000472617	0.00067171	0.000310602	0.000677917
Arf5	0	127031	32196	22987.8	71822	117160	30630.9	49279.8	57557.4	29104.2	24932.1	207434	2.6133e+06	2.56806e+06	783890	1.92736e+06	Arf5	1.28943e-06	3.26807e-07	2.33338e-07	7.29031e-07	1.18923e-06	3.1092e-07	5.00217e-07	5.84239e-07	2.95424e-07	2.53074e-07	2.10557e-06	2.65264e-05	2.60672e-05	7.9569e-06	1.95638e-05
Armc10	0	2.01517e+06	1.18725e+06	50780	1.09236e+06	1.15687e+06	103809	2867.18	62466.3	667805	26751.7	2.08828e+07	1.34933e+07	1.3339e+07	2.56313e+06	1.17514e+07	Armc10	2.0455e-05	1.20512e-05	5.15444e-07	1.10881e-05	1.17429e-05	1.05372e-06	2.91034e-08	6.34066e-07	6.77857e-06	2.71544e-07	0.000211971	0.000136964	0.000135398	2.60172e-05	0.000119283
Atad1	0	6.81345e+06	6.86797e+06	7.36388e+06	5.95168e+06	6.66619e+06	2.46925e+07	2.26134e+07	1.64515e+07	1.56739e+07	1.73708e+07	3.66219e+07	4.31861e+07	3.47887e+07	5.14043e+07	1.74547e+07	Atad1	6.91602e-05	6.97136e-05	7.47473e-05	6.04127e-05	6.76653e-05	0.000250642	0.000229538	0.000166992	0.000159099	0.000176322	0.000371732	0.000438362	0.000353124	0.000521781	0.000177175
Atad3a	0	9.51008e+07	9.2689e+07	9.56137e+07	1.00177e+08	1.0657e+08	5.45482e+07	5.56987e+07	5.2922e+07	5.00275e+07	5.7495e+07	8.3359e+07	8.01353e+07	7.31946e+07	3.23316e+07	6.85976e+07	Atad3a	0.000965324	0.000940843	0.00097053	0.00101685	0.00108174	0.000553694	0.000565371	0.000537187	0.000507806	0.000583605	0.000846139	0.000813416	0.000742964	0.000328183	0.000696302
Auh	0	6.74377e+07	8.32151e+07	6.75803e+07	7.98523e+07	8.84837e+07	1.61275e+08	9.42036e+07	9.0491e+07	8.46498e+07	9.09635e+07	1.23024e+08	1.02958e+08	1.0084e+08	9.05533e+07	1.05837e+08	Auh	0.000684529	0.000844677	0.000685976	0.000810544	0.000898157	0.00163703	0.000956217	0.000918532	0.000859241	0.000923328	0.00124876	0.00104508	0.00102358	0.000919164	0.00107431
BC003965	0	2.33255e+06	3.77959e+06	3.13012e+06	2.66945e+06	3.14088e+06	2.07709e+06	1.49799e+06	1.26333e+06	790172	1.33795e+06	1.58697e+06	1.38226e+06	950517	6050.36	709339	BC003965	2.36766e-05	3.83648e-05	3.17724e-05	2.70964e-05	3.18816e-05	2.10836e-05	1.52054e-05	1.28235e-05	8.02067e-06	1.35809e-05	1.61086e-05	1.40307e-05	9.64826e-06	6.14144e-08	7.20017e-06
BC026585	0	1.66084e+07	1.63914e+07	1.87629e+07	1.68828e+07	1.56663e+07	1.91477e+06	1.59814e+06	1.72723e+06	1.55582e+06	1.63015e+06	4.57751e+08	6.07737e+08	6.01583e+08	5.41219e+08	6.92336e+08	BC026585	0.000168585	0.000166382	0.000190454	0.00017137	0.000159022	1.9436e-05	1.6222e-05	1.75323e-05	1.57924e-05	1.65469e-05	0.00464642	0.00616886	0.00610639	0.00549366	0.00702758
Bcat2	0	5.7611e+07	7.43175e+07	6.59148e+07	6.2713e+07	5.69282e+07	1.17992e+08	1.67582e+08	1.5292e+08	1.82868e+08	1.66509e+08	1.71794e+08	1.71247e+08	1.67427e+08	1.71134e+08	1.45799e+08	Bcat2	0.000584782	0.000754362	0.000669071	0.00063657	0.000577851	0.00119768	0.00170105	0.00155221	0.00185621	0.00169015	0.0017438	0.00173824	0.00169947	0.0017371	0.00147994
Bckdha	0	2.16901e+08	1.9774e+08	1.54714e+08	1.80535e+08	2.19961e+08	6.29115e+07	7.15133e+07	6.27882e+07	7.07567e+07	6.57671e+07	5.60548e+07	8.52365e+07	8.66828e+07	5.21749e+07	7.5113e+07	Bckdha	0.00220166	0.00200716	0.00157042	0.00183253	0.00223272	0.000638585	0.000725899	0.000637334	0.000718218	0.000667572	0.000568986	0.000865196	0.000879877	0.000529603	0.000762437
Bckdhb	0	1.14332e+07	9.09904e+06	1.12788e+07	2.44523e+07	2.19832e+07	3.51788e+06	8.79984e+06	8.76274e+06	4.59795e+07	1.00574e+07	3.44281e+06	1.09194e+07	1.11768e+07	1.65443e+07	1.82264e+07	Bckdhb	0.000116053	9.23601e-05	0.000114486	0.000248204	0.000223141	3.57084e-05	8.93231e-05	8.89464e-05	0.000466716	0.000102088	3.49464e-05	0.000110838	0.000113451	0.000167933	0.000185007
Bckdk	0	8.50526e+06	8.16127e+06	8.32241e+06	7.31338e+06	8.06247e+06	6.15691e+06	4.55816e+06	4.43169e+06	3.07111e+06	4.88071e+06	6.871e+06	7.37878e+06	5.05015e+06	1.43205e+06	4.62739e+06	Bckdk	8.63329e-05	8.28413e-05	8.44769e-05	7.42347e-05	8.18383e-05	6.2496e-05	4.62678e-05	4.4984e-05	3.11734e-05	4.95418e-05	6.97443e-05	7.48986e-05	5.12617e-05	1.45361e-05	4.69705e-05
Bcl2l13	0	5.28035e+06	3.5805e+06	3.68708e+06	2.49979e+06	2.76511e+06	423628	1.40116e+06	1.04783e+06	1.00817e+06	1.06492e+06	226181	311585	57519.5	1.69983e+06	482192	Bcl2l13	5.35984e-05	3.6344e-05	3.74258e-05	2.53742e-05	2.80673e-05	4.30005e-06	1.42225e-05	1.0636e-05	1.02334e-05	1.08095e-05	2.29586e-06	3.16275e-06	5.83854e-07	1.72542e-05	4.89451e-06
Bdh1	0	3.22337e+07	6.12773e+07	4.93998e+07	4.44158e+07	4.51048e+07	9.13272e+08	5.73359e+08	5.78053e+08	4.48523e+08	6.1267e+08	4.18184e+08	4.20861e+08	4.40632e+08	7.19687e+07	4.27947e+08	Bdh1	0.00032719	0.000621997	0.000501435	0.000450844	0.000457837	0.0092702	0.0058199	0.00586754	0.00455275	0.00621892	0.00424479	0.00427196	0.00447265	0.00073052	0.00434389
Bnip3	0	1.73483e+06	1.85935e+06	1.75222e+06	1.41812e+06	1.27954e+06	1.6906e+06	1.48217e+06	1.13428e+06	885350	1.16086e+06	418778	508233	54497	68847.3	272627	Bnip3	1.76094e-05	1.88734e-05	1.7786e-05	1.43947e-05	1.2988e-05	1.71605e-05	1.50449e-05	1.15135e-05	8.98678e-06	1.17834e-05	4.25082e-06	5.15883e-06	5.53174e-07	6.98837e-07	2.76731e-06
Bphl	0	5.18211e+07	3.81961e+07	4.25705e+07	4.44734e+07	4.17961e+07	2.17495e+07	2.39623e+07	2.26753e+07	1.92212e+07	2.46941e+07	4.09932e+08	3.07985e+08	3.9412e+08	2.43205e+07	3.48225e+08	Bphl	0.000526012	0.000387711	0.000432113	0.000451429	0.000424253	0.000220769	0.00024323	0.000230167	0.000195105	0.000250658	0.00416103	0.00312621	0.00400053	0.000246866	0.00353466
C030006K11Rik	0	3.4734e+07	3.95633e+07	3.49107e+07	3.1475e+07	3.41603e+07	1.12125e+07	1.28576e+07	1.25253e+07	8.38632e+06	1.26548e+07	1.652e+07	1.21483e+07	1.08192e+07	2.73838e+06	1.01154e+07	C030006K11Rik	0.000352569	0.000401589	0.000354362	0.000319489	0.000346746	0.000113813	0.000130512	0.000127139	8.51257e-05	0.000128453	0.000167686	0.000123312	0.000109821	2.7796e-05	0.000102677
C1qbp	0	1.5065e+07	1.5048e+07	1.25434e+07	2.39211e+07	1.3871e+07	1.12837e+07	1.60868e+07	1.87295e+07	3.69851e+07	2.00564e+07	1.96035e+07	1.88702e+07	2.76187e+07	1.31848e+07	4.06299e+07	C1qbp	0.000152918	0.000152745	0.000127323	0.000242812	0.000140799	0.000114536	0.000163289	0.000190114	0.000375418	0.000203584	0.000198986	0.000191543	0.000280344	0.000133833	0.000412416
Car5a	0	126877	152811	31237.7	22759.1	13288.9	28758.1	31334.8	157587	4312.66	237181	65889	57922.9	4106.66	1.20818e+06	92921.1	Car5a	1.28787e-06	1.55111e-06	3.17079e-07	2.31017e-07	1.34889e-07	2.9191e-07	3.18065e-07	1.59959e-06	4.37758e-08	2.40751e-06	6.68809e-07	5.87948e-07	4.16848e-08	1.22636e-05	9.43199e-07
Carkd	0	1.15928e+07	1.50418e+07	1.34614e+07	1.38397e+07	1.30237e+07	7.42306e+06	1.03871e+07	1.02996e+07	8.8938e+06	1.1277e+07	3.37303e+07	2.97387e+07	2.67069e+07	5.78468e+06	2.92636e+07	Carkd	0.000117673	0.000152682	0.00013664	0.00014048	0.000132197	7.5348e-05	0.000105434	0.000104546	9.02768e-05	0.000114468	0.00034238	0.000301863	0.000271089	5.87176e-05	0.000297042
Cars2	0	1.54855e+06	1.84524e+06	1.68982e+06	495765	1.40345e+06	1.60772e+06	1.98357e+06	641769	1.23851e+06	1.81907e+06	689090	451194	408817	2.03289e+06	482451	Cars2	1.57186e-05	1.87302e-05	1.71526e-05	5.03228e-06	1.42458e-05	1.63192e-05	2.01343e-05	6.5143e-06	1.25716e-05	1.84646e-05	6.99463e-06	4.57986e-06	4.14971e-06	2.06349e-05	4.89714e-06
Cat	0	2.06291e+08	2.14749e+08	1.84775e+08	1.51973e+08	1.95665e+08	9.19656e+07	9.64867e+07	7.26038e+07	5.81135e+07	6.29404e+07	3.41747e+09	4.123e+09	3.74228e+09	1.71858e+09	3.36115e+09	Cat	0.00209396	0.00217982	0.00187556	0.0015426	0.00198611	0.0009335	0.000979392	0.000736967	0.000589883	0.000638879	0.0346891	0.0418506	0.0379861	0.0174445	0.0341175
Cbr2	0	3.14397e+06	3.77276e+06	3.85642e+06	3.01027e+06	3.94973e+06	3.51671e+06	7.18699e+06	6.18114e+06	5.0789e+06	7.27684e+06	3.42974e+06	3.75936e+06	3.49011e+06	3.67016e+06	2.88477e+06	Cbr2	3.1913e-05	3.82955e-05	3.91448e-05	3.05559e-05	4.00919e-05	3.56965e-05	7.29518e-05	6.27419e-05	5.15536e-05	7.38638e-05	3.48137e-05	3.81595e-05	3.54264e-05	3.72541e-05	2.92819e-05
Cbr3	0	3.55765e+06	3.57085e+06	4.09552e+06	2.78035e+06	3.4149e+06	1.37529e+06	1.17529e+06	1.37979e+06	861158	74748.1	1.42433e+06	923038	874571	64311	955907	Cbr3	3.6112e-05	3.6246e-05	4.15717e-05	2.8222e-05	3.46631e-05	1.39599e-05	1.19298e-05	1.40056e-05	8.74121e-06	7.58733e-07	1.44577e-05	9.36933e-06	8.87736e-06	6.52791e-07	9.70297e-06
Cbr4	0	7.07714e+07	6.13495e+07	7.10797e+07	6.9598e+07	6.97313e+07	2.50265e+07	3.33425e+07	4.10777e+07	2.45377e+07	3.56857e+07	4.58387e+07	3.26124e+07	3.67404e+07	4.02216e+06	3.68397e+07	Cbr4	0.000718367	0.00062273	0.000721497	0.000706456	0.00070781	0.000254032	0.000338444	0.000416961	0.000249071	0.000362229	0.000465288	0.000331033	0.000372934	4.08271e-05	0.000373943
Ccbl2	0	2.17593e+07	2.19553e+07	2.31216e+07	2.56232e+07	2.32652e+07	1.05427e+07	9.70296e+06	1.08089e+07	1.98998e+07	1.22011e+07	3.27414e+07	6.56519e+07	6.21707e+07	8.68212e+07	7.91848e+07	Ccbl2	0.000220869	0.000222858	0.000234696	0.000260089	0.000236154	0.000107014	9.84903e-05	0.000109716	0.000201993	0.000123847	0.000332343	0.000666401	0.000631066	0.000881281	0.000803768
Ccdc127	0	2.21614e+06	3.19381e+06	3.00514e+06	2.61453e+06	3.58721e+06	2.83511e+06	2.26457e+06	2.08587e+06	1.69627e+06	1.98607e+06	3.46949e+06	3.90566e+06	2.5235e+06	1.03433e+06	2.64902e+06	Ccdc127	2.2495e-05	3.24188e-05	3.05037e-05	2.65389e-05	3.64121e-05	2.87778e-05	2.29866e-05	2.11727e-05	1.7218e-05	2.01597e-05	3.52171e-05	3.96445e-05	2.56149e-05	1.0499e-05	2.68889e-05
Ccdc51	0	6.045e+06	2.4222e+06	1.59092e+06	2.58821e+06	3.95486e+06	2.062e+06	1.5355e+06	744589	771568	1.41076e+06	1.77041e+06	2.86142e+06	2.54159e+06	2.97919e+06	1.86948e+06	Ccdc51	6.136e-05	2.45866e-05	1.61487e-05	2.62717e-05	4.01439e-05	2.09304e-05	1.55861e-05	7.55798e-06	7.83183e-06	1.432e-05	1.79706e-05	2.9045e-05	2.57984e-05	3.02404e-05	1.89762e-05
Ccdc58	0	7.14305e+06	6.84206e+06	8.8358e+06	4.15204e+06	5.7308e+06	8.81119e+06	8.09915e+06	9.33551e+06	6.96319e+06	9.64744e+06	2.12149e+07	1.84184e+07	1.86431e+07	1.84353e+06	1.66888e+07	Ccdc58	7.25058e-05	6.94506e-05	8.96881e-05	4.21454e-05	5.81707e-05	8.94383e-05	8.22107e-05	9.47604e-05	7.06801e-05	9.79266e-05	0.000215343	0.000186957	0.000189237	1.87128e-05	0.0001694
Ccdc90b	0	1.20776e+07	1.25881e+07	1.13337e+07	1.04014e+07	1.01524e+07	1.31274e+07	1.45683e+07	1.25445e+07	9.45274e+06	1.36486e+07	1.09157e+07	1.10913e+07	9.66243e+06	8.8934e+06	6.04664e+06	Ccdc90b	0.000122594	0.000127776	0.000115044	0.00010558	0.000103052	0.00013325	0.000147876	0.000127333	9.59503e-05	0.00013854	0.0001108	0.000112583	9.80788e-05	9.02728e-05	6.13766e-05
Cecr5	0	1.92291e+06	1.94345e+06	1.81278e+06	1.80458e+06	1.79809e+06	645686	1.03975e+06	1.14175e+06	3.46146e+06	1.07052e+06	2.11468e+06	1.31837e+06	1.59451e+06	745980	1.77965e+06	Cecr5	1.95186e-05	1.97271e-05	1.84007e-05	1.83174e-05	1.82516e-05	6.55405e-06	1.0554e-05	1.15894e-05	3.51356e-05	1.08663e-05	2.14651e-05	1.33821e-05	1.61851e-05	7.5721e-06	1.80644e-05
Chchd1	0	1.08741e+07	1.11839e+07	7.6637e+06	6.1059e+06	6.22991e+06	8.00206e+06	5.32208e+06	3.52483e+06	2.77147e+06	4.6478e+06	7.41457e+06	1.04667e+07	8.68931e+06	4.25952e+06	6.31709e+06	Chchd1	0.000110378	0.000113523	7.77906e-05	6.19781e-05	6.32369e-05	8.12252e-05	5.40219e-05	3.57789e-05	2.81319e-05	4.71777e-05	7.52619e-05	0.000106242	8.82011e-05	4.32364e-05	6.41218e-05
Chchd10	0	277262	473774	397789	865321	332857	274891	395017	789907	1.06509e+06	580217	57186.1	74101.2	116850	683167	262270	Chchd10	2.81436e-06	4.80906e-06	4.03777e-06	8.78347e-06	3.37868e-06	2.79029e-06	4.00963e-06	8.01798e-06	1.08112e-05	5.88951e-06	5.80469e-07	7.52166e-07	1.18608e-06	6.93451e-06	2.66218e-06
Chchd3	0	3.35871e+08	3.28632e+08	3.12066e+08	2.933e+08	2.95152e+08	6.25157e+08	3.39928e+08	2.9874e+08	2.05071e+08	2.88062e+08	1.86448e+08	1.93075e+08	1.74457e+08	6.3521e+08	1.24325e+08	Chchd3	0.00340927	0.00333579	0.00316764	0.00297715	0.00299595	0.00634567	0.00345045	0.00303237	0.00208158	0.00292399	0.00189255	0.00195982	0.00177083	0.00644772	0.00126196
Chchd4	0	1.26862e+07	1.62976e+07	1.51827e+07	1.76081e+07	1.28566e+07	2.35051e+06	9.53194e+06	6.01934e+06	1.51525e+07	6.16528e+06	1.71216e+07	2.81488e+07	4.03269e+07	5.93772e+06	4.87162e+07	Chchd4	0.000128772	0.00016543	0.000154113	0.000178731	0.000130501	2.3859e-05	9.67542e-05	6.10995e-05	0.000153806	6.25809e-05	0.000173793	0.000285725	0.00040934	6.02711e-05	0.000494495
Chchd5	0	955395	862434	646715	416492	366618	205119	315623	183799	157295	170524	756257	1.31223e+06	1.02595e+06	35914.5	573589	Chchd5	9.69777e-06	8.75417e-06	6.5645e-06	4.22761e-06	3.72137e-06	2.08206e-06	3.20374e-06	1.86566e-06	1.59662e-06	1.73091e-06	7.67642e-06	1.33198e-05	1.04139e-05	3.64551e-07	5.82224e-06
Chchd6	0	2.22877e+07	2.61488e+07	2.36696e+07	2.18289e+07	2.52258e+07	8.08408e+06	6.40169e+06	4.59868e+06	2.90306e+06	5.01271e+06	2.39807e+07	2.04959e+07	1.99572e+07	8.51276e+06	1.44334e+07	Chchd6	0.000226232	0.000265424	0.000240259	0.000221575	0.000256055	8.20578e-05	6.49805e-05	4.66791e-05	2.94676e-05	5.08816e-05	0.000243417	0.000208045	0.000202576	8.6409e-05	0.000146507
Chchd7	0	3.62851e+06	4.94823e+06	4.57713e+06	4.45728e+06	4.19297e+06	1.06838e+07	6.90793e+06	5.24053e+06	3.25537e+06	5.70759e+06	4.76705e+06	5.1444e+06	3.69692e+06	1.87254e+06	3.2295e+06	Chchd7	3.68314e-05	5.02271e-05	4.64604e-05	4.52437e-05	4.25609e-05	0.000108446	7.01192e-05	5.31942e-05	3.30437e-05	5.79351e-05	4.83881e-05	5.22184e-05	3.75257e-05	1.90073e-05	3.27812e-05
Chdh	0	5.85392e+07	6.18516e+07	5.84276e+07	5.70197e+07	5.26878e+07	5.74805e+06	7.90106e+06	6.47837e+06	4.81921e+06	7.62166e+06	4.40677e+08	4.68603e+08	4.59757e+08	1.57437e+09	3.93745e+08	Chdh	0.000594204	0.000627827	0.000593071	0.00057878	0.000534809	5.83457e-05	8.02e-05	6.5759e-05	4.89175e-05	7.73639e-05	0.00447311	0.00475657	0.00466678	0.0159807	0.00399672
Chpt1	0	2.46948e+06	2.81445e+06	3.1229e+06	2.69513e+06	4.1586e+06	46008.4	503966	482670	374103	512506	1.29264e+07	1.07381e+07	1.09619e+07	28648	9.32858e+06	Chpt1	2.50666e-05	2.85682e-05	3.16991e-05	2.7357e-05	4.2212e-05	4.6701e-07	5.11553e-06	4.89936e-06	3.79735e-06	5.20221e-06	0.00013121	0.000108998	0.000111269	2.90792e-07	9.469e-05
Cisd1	0	1.74298e+08	1.7061e+08	1.41327e+08	1.33616e+08	1.41115e+08	1.58527e+08	1.76359e+08	1.33985e+08	9.89785e+07	1.40874e+08	4.10501e+08	3.40983e+08	3.60229e+08	5.42366e+08	2.6569e+08	Cisd1	0.00176922	0.00173178	0.00143455	0.00135627	0.00143239	0.00160914	0.00179014	0.00136002	0.00100468	0.00142995	0.0041668	0.00346116	0.00365651	0.0055053	0.0026969
Cisd2	0	816631	627660	864756	649566	778911	855241	1.09092e+06	691535	460916	563767	3.54521e+06	2.79167e+06	3.03875e+06	3.08059e+06	2.70644e+06	Cisd2	8.28924e-06	6.37109e-06	8.77774e-06	6.59344e-06	7.90636e-06	8.68115e-06	1.10734e-05	7.01945e-06	4.67854e-06	5.72254e-06	3.59858e-05	2.8337e-05	3.0845e-05	3.12696e-05	2.74718e-05
Cisd3	0	6.45132e+07	9.10201e+07	6.6566e+07	5.5228e+07	6.49542e+07	7.20509e+07	2.83317e+07	2.37937e+07	1.34298e+07	2.26372e+07	3.38008e+07	3.68263e+07	2.49131e+07	3.45657e+08	2.35484e+07	Cisd3	0.000654844	0.000923903	0.00067568	0.000560594	0.00065932	0.000731355	0.000287582	0.000241519	0.000136319	0.00022978	0.000343096	0.000373807	0.000252881	0.0035086	0.000239029
Ckmt1	0	4.32953e+06	4.47275e+06	4.61964e+06	1.71433e+06	2.49631e+06	1.10166e+06	1.37933e+06	1.27737e+06	907866	1.35355e+06	5.46446e+07	5.65855e+07	5.98872e+07	1.12456e+07	7.57976e+07	Ckmt1	4.3947e-05	4.54008e-05	4.68918e-05	1.74013e-05	2.53389e-05	1.11825e-05	1.4001e-05	1.2966e-05	9.21533e-06	1.37392e-05	0.000554671	0.000574373	0.000607887	0.000114149	0.000769386
Ckmt2	0	4.53147e+06	1.03643e+07	1.06213e+07	6.75539e+06	6.75462e+06	1.34872e+09	8.08054e+08	7.4412e+08	1.22543e+09	7.28685e+08	5.50705e+06	5.32238e+06	7.23208e+06	9.40534e+07	8.26304e+06	Ckmt2	4.59968e-05	0.000105203	0.000107812	6.85708e-05	6.8563e-05	0.0136902	0.00820218	0.00755322	0.0124388	0.00739655	5.58995e-05	5.4025e-05	7.34095e-05	0.000954692	8.38743e-05
Clic4	0	402134	258236	418581	288835	330382	198461	679948	473275	166566	344575	1.87875e+07	2.49983e+07	2.54024e+07	2.6567e+08	2.36817e+07	Clic4	4.08187e-06	2.62123e-06	4.24882e-06	2.93182e-06	3.35355e-06	2.01449e-06	6.90184e-06	4.804e-06	1.69073e-06	3.49762e-06	0.000190703	0.000253746	0.000257848	0.00269669	0.000240382
Clpb	0	1.71164e+07	1.32794e+07	1.21495e+07	1.14157e+07	1.10901e+07	2.91512e+06	6.22933e+06	5.00818e+06	4.00986e+06	4.9377e+06	1.67106e+07	1.30145e+07	1.68494e+07	8.39311e+06	1.0059e+07	Clpb	0.00017374	0.000134793	0.000123324	0.000115875	0.00011257	2.959e-05	6.32311e-05	5.08358e-05	4.07022e-05	5.01203e-05	0.000169622	0.000132104	0.00017103	8.51946e-05	0.000102104
Clpp	0	2.38441e+07	1.10388e+07	1.4427e+07	1.95692e+07	1.70036e+07	5.80736e+06	6.72823e+06	9.64219e+06	9.06439e+06	1.00438e+07	2.77982e+07	2.51093e+07	2.48166e+07	1.42734e+07	2.82627e+07	Clpp	0.000242031	0.00011205	0.000146442	0.000198638	0.000172596	5.89478e-05	6.82951e-05	9.78733e-05	9.20084e-05	0.00010195	0.000282167	0.000254872	0.000251902	0.000144883	0.000286881
Clpx	0	3.31241e+07	3.73154e+07	3.15523e+07	3.12746e+07	2.97513e+07	1.40827e+07	1.07612e+07	9.73299e+06	9.36771e+06	1.22353e+07	5.77475e+07	6.21969e+07	5.08972e+07	1.98849e+08	5.29292e+07	Clpx	0.000336228	0.000378771	0.000320272	0.000317454	0.000301992	0.000142947	0.000109232	9.8795e-05	9.50873e-05	0.000124195	0.000586168	0.000631332	0.000516634	0.00201843	0.000537259
Clybl	0	1.7367e+08	1.71253e+08	1.8167e+08	1.75871e+08	1.75361e+08	6.5915e+07	7.27695e+07	6.40696e+07	6.62301e+07	6.79837e+07	1.2517e+08	1.57161e+08	1.38251e+08	3.78643e+07	1.46682e+08	Clybl	0.00176284	0.00173831	0.00184405	0.00178519	0.00178001	0.000669072	0.000738649	0.000650341	0.000672271	0.000690071	0.00127055	0.00159527	0.00140332	0.000384343	0.0014889
Coasy	0	3.05047e+07	3.38425e+07	3.20005e+07	2.8476e+07	2.99297e+07	1.16991e+06	896641	1.05653e+06	885619	729918	7.44543e+07	6.72061e+07	6.53575e+07	6.78851e+07	5.56858e+07	Coasy	0.000309639	0.000343519	0.000324822	0.000289046	0.000303803	1.18752e-05	9.10138e-06	1.07244e-05	8.98951e-06	7.40906e-06	0.000755751	0.000682178	0.000663414	0.00068907	0.00056524
Comt	0	8.82227e+06	6.78083e+06	5.35722e+06	4.20494e+06	5.0332e+06	170455	688804	451615	452482	505620	4.4918e+06	4.30531e+06	5.87614e+06	2.65967e+07	4.20433e+06	Comt	8.95508e-05	6.8829e-05	5.43786e-05	4.26824e-05	5.10896e-05	1.73021e-06	6.99173e-06	4.58413e-06	4.59293e-06	5.13231e-06	4.55942e-05	4.37012e-05	5.9646e-05	0.000269971	4.26762e-05
Comtd1	0	1.62725e+06	1.034e+06	548755	604720	346383	11017	40221.8	75357.2	117987	64810.9	1.13051e+06	1.29577e+06	1.62709e+06	2.5234e+06	1.08569e+06	Comtd1	1.65175e-05	1.04957e-05	5.57016e-06	6.13824e-06	3.51597e-06	1.11829e-07	4.08273e-07	7.64916e-07	1.19764e-06	6.57866e-07	1.14752e-05	1.31527e-05	1.65158e-05	2.56138e-05	1.10203e-05
Coq10a	0	8.92423e+06	8.77639e+06	8.46433e+06	9.53261e+06	8.62723e+06	2.51925e+07	1.80611e+07	2.31632e+07	1.46193e+07	1.80869e+07	4.13632e+06	3.79804e+06	3.45647e+06	9.38823e+06	2.38923e+06	Coq10a	9.05857e-05	8.90851e-05	8.59175e-05	9.67611e-05	8.7571e-05	0.000255717	0.000183329	0.000235119	0.000148394	0.000183592	4.19859e-05	3.85521e-05	3.5085e-05	9.52956e-05	2.42519e-05
Coq10b	0	4.23209e+06	5.23079e+06	4.33904e+06	3.9934e+06	5.32481e+06	2.96117e+06	1.35878e+06	2.04496e+06	557994	1.43731e+06	2.33613e+06	1.48117e+06	1.55271e+06	8.60789e+06	1.71153e+06	Coq10b	4.29579e-05	5.30954e-05	4.40436e-05	4.05352e-05	5.40497e-05	3.00574e-05	1.37923e-05	2.07575e-05	5.66394e-06	1.45894e-05	2.37129e-05	1.50347e-05	1.57608e-05	8.73747e-05	1.7373e-05
Coq3	0	2.16161e+07	1.21171e+07	1.78339e+07	1.54882e+07	1.62037e+07	9.44541e+06	1.85062e+07	1.76877e+07	3.21896e+07	1.74568e+07	5.52223e+06	3.59742e+06	4.73237e+06	2.70841e+06	4.43168e+06	Coq3	0.000219415	0.000122995	0.000181024	0.000157213	0.000164476	9.58759e-05	0.000187848	0.00017954	0.000326742	0.000177195	5.60536e-05	3.65157e-05	4.80361e-05	2.74919e-05	4.4984e-05
Coq4	0	377903	1.85276e+06	1.72316e+06	1.86685e+06	3.07789e+06	1.08496e+06	2.63589e+06	2.88811e+06	4.17081e+06	1.95907e+06	3.52615e+06	7.56668e+06	6.67094e+06	2.13269e+06	9.90643e+06	Coq4	3.83592e-06	1.88065e-05	1.7491e-05	1.89495e-05	3.12423e-05	1.10129e-05	2.67557e-05	2.93158e-05	4.2336e-05	1.98857e-05	3.57924e-05	7.68058e-05	6.77136e-05	2.16479e-05	0.000100556
Coq5	0	3.30415e+07	2.59393e+07	2.80606e+07	2.69151e+07	2.8046e+07	4.46785e+07	4.92648e+07	4.29545e+07	2.98268e+07	4.2012e+07	2.69324e+07	2.48194e+07	2.21339e+07	6.63056e+07	1.75773e+07	Coq5	0.000335389	0.000263297	0.00028483	0.000273203	0.000284682	0.000453511	0.000500064	0.000436011	0.000302758	0.000426444	0.000273378	0.00025193	0.000224671	0.000673037	0.000178419
Coq6	0	8.01292e+07	1.34191e+08	2.00301e+08	1.29944e+08	9.0407e+07	6.70562e+07	5.80922e+07	6.53779e+07	4.73774e+07	7.98004e+07	4.74842e+07	3.88667e+07	3.84444e+07	2.15757e+07	3.82801e+07	Coq6	0.000813355	0.00136211	0.00203316	0.001319	0.000917679	0.000680657	0.000589667	0.00066362	0.000480906	0.000810017	0.00048199	0.000394517	0.000390231	0.000219005	0.000388563
Coq7	0	8.39509e+06	7.80518e+06	8.24582e+06	1.13476e+07	1.03667e+07	1.41694e+07	1.13128e+07	1.27377e+07	2.19302e+07	1.17096e+07	6.42876e+06	6.59698e+06	3.64034e+06	6.55828e+06	5.21987e+06	Coq7	8.52146e-05	7.92268e-05	8.36995e-05	0.000115184	0.000105228	0.000143827	0.00011483	0.000129294	0.000222603	0.000118859	6.52553e-05	6.69629e-05	3.69514e-05	6.657e-05	5.29845e-05
Coq9	0	4.77844e+07	6.53623e+07	4.85344e+07	5.84006e+07	4.73595e+07	8.54745e+07	9.57702e+07	8.73504e+07	6.76747e+07	8.52007e+07	2.94778e+07	3.50075e+07	3.06614e+07	8.24579e+06	2.53123e+07	Coq9	0.000485037	0.000663463	0.00049265	0.000592797	0.000480725	0.000867612	0.000972119	0.000886653	0.000686934	0.000864833	0.000299216	0.000355345	0.000311229	8.36991e-05	0.000256933
Cpox	0	966677	1.0333e+06	937475	1.14638e+06	1.32149e+06	7.1132e+06	7.40818e+06	6.16192e+06	5.21748e+06	6.34941e+06	6.15096e+07	6.09369e+07	5.67456e+07	5.90235e+07	5.06539e+07	Cpox	9.81228e-06	1.04886e-05	9.51587e-06	1.16364e-05	1.34138e-05	7.22028e-05	7.5197e-05	6.25468e-05	5.29602e-05	6.44499e-05	0.000624356	0.000618542	0.000575998	0.00059912	0.000514165
Cps1	0	2.76065e+07	3.8554e+07	3.17797e+07	2.74201e+07	3.39123e+07	8.99142e+07	9.54729e+07	6.91326e+07	6.60478e+07	7.56092e+07	5.9462e+07	6.42261e+07	5.8587e+07	7.22599e+08	5.54794e+07	Cps1	0.000280221	0.000391344	0.000322581	0.000278329	0.000344228	0.000912677	0.000969101	0.000701732	0.000670421	0.000767473	0.000603571	0.000651929	0.000594689	0.00733476	0.000563145
Cpt1a	0	1.43226e+06	1.44731e+06	1.06721e+06	1.02239e+06	1.05659e+06	4.59132e+06	3.08454e+06	2.15731e+06	1.86479e+06	2.5399e+06	4.65779e+07	4.84466e+07	4.17482e+07	8.3916e+06	3.74963e+07	Cpt1a	1.45382e-05	1.4691e-05	1.08328e-05	1.03778e-05	1.0725e-05	4.66044e-05	3.13097e-05	2.18979e-05	1.89286e-05	2.57814e-05	0.00047279	0.000491759	0.000423766	8.51792e-05	0.000380608
Cpt1b	0	2.42827e+08	2.09962e+08	1.97601e+08	1.9883e+08	1.96686e+08	7.36611e+07	1.62104e+08	1.46808e+08	1.56649e+08	1.54417e+08	6.69278e+06	6.02628e+06	5.33696e+06	2.41161e+07	6.62694e+06	Cpt1b	0.00246482	0.00213122	0.00200575	0.00201823	0.00199647	0.0007477	0.00164544	0.00149017	0.00159007	0.00156741	6.79353e-05	6.117e-05	5.4173e-05	0.000244791	6.7267e-05
Cpt2	0	4.86461e+08	3.97849e+08	4.52848e+08	4.25975e+08	4.34349e+08	2.31319e+08	2.94597e+08	2.63861e+08	3.244e+08	2.81714e+08	1.80182e+08	1.60267e+08	1.5362e+08	6.37913e+07	1.37998e+08	Cpt2	0.00493783	0.00403838	0.00459665	0.00432387	0.00440887	0.00234801	0.00299032	0.00267833	0.00329284	0.00285955	0.00182895	0.0016268	0.00155932	0.000647516	0.00140075
Crat	0	4.89368e+08	4.2647e+08	4.05986e+08	3.84536e+08	5.15585e+08	3.20275e+08	2.94265e+08	3.20429e+08	2.25937e+08	3.35372e+08	1.52125e+08	1.27828e+08	1.28694e+08	8.98346e+07	1.11609e+08	Crat	0.00496735	0.0043289	0.00412097	0.00390324	0.00523346	0.00325097	0.00298695	0.00325253	0.00229338	0.00340421	0.00154415	0.00129752	0.00130632	0.000911869	0.00113289
Crls1	0	9.12022e+06	8.70613e+06	5.07307e+06	3.97258e+06	4.51762e+06	309671	267979	132498	94418.9	138011	563453	915285	591133	4838.29	320067	Crls1	9.25751e-05	8.83719e-05	5.14944e-05	4.03238e-05	4.58563e-05	3.14333e-06	2.72013e-06	1.34492e-06	9.58402e-07	1.40089e-06	5.71935e-06	9.29063e-06	6.00032e-06	4.91112e-08	3.24885e-06
Crot	0	1.52377e+06	1.47957e+06	1.17243e+06	1.44967e+06	1.26447e+06	1.61077e+06	1.89335e+06	2.20352e+06	2.46405e+06	1.91196e+06	2.53302e+08	3.16716e+08	2.35628e+08	6.38532e+07	1.993e+08	Crot	1.54671e-05	1.50185e-05	1.19008e-05	1.47149e-05	1.28351e-05	1.63502e-05	1.92185e-05	2.23669e-05	2.50114e-05	1.94074e-05	0.00257115	0.00321483	0.00239175	0.000648145	0.002023
Cryz	0	9.15394e+06	5.38819e+06	5.97199e+06	5.91847e+06	9.19615e+06	4.76784e+06	5.11308e+06	4.32537e+06	3.3214e+06	4.09087e+06	1.16538e+08	1.58309e+08	1.71685e+08	3.96497e+07	1.6395e+08	Cryz	9.29173e-05	5.46931e-05	6.06189e-05	6.00756e-05	9.33458e-05	4.83961e-05	5.19005e-05	4.39048e-05	3.3714e-05	4.15245e-05	0.00118292	0.00160692	0.0017427	0.000402466	0.00166418
Cs	0	8.87279e+08	6.99739e+08	7.8275e+08	7.33497e+08	9.54513e+08	2.49324e+08	5.55757e+08	7.25915e+08	5.96954e+08	4.79778e+08	1.7745e+08	2.09448e+08	2.1466e+08	4.55695e+07	2.06396e+08	Cs	0.00900636	0.00710273	0.00794533	0.00744539	0.00968881	0.00253077	0.00564123	0.00736842	0.00605941	0.00487001	0.00180121	0.00212601	0.00217892	0.000462555	0.00209503
Cyb5	0	3.23053e+07	3.90896e+07	4.6942e+07	4.06253e+07	4.18538e+07	1.11162e+07	9.32791e+06	6.22328e+06	6.84975e+06	8.71241e+06	6.19934e+08	5.32916e+08	5.2745e+08	3.29726e+08	3.93898e+08	Cyb5	0.000327917	0.000396781	0.000476486	0.000412369	0.000424838	0.000112835	9.46833e-05	6.31696e-05	6.95286e-05	8.84356e-05	0.00629266	0.00540939	0.0053539	0.0033469	0.00399828
Cyb5b	0	3.14674e+07	3.40399e+07	2.94536e+07	3.1603e+07	2.61385e+07	3.51479e+06	3.01854e+06	3.31647e+06	3.19343e+06	3.11957e+06	3.25884e+07	4.10058e+07	3.64161e+07	1.34041e+07	3.83592e+07	Cyb5b	0.00031941	0.000345523	0.00029897	0.000320788	0.00026532	3.5677e-05	3.06397e-05	3.36639e-05	3.2415e-05	3.16653e-05	0.00033079	0.00041623	0.000369642	0.000136059	0.000389366
Cyb5r1	0	111098	38998.4	1240.83	37844	44182.7	11619.1	13457	17429	7407.42	32431.1	19183.9	74667.4	38240.6	1.23762e+06	8790.25	Cyb5r1	1.12771e-06	3.95854e-07	1.25951e-08	3.84137e-07	4.48478e-07	1.1794e-07	1.36596e-07	1.76914e-07	7.51892e-08	3.29193e-07	1.94727e-07	7.57914e-07	3.88162e-07	1.25625e-05	8.92258e-08
Cyb5r3	0	6.45102e+07	5.89448e+07	6.03395e+07	4.87332e+07	5.11667e+07	1.57598e+07	1.43279e+07	1.16513e+07	8.29853e+06	1.17632e+07	9.36585e+07	1.02654e+08	8.75186e+07	4.59283e+07	7.52063e+07	Cyb5r3	0.000654813	0.000598321	0.000612478	0.000494668	0.000519369	0.00015997	0.000145435	0.000118267	8.42345e-05	0.000119403	0.000950683	0.00104199	0.00088836	0.000466197	0.000763384
Cyp11a1	0	7908.26	51043.3	38608	13256.9	3334.11	31610.7	18107.7	36029.7	35922.8	17455.7	3861.5	28726	3650.4	8818.74	3.73586e+06	Cyp11a1	8.02731e-08	5.18117e-07	3.91891e-07	1.34564e-07	3.3843e-08	3.20866e-07	1.83803e-07	3.65721e-07	3.64636e-07	1.77184e-07	3.91963e-08	2.91585e-07	3.70535e-08	8.95149e-08	3.7921e-05
Cyp27a1	0	5.13392e+06	4.75349e+06	3.60724e+06	4.94905e+06	3.62223e+06	540842	776406	606280	653753	769940	5.13585e+06	5.90338e+06	5.33715e+06	6.2017e+06	4.84572e+06	Cyp27a1	5.21121e-05	4.82504e-05	3.66155e-05	5.02355e-05	3.67675e-05	5.48983e-06	7.88093e-06	6.15407e-06	6.63595e-06	7.8153e-06	5.21316e-05	5.99225e-05	5.41749e-05	6.29506e-05	4.91867e-05
D10Jhu81e	0	3.37251e+08	4.34767e+08	3.87179e+08	4.13255e+08	3.73231e+08	5.56082e+08	4.09045e+08	4.66638e+08	7.62045e+08	4.27768e+08	2.99852e+08	3.11476e+08	3.14821e+08	1.39272e+09	3.38782e+08	D10Jhu81e	0.00342327	0.00441311	0.00393007	0.00419476	0.00378849	0.00564453	0.00415203	0.00473662	0.00773517	0.00434208	0.00304366	0.00316165	0.0031956	0.0141368	0.00343882
D2hgdh	0	6.10759e+06	3.06229e+06	3.20481e+06	4.50336e+06	3.88163e+06	2.49621e+06	7.8014e+06	6.86087e+06	1.55455e+07	5.67919e+06	6.40166e+06	2.01454e+07	2.11818e+07	2.70809e+06	2.2997e+07	D2hgdh	6.19953e-05	3.10839e-05	3.25305e-05	4.57115e-05	3.94006e-05	2.53379e-05	7.91884e-05	6.96414e-05	0.000157795	5.76469e-05	6.49803e-05	0.000204487	0.000215007	2.74885e-05	0.000233432
Dap3	0	1.42122e+07	1.68948e+07	1.46789e+07	1.63264e+07	1.56501e+07	4.92072e+06	5.75219e+06	5.00717e+06	3.94274e+06	5.15404e+06	3.04028e+07	2.04079e+07	2.39116e+07	1.94818e+07	8.10685e+06	Dap3	0.000144261	0.000171492	0.000148999	0.000165722	0.000158856	4.9948e-05	5.83878e-05	5.08255e-05	4.00209e-05	5.23162e-05	0.000308604	0.000207151	0.000242716	0.000197751	8.22888e-05
Dars2	0	4.8568e+06	3.65214e+06	4.49314e+06	3.77519e+06	4.0301e+06	2.16498e+06	2.79858e+06	2.43764e+06	1.8151e+06	3.08493e+06	5.28817e+06	4.19831e+06	4.68673e+06	3.4542e+06	4.09146e+06	Dars2	4.92991e-05	3.70712e-05	4.56078e-05	3.83202e-05	4.09076e-05	2.19757e-05	2.8407e-05	2.47434e-05	1.84242e-05	3.13137e-05	5.36777e-05	4.26151e-05	4.75728e-05	3.50619e-05	4.15305e-05
Dbi	0	6.86165e+07	4.95284e+07	6.0005e+07	4.50309e+07	4.20922e+07	2.76718e+06	3.32153e+06	1.74845e+06	2.2986e+06	2.58829e+06	4.06943e+07	5.0225e+07	3.49749e+07	1.88579e+08	3.69668e+07	Dbi	0.000696494	0.00050274	0.000609083	0.000457087	0.000427258	2.80884e-05	3.37153e-05	1.77478e-05	2.3332e-05	2.62725e-05	0.000413069	0.000509811	0.000355014	0.00191417	0.000375233
Dbt	0	1.80213e+08	1.93735e+08	1.51424e+08	1.33277e+08	1.74647e+08	6.26018e+07	6.75961e+07	5.80726e+07	4.25339e+07	5.59669e+07	1.98269e+08	1.90025e+08	1.81685e+08	1.70443e+08	1.45291e+08	Dbt	0.00182926	0.00196651	0.00153703	0.00135284	0.00177276	0.000635442	0.000686136	0.000589468	0.000431741	0.000568094	0.00201254	0.00192885	0.0018442	0.00173009	0.00147478
Dcakd	0	793007	208415	61704.2	57633.3	639616	1.81079e+06	2.25548e+06	1.58204e+06	3.41529e+06	2.00844e+06	2.66073e+06	2.07581e+06	1.37442e+06	542069	2.62018e+06	Dcakd	8.04944e-06	2.11553e-06	6.2633e-07	5.85009e-07	6.49245e-06	1.83804e-05	2.28944e-05	1.60586e-05	3.4667e-05	2.03867e-05	2.70078e-05	2.10705e-05	1.39511e-05	5.50229e-06	2.65962e-05
Dcxr	0	83170.3	107064	55773.2	55402.9	73587.4	63870.7	35120.6	79626.3	100952	74492.9	2.85352e+06	2.3677e+06	2.24699e+06	5.66978e+06	1.83589e+06	Dcxr	8.44223e-07	1.08675e-06	5.66127e-07	5.62369e-07	7.46951e-07	6.48321e-07	3.56493e-07	8.0825e-07	1.02472e-06	7.56142e-07	2.89648e-05	2.40334e-05	2.28082e-05	5.75513e-05	1.86352e-05
Decr1	0	9.14899e+08	3.35437e+08	3.25832e+08	8.56258e+08	1.008e+09	3.57496e+08	4.55586e+08	3.51937e+08	3.52656e+08	4.59601e+08	3.29696e+08	2.8578e+08	2.62922e+08	1.36604e+08	2.6751e+08	Decr1	0.00928672	0.00340487	0.00330737	0.00869147	0.0102317	0.00362878	0.00462444	0.00357235	0.00357964	0.00466519	0.00334659	0.00290082	0.0026688	0.0013866	0.00271537
Dguok	0	763212	570196	427717	34896.6	421401	548431	603350	534605	416446	557041	321647	689623	28649.4	7876.32	231902	Dguok	7.74701e-06	5.7878e-06	4.34156e-06	3.5422e-07	4.27744e-06	5.56687e-06	6.12433e-06	5.42653e-06	4.22715e-06	5.65427e-06	3.26489e-06	7.00004e-06	2.90806e-07	7.99489e-08	2.35393e-06
Dhodh	0	4.13093e+07	5.45528e+07	4.55565e+07	4.57576e+07	4.90077e+07	2.47703e+07	3.17351e+07	2.92037e+07	2.56582e+07	2.88074e+07	2.53379e+07	2.13026e+07	2.55446e+07	3.47869e+07	1.93758e+07	Dhodh	0.000419311	0.00055374	0.000462423	0.000464464	0.000497454	0.000251432	0.000322128	0.000296433	0.000260445	0.00029241	0.000257193	0.000216233	0.000259291	0.000353106	0.000196675
Dhrs1	0	1.54738e+07	1.56069e+07	1.40924e+07	1.14508e+07	1.14831e+07	5.95767e+06	7.1335e+06	5.02916e+06	3.24494e+06	4.97122e+06	6.86315e+07	6.23865e+07	5.80915e+07	4.75835e+07	4.60283e+07	Dhrs1	0.000157067	0.000158418	0.000143046	0.000116232	0.00011656	6.04735e-05	7.24088e-05	5.10487e-05	3.29378e-05	5.04606e-05	0.000696646	0.000633256	0.00058966	0.000482998	0.000467211
Dhrs4	0	1.20785e+08	1.18336e+08	1.38882e+08	1.12261e+08	1.19699e+08	1.02943e+08	1.19696e+08	1.2606e+08	1.35895e+08	1.13485e+08	7.68712e+08	7.61937e+08	8.45933e+08	8.22059e+07	7.71935e+08	Dhrs4	0.00122603	0.00120117	0.00140972	0.00113951	0.00121501	0.00104492	0.00121498	0.00127958	0.0013794	0.00115193	0.00780283	0.00773406	0.00858667	0.000834433	0.00783556
Dhrs7b	0	2.24313e+06	1.66348e+06	1.54177e+06	1.63018e+06	2.2259e+06	465478	557855	451754	369931	410138	6.18722e+06	5.11809e+06	4.42922e+06	92003.5	4.47976e+06	Dhrs7b	2.2769e-05	1.68852e-05	1.56498e-05	1.65472e-05	2.25941e-05	4.72485e-06	5.66253e-06	4.58554e-06	3.755e-06	4.16312e-06	6.28036e-05	5.19513e-05	4.49589e-05	9.33885e-07	4.5472e-05
Dhtkd1	0	9.22834e+06	6.36857e+06	9.39832e+06	7.53797e+06	6.72786e+06	3.64956e+06	1.30151e+07	9.40494e+06	1.3883e+06	1.15568e+07	2.29222e+08	1.63492e+08	2.1456e+08	3.27929e+07	1.6894e+08	Dhtkd1	9.36726e-05	6.46444e-05	9.53979e-05	7.65144e-05	6.82914e-05	3.7045e-05	0.00013211	9.54652e-05	1.4092e-05	0.000117308	0.00232672	0.00165953	0.0021779	0.000332865	0.00171483
Dlat	0	1.03776e+09	8.88471e+08	1.10774e+09	9.08053e+08	9.42854e+08	4.51643e+08	4.20148e+08	4.81183e+08	3.32131e+08	4.58615e+08	2.26656e+08	1.56247e+08	1.90028e+08	1.10601e+08	1.86571e+08	Dlat	0.0105338	0.00901845	0.0112442	0.00921722	0.00957047	0.00458442	0.00426473	0.00488427	0.00337131	0.00465519	0.00230068	0.00158599	0.00192889	0.00112266	0.0018938
Dld	0	1.39532e+09	1.20211e+09	1.21177e+09	1.23498e+09	1.39094e+09	1.09608e+09	8.6818e+08	8.73343e+08	6.13358e+08	8.4331e+08	6.55548e+08	5.58603e+08	6.4636e+08	6.67697e+08	6.556e+08	Dld	0.0141632	0.012202	0.0123001	0.0125358	0.0141188	0.0111258	0.00881249	0.0088649	0.00622591	0.00856005	0.00665416	0.00567012	0.0065609	0.00677748	0.00665469
Dlst	0	5.20743e+08	6.32801e+08	6.20237e+08	5.93469e+08	5.69838e+08	3.3929e+08	2.74661e+08	3.23471e+08	2.72349e+08	3.04235e+08	2.69083e+08	2.67782e+08	2.39084e+08	5.22048e+07	2.54181e+08	Dlst	0.00528582	0.00642327	0.00629574	0.00602403	0.00578416	0.00344397	0.00278795	0.0032834	0.00276448	0.00308815	0.00273134	0.00271813	0.00242683	0.000529907	0.00258007
Dmgdh	0	7.46219e+06	6.68262e+06	6.14048e+06	6.01785e+06	9.29403e+06	5.05242e+06	5.52503e+06	6.05806e+06	1.11184e+07	5.18083e+06	1.3818e+08	1.66679e+08	1.6452e+08	2.60662e+08	1.48246e+08	Dmgdh	7.57452e-05	6.78321e-05	6.23291e-05	6.10844e-05	9.43394e-05	5.12848e-05	5.6082e-05	6.14926e-05	0.000112858	5.25882e-05	0.00140261	0.00169188	0.00166996	0.00264586	0.00150478
Dnaja3	0	4.45115e+06	5.0107e+06	3.98074e+06	3.87199e+06	3.35402e+06	298296	2.76186e+06	2.28366e+06	2.15945e+06	2.43792e+06	1.33108e+06	1.34837e+06	1.1587e+06	56273	1.2143e+06	Dnaja3	4.51815e-05	5.08613e-05	4.04066e-05	3.93028e-05	3.40451e-05	3.02787e-06	2.80344e-05	2.31804e-05	2.19195e-05	2.47462e-05	1.35111e-05	1.36866e-05	1.17614e-05	5.71201e-07	1.23258e-05
Dnaja3	0	20018	36341.8	62484.2	306929	96736.4	191070	294713	416469	430485	352573	218209	410062	205190	663436	1.34251e+06	Dnaja3	2.03193e-07	3.68889e-07	6.34248e-07	3.11549e-06	9.81926e-07	1.93946e-06	2.99149e-06	4.22738e-06	4.36966e-06	3.5788e-06	2.21494e-06	4.16235e-06	2.08278e-06	6.73423e-06	1.36272e-05
Dnajc11	0	1.59922e+07	2.16541e+07	1.52449e+07	1.38684e+07	1.49397e+07	8.06297e+06	9.41462e+06	9.36938e+06	8.51959e+06	8.37633e+06	8.78179e+06	1.2053e+07	1.22866e+07	4.81706e+06	1.38655e+07	Dnajc11	0.000162329	0.0002198	0.000154743	0.000140772	0.000151646	8.18435e-05	9.55635e-05	9.51042e-05	8.64784e-05	8.50242e-05	8.91398e-05	0.000122344	0.000124716	4.88957e-05	0.000140742
Dnajc15	0	1.24392e+06	1.83636e+06	1.38467e+06	1.92575e+06	1.14487e+06	269509	103476	152731	82425.5	294225	1.07542e+06	1.34983e+06	1.32142e+06	64863.9	983898	Dnajc15	1.26265e-05	1.864e-05	1.40552e-05	1.95474e-05	1.16211e-05	2.73566e-06	1.05033e-06	1.5503e-06	8.36663e-07	2.98654e-06	1.09161e-05	1.37015e-05	1.34131e-05	6.58403e-07	9.98709e-06
Dnajc19	0	8.17789e+06	1.36452e+07	9.07296e+06	9.03626e+06	8.50997e+06	1.10783e+07	1.11398e+07	1.05369e+07	5.50432e+06	9.71989e+06	8.9214e+06	8.38623e+06	9.81051e+06	5.92842e+07	5.14456e+06	Dnajc19	8.30099e-05	0.000138507	9.20954e-05	9.17228e-05	8.63808e-05	0.00011245	0.000113075	0.000106956	5.58718e-05	9.8662e-05	9.0557e-05	8.51247e-05	9.9582e-05	0.000601766	5.222e-05
Dnajc28	0	623865	748088	476110	504956	534193	1.09433e+06	1.54843e+06	1.3377e+06	997256	1.3314e+06	284973	400085	269271	3.73674e+06	239576	Dnajc28	6.33256e-06	7.59349e-06	4.83278e-06	5.12557e-06	5.42234e-06	1.1108e-05	1.57174e-05	1.35784e-05	1.01227e-05	1.35144e-05	2.89263e-06	4.06108e-06	2.73324e-06	3.79299e-05	2.43182e-06
Dut	0	224153	352869	255922	268429	354854	715810	3.77052e+06	2.16706e+06	2.13659e+06	2.79788e+06	941537	683617	972714	33714.3	731728	Dut	2.27527e-06	3.58181e-06	2.59774e-06	2.7247e-06	3.60196e-06	7.26585e-06	3.82728e-05	2.19968e-05	2.16875e-05	2.84e-05	9.5571e-06	6.93908e-06	9.87357e-06	3.42218e-07	7.42743e-06
Ears2	0	5.40801e+06	6.16067e+06	4.87481e+06	4.08044e+06	4.74037e+06	4.12625e+06	5.70101e+06	4.57906e+06	3.11139e+06	4.69361e+06	8.37641e+06	9.13963e+06	7.57088e+06	3.31836e+06	6.52875e+06	Ears2	5.48942e-05	6.2534e-05	4.94819e-05	4.14186e-05	4.81173e-05	4.18836e-05	5.78683e-05	4.64799e-05	3.15823e-05	4.76426e-05	8.50251e-05	9.27721e-05	7.68484e-05	3.36832e-05	6.62703e-05
Ech1	0	3.23447e+08	3.75541e+08	3.00693e+08	2.84099e+08	2.74741e+08	2.91787e+08	2.623e+08	2.3961e+08	2.45253e+08	2.44701e+08	1.63504e+08	1.69698e+08	1.68359e+08	7.95638e+07	1.31285e+08	Ech1	0.00328316	0.00381194	0.00305219	0.00288375	0.00278877	0.0029618	0.00266249	0.00243217	0.00248945	0.00248385	0.00165966	0.00172252	0.00170893	0.000807615	0.00133261
Echdc1	0	1.06664e+08	7.35642e+07	7.52383e+07	7.21652e+07	7.74226e+07	2.02719e+06	3.2598e+06	3.27563e+06	1.99781e+06	3.37669e+06	7.80179e+06	5.88394e+06	5.42916e+06	2.93871e+07	4.65042e+06	Echdc1	0.00108269	0.000746716	0.000763709	0.000732515	0.000785881	2.0577e-05	3.30887e-05	3.32494e-05	2.02788e-05	3.42752e-05	7.91924e-05	5.97252e-05	5.51089e-05	0.000298295	4.72043e-05
Echdc2	0	1.60467e+07	1.4801e+07	1.64402e+07	1.7006e+07	1.57467e+07	3.5493e+07	3.05505e+07	3.03701e+07	1.87984e+07	3.12204e+07	1.59503e+08	1.15411e+08	1.43e+08	2.34449e+07	1.19483e+08	Echdc2	0.000162883	0.000150238	0.000166877	0.00017262	0.000159837	0.000360273	0.000310104	0.000308273	0.000190813	0.000316904	0.00161904	0.00117149	0.00145152	0.000237978	0.00121282
Echdc3	0	9.54017e+06	9.89078e+06	1.04138e+07	1.0253e+07	1.73647e+07	3.05932e+06	4.62922e+06	8.02758e+06	6.03231e+06	6.02285e+06	8.24456e+06	1.12528e+07	1.08229e+07	2.12375e+07	1.15565e+07	Echdc3	9.68378e-05	0.000100397	0.000105706	0.000104073	0.000176261	3.10537e-05	4.69891e-05	8.14842e-05	6.12312e-05	6.11351e-05	8.36867e-05	0.000114222	0.000109858	0.000215571	0.000117304
Echs1	0	9.27608e+08	1.14958e+09	9.60415e+08	9.16921e+08	9.30544e+08	7.41076e+08	5.87653e+08	5.80687e+08	4.68208e+08	6.02536e+08	4.50532e+08	4.31566e+08	3.94549e+08	1.5329e+09	3.89406e+08	Echs1	0.00941572	0.0116688	0.00974873	0.00930724	0.00944552	0.00752232	0.005965	0.00589428	0.00475257	0.00611606	0.00457315	0.00438062	0.00400488	0.0155597	0.00395268
Eci1	0	3.32794e+08	3.1066e+08	2.88825e+08	2.99188e+08	2.72608e+08	2.42395e+08	2.15909e+08	1.84975e+08	1.58621e+08	2.04657e+08	9.35379e+07	9.57433e+07	8.4023e+07	1.82584e+08	7.38029e+07	Eci1	0.00337804	0.00315337	0.00293173	0.00303692	0.00276711	0.00246044	0.00219159	0.00187759	0.00161009	0.00207737	0.00094946	0.000971846	0.000852878	0.00185332	0.000749139
Eci2	0	5.80213e+07	5.05979e+07	4.98197e+07	5.5603e+07	6.0457e+07	4.68165e+07	5.0482e+07	5.7091e+07	5.90265e+07	6.16964e+07	1.6412e+08	1.83245e+08	1.88037e+08	9.34211e+07	1.68075e+08	Eci2	0.000588947	0.000513595	0.000505697	0.0005644	0.000613671	0.000475212	0.000512419	0.000579504	0.000599151	0.000626251	0.0016659	0.00186004	0.00190868	0.000948274	0.00170605
Eefsec	0	33710.4	38066.7	33288	27783.2	884.502	8967.81	6737.24	10968.6	3019.34	7209.52	185841	34060.7	15344.1	18120.1	11699.9	Eefsec	3.42179e-07	3.86397e-07	3.37891e-07	2.82015e-07	8.97816e-09	9.1028e-08	6.83865e-08	1.11337e-07	3.06479e-08	7.31805e-08	1.88638e-06	3.45734e-07	1.55751e-07	1.83929e-07	1.1876e-07
Ehhadh	0	5.29535e+07	5.31349e+07	4.99678e+07	4.17742e+07	4.5813e+07	1.13311e+07	2.16486e+07	2.23632e+07	1.81727e+07	2.14596e+07	2.46108e+09	3.10173e+09	2.83378e+09	5.69051e+08	2.63134e+09	Ehhadh	0.000537507	0.000539348	0.0005072	0.000424031	0.000465026	0.000115017	0.000219745	0.000226999	0.000184462	0.000217826	0.0249812	0.0314843	0.0287644	0.00577617	0.0267095
Elac2	0	311939	424768	215209	136371	200101	336413	123414	73631.9	26443.9	65281	20756.9	49836.2	26531.8	22961.1	2524.15	Elac2	3.16635e-06	4.31163e-06	2.18448e-06	1.38424e-06	2.03114e-06	3.41477e-06	1.25272e-06	7.47403e-07	2.6842e-07	6.62637e-07	2.10694e-07	5.05864e-07	2.69312e-07	2.33068e-07	2.56214e-08
Emc2	0	6.39454e+06	4.67404e+06	4.51616e+06	3.56967e+06	3.9693e+06	1.30421e+06	1.04299e+06	865810	715206	768759	8.00279e+06	1.23908e+07	8.60295e+06	1.13348e+06	6.08824e+06	Emc2	6.4908e-05	4.7444e-05	4.58414e-05	3.6234e-05	4.02906e-05	1.32384e-05	1.05869e-05	8.78843e-06	7.25973e-06	7.80331e-06	8.12326e-05	0.000125773	8.73245e-05	1.15055e-05	6.17989e-05
Endog	0	1.13534e+06	1.26693e+06	974162	685387	704388	7.21618e+06	2.96648e+06	3.1027e+06	2.43486e+06	3.24942e+06	4.50359e+06	4.50949e+06	3.34807e+06	1.64985e+07	2.59121e+06	Endog	1.15243e-05	1.286e-05	9.88827e-06	6.95704e-06	7.14992e-06	7.32481e-05	3.01114e-05	3.1494e-05	2.47152e-05	3.29834e-05	4.57139e-05	4.57737e-05	3.39847e-05	0.000167468	2.63022e-05
Ephx2	0	4.98686e+07	4.06707e+07	4.78001e+07	5.01318e+07	5.55275e+07	1.2479e+07	2.45239e+07	1.88237e+07	2.85011e+07	1.67116e+07	2.20041e+08	3.3286e+08	3.12579e+08	3.83796e+08	3.84361e+08	Ephx2	0.000506193	0.00041283	0.000485197	0.000508865	0.000563634	0.000126669	0.00024893	0.000191071	0.000289302	0.000169632	0.00223353	0.0033787	0.00317284	0.00389573	0.00390147
Etfa	0	1.25007e+09	1.36031e+09	1.26135e+09	1.35956e+09	1.49569e+09	1.44542e+09	9.14234e+08	9.83966e+08	9.80823e+08	1.02524e+09	6.96533e+08	6.35167e+08	6.62183e+08	1.19721e+09	7.05378e+08	Etfa	0.0126889	0.0138078	0.0128034	0.0138002	0.0151821	0.0146718	0.00927996	0.00998778	0.00995588	0.0104067	0.00707018	0.00644729	0.00672151	0.0121523	0.00715996
Etfb	0	1.76126e+09	2.22324e+09	2.10065e+09	1.90027e+09	1.92286e+09	1.90444e+09	1.24889e+09	1.30301e+09	1.41696e+09	1.27604e+09	9.74601e+08	9.04483e+08	8.8615e+08	3.41865e+08	9.55206e+08	Etfb	0.0178778	0.0225671	0.0213227	0.0192888	0.0195181	0.0193311	0.0126769	0.0132262	0.0143829	0.0129525	0.00989272	0.00918099	0.00899489	0.00347011	0.00969585
Etfdh	0	1.44884e+09	1.18723e+09	1.1871e+09	1.22912e+09	1.28028e+09	7.32784e+08	9.00894e+08	8.72871e+08	8.84693e+08	8.79452e+08	2.93683e+08	2.96629e+08	2.95512e+08	3.91965e+08	2.85909e+08	Etfdh	0.0147065	0.012051	0.0120497	0.0124762	0.0129956	0.00743815	0.00914456	0.00886011	0.00898011	0.00892691	0.00298104	0.00301094	0.00299961	0.00397866	0.00290213
Ethe1	0	1.68058e+07	1.58946e+07	1.08984e+07	1.36235e+07	8.37368e+06	5.16385e+07	3.09056e+07	2.84494e+07	2.22122e+07	3.38505e+07	7.82619e+07	8.42615e+07	7.9515e+07	9.53189e+06	7.60113e+07	Ethe1	0.000170588	0.000161338	0.000110624	0.000138286	8.49973e-05	0.000524159	0.000313708	0.000288777	0.000225465	0.0003436	0.0007944	0.000855299	0.00080712	9.67537e-05	0.000771556
Fabp1	0	1.78865e+06	688488	1.38024e+06	1.01985e+06	1.19778e+06	313867	781986	1.31147e+06	796673	1.37952e+06	2.00165e+06	1.51361e+06	1.68442e+06	8.3318e+06	3.96372e+06	Fabp1	1.81558e-05	6.98852e-06	1.40102e-05	1.0352e-05	1.21581e-05	3.18592e-06	7.93758e-06	1.33121e-05	8.08666e-06	1.40029e-05	2.03178e-05	1.5364e-05	1.70977e-05	8.45722e-05	4.02338e-05
Fahd1	0	1.57159e+07	1.42096e+07	1.34865e+07	1.27297e+07	1.51264e+07	3.93162e+07	2.10049e+07	2.06637e+07	2.79011e+07	1.91482e+07	4.15019e+07	5.38245e+07	4.66345e+07	2.64881e+08	5.484e+07	Fahd1	0.000159525	0.000144235	0.000136895	0.000129213	0.000153541	0.00039908	0.000213211	0.000209748	0.000283211	0.000194364	0.000421267	0.000546348	0.000473365	0.00268868	0.000556655
Fahd2a	0	9.04647e+07	6.57411e+07	7.77525e+07	6.33757e+07	6.59916e+07	1.60429e+07	2.18785e+07	2.27666e+07	2.4217e+07	2.37571e+07	1.13542e+08	1.21628e+08	1.14785e+08	3.25764e+07	1.50878e+08	Fahd2a	0.000918265	0.000667307	0.000789229	0.000643298	0.00066985	0.000162844	0.000222079	0.000231093	0.000245816	0.000241148	0.00115251	0.00123459	0.00116513	0.000330668	0.00153149
Fam136a	0	7.82251e+06	1.1021e+07	6.10185e+06	5.61192e+06	4.14736e+06	5.776e+06	7.34519e+06	4.99923e+06	3.49745e+06	4.50813e+06	6.33723e+06	6.55174e+06	6.21891e+06	2.60275e+07	4.03345e+06	Fam136a	7.94027e-05	0.000111869	6.1937e-05	5.6964e-05	4.20979e-05	5.86295e-05	7.45576e-05	5.07449e-05	3.5501e-05	4.576e-05	6.43262e-05	6.65036e-05	6.31252e-05	0.000264193	4.09416e-05
Fam162a	0	1.67791e+07	1.66217e+07	1.48793e+07	1.1196e+07	1.23801e+07	9.53003e+06	2.04569e+07	1.85207e+07	1.92526e+07	1.81768e+07	7.52037e+06	5.92379e+06	8.12742e+06	5.36916e+06	7.34487e+06	Fam162a	0.000170316	0.00016872	0.000151033	0.000113645	0.000125664	9.67349e-05	0.000207649	0.000187995	0.000195424	0.000184504	7.63358e-05	6.01296e-05	8.24977e-05	5.44998e-05	7.45544e-05
Fam210a	0	1.99672e+06	1.30676e+06	1.21018e+06	289362	316535	20379.2	1.21769e+06	635160	558540	679397	615793	946570	847080	456664	407012	Fam210a	2.02678e-05	1.32643e-05	1.2284e-05	2.93718e-06	3.213e-06	2.0686e-07	1.23602e-05	6.44721e-06	5.66948e-06	6.89624e-06	6.25063e-06	9.60819e-06	8.59831e-06	4.63538e-06	4.13139e-06
Fam213a	0	1.78874e+07	1.32181e+07	1.52368e+07	1.22804e+07	1.44739e+07	380886	950355	809654	727954	1.63341e+06	1.19706e+07	7.6054e+06	1.05696e+07	6.23088e+06	7.04915e+06	Fam213a	0.000181567	0.00013417	0.000154662	0.000124653	0.000146918	3.8662e-06	9.64661e-06	8.21842e-06	7.38913e-06	1.658e-05	0.000121507	7.71989e-05	0.000107287	6.32467e-05	7.15527e-05
Fasn	0	3.02231e+08	2.38986e+08	2.88197e+08	2.17594e+08	2.41327e+08	3.23328e+07	4.97841e+06	5.39259e+06	4.65937e+06	2.93958e+06	3.26545e+06	3.97695e+06	4.3146e+06	6.13542e+07	4.87548e+06	Fasn	0.0030678	0.00242584	0.00292536	0.0022087	0.0024496	0.000328196	5.05335e-05	5.47377e-05	4.72951e-05	2.98383e-05	3.31461e-05	4.03682e-05	4.37955e-05	0.000622778	4.94887e-05
Fdx1	0	3.54807e+07	2.22041e+07	2.88876e+07	1.77944e+07	2.56473e+07	1.95632e+06	8.43561e+06	1.08043e+07	6.44375e+06	9.09836e+06	1.30683e+07	6.43e+06	1.41182e+07	1.19536e+06	2.1146e+07	Fdx1	0.000360148	0.000225384	0.000293225	0.000180623	0.000260334	1.98577e-05	8.5626e-05	0.000109669	6.54075e-05	9.23533e-05	0.000132651	6.5268e-05	0.000143307	1.21335e-05	0.000214644
Fdx1l	0	1.02163e+06	1.00805e+06	1.00618e+06	803560	980106	39256.1	38141.5	2830.39	8183.62	4771	1.44582e+06	1.32814e+06	1.04568e+06	2.53638e+06	1.32754e+06	Fdx1l	1.03701e-05	1.02322e-05	1.02132e-05	8.15657e-06	9.9486e-06	3.98471e-07	3.87156e-07	2.873e-08	8.30681e-08	4.84282e-08	1.46759e-05	1.34813e-05	1.06142e-05	2.57456e-05	1.34752e-05
Fdxr	0	3.46913e+07	3.76552e+07	3.53747e+07	2.98526e+07	3.12727e+07	9.55368e+06	1.0337e+07	1.12786e+07	7.25015e+06	1.04333e+07	2.76729e+07	2.49951e+07	2.42588e+07	1.06314e+07	5.16693e+07	Fdxr	0.000352136	0.00038222	0.000359072	0.00030302	0.000317434	9.6975e-05	0.000104926	0.000114484	7.35929e-05	0.000105904	0.000280895	0.000253713	0.00024624	0.000107914	0.000524471
Fech	0	2.665e+07	2.67585e+07	2.69311e+07	2.94383e+07	2.77976e+07	2.25735e+07	3.21273e+07	3.12174e+07	2.4346e+07	3.12796e+07	5.42991e+07	6.04353e+07	5.85135e+07	6.37046e+07	5.34236e+07	Fech	0.000270512	0.000271613	0.000273365	0.000298814	0.00028216	0.000229134	0.000326109	0.000316873	0.000247125	0.000317505	0.000551165	0.00061345	0.000593943	0.000646636	0.000542278
Fh1	0	7.47325e+08	6.56853e+08	6.38092e+08	6.90166e+08	7.50238e+08	7.96534e+08	6.16209e+08	5.55625e+08	5.32268e+08	5.81504e+08	2.50973e+08	3.81599e+08	3.15627e+08	2.146e+08	3.57758e+08	Fh1	0.00758574	0.00666741	0.00647698	0.00700555	0.00761531	0.00808524	0.00625485	0.00563989	0.00540281	0.00590258	0.00254751	0.00387344	0.00320378	0.0021783	0.00363143
Fis1	0	1.73753e+06	728131	1.18289e+06	936045	911727	512971	1.51581e+06	2.174e+06	1.31532e+06	1.64016e+06	4.92907e+06	1.97683e+06	7.01626e+06	2.99344e+07	4.67973e+06	Fis1	1.76368e-05	7.39092e-06	1.20069e-05	9.50135e-06	9.25451e-06	5.20693e-06	1.53863e-05	2.20673e-05	1.33512e-05	1.66485e-05	5.00327e-05	2.00659e-05	7.12188e-05	0.00030385	4.75018e-05
Fkbp8	0	1.48264e+06	1.04575e+06	762388	938849	1.16927e+06	70245	1.02132e+06	738702	377039	436098	1.22375e+06	1.86082e+06	1.51235e+06	1.75983e+06	362563	Fkbp8	1.50496e-05	1.06149e-05	7.73864e-06	9.52982e-06	1.18687e-05	7.13024e-07	1.0367e-05	7.49822e-06	3.82714e-06	4.42663e-06	1.24217e-05	1.88883e-05	1.53511e-05	1.78632e-05	3.68021e-06
Flad1	0	575392	39668.3	30694.2	93497.1	500001	30824.5	15968.1	215058	215960	24885.9	8999.03	13998.3	18989.8	2.29684e+06	35295.7	Flad1	5.84053e-06	4.02655e-07	3.11562e-07	9.49046e-07	5.07528e-06	3.12885e-07	1.62084e-07	2.18296e-06	2.19211e-06	2.52605e-07	9.1345e-08	1.4209e-07	1.92757e-07	2.33142e-05	3.5827e-07
Fundc2	0	2.46876e+06	3.55917e+06	3.13169e+06	2.43082e+06	2.86297e+06	7.3162e+06	9.39632e+06	7.14525e+06	5.20941e+06	6.99948e+06	9.44551e+06	8.3476e+06	9.18407e+06	7.96325e+07	6.77748e+06	Fundc2	2.50593e-05	3.61275e-05	3.17883e-05	2.46742e-05	2.90607e-05	7.42634e-05	9.53777e-05	7.25281e-05	5.28783e-05	7.10484e-05	9.58769e-05	8.47326e-05	9.32233e-05	0.000808312	6.87951e-05
Fxn	0	3.5092e+06	3.12262e+06	3.77442e+06	2.52021e+06	3.36847e+06	4.07994e+06	4.52897e+06	5.53314e+06	3.23091e+06	5.85435e+06	2.75873e+07	2.3241e+07	3.01695e+07	3945.25	2.32837e+07	Fxn	3.56202e-05	3.16963e-05	3.83123e-05	2.55814e-05	3.41918e-05	4.14135e-05	4.59715e-05	5.61643e-05	3.27955e-05	5.94247e-05	0.000280026	0.000235908	0.000306236	4.00464e-08	0.000236342
Gadd45gip1	0	2.64971e+06	4.0254e+06	3.80109e+06	3.11918e+06	3.8106e+06	4.64748e+06	2.5462e+06	2.02514e+06	939500	2.28262e+06	2.69649e+06	2.73796e+06	2.18928e+06	1.65362e+06	1.69498e+06	Gadd45gip1	2.68959e-05	4.08599e-05	3.85831e-05	3.16613e-05	3.86796e-05	4.71744e-05	2.58453e-05	2.05562e-05	9.53643e-06	2.31698e-05	2.73708e-05	2.77918e-05	2.22223e-05	1.67851e-05	1.7205e-05
Gapdh	0	4.07094e+07	3.00444e+07	4.00904e+07	3.51324e+07	4.32639e+07	2.51327e+07	1.76316e+07	1.12861e+07	2.44157e+07	1.43536e+07	7.62763e+07	6.92912e+07	7.58319e+07	1.8376e+08	8.82665e+07	Gapdh	0.000413222	0.000304967	0.000406939	0.000356613	0.000439152	0.00025511	0.00017897	0.00011456	0.000247833	0.000145697	0.000774245	0.000703343	0.000769734	0.00186526	0.000895952
Gars	0	1.05178e+06	1.33977e+06	932655	780577	961350	976573	698619	416608	167130	459117	813673	759718	843506	539712	547241	Gars	1.06761e-05	1.35994e-05	9.46694e-06	7.92327e-06	9.75822e-06	9.91274e-06	7.09135e-06	4.2288e-06	1.69645e-06	4.66029e-06	8.25921e-06	7.71154e-06	8.56204e-06	5.47837e-06	5.55479e-06
Gatc	0	1.16874e+06	1.40984e+06	10369.7	923306	978133	1.09297e+06	1.01143e+06	1.01242e+06	490286	1.00526e+06	1.2335e+06	895096	873329	406868	885490	Gatc	1.18634e-05	1.43106e-05	1.05258e-07	9.37205e-06	9.92858e-06	1.10942e-05	1.02665e-05	1.02766e-05	4.97667e-06	1.0204e-05	1.25206e-05	9.08571e-06	8.86475e-06	4.12993e-06	8.9882e-06
Gatm	0	2.51717e+06	2.74579e+06	3.20164e+06	2.75981e+06	4.81812e+06	7.38453e+06	5.66214e+06	9.16027e+06	8.2622e+06	6.47449e+06	2.64857e+08	2.65588e+08	3.1868e+08	2.09618e+08	3.17563e+08	Gatm	2.55507e-05	2.78712e-05	3.24983e-05	2.80136e-05	4.89065e-05	7.49569e-05	5.74737e-05	9.29816e-05	8.38658e-05	6.57195e-05	0.00268844	0.00269586	0.00323477	0.00212773	0.00322343
Gbas	0	6.85685e+07	4.66182e+07	5.82505e+07	4.55819e+07	4.95304e+07	1.22804e+08	2.6308e+08	3.06363e+08	2.92609e+08	2.83039e+08	3.44996e+07	3.76691e+07	4.01122e+07	1.44251e+08	3.63013e+07	Gbas	0.000696007	0.0004732	0.000591274	0.000462681	0.00050276	0.00124653	0.00267041	0.00310975	0.00297013	0.002873	0.00035019	0.000382362	0.000407161	0.00146422	0.000368477
Gcat	0	1.91527e+06	1.40408e+06	1.57433e+06	2.16149e+06	823480	398287	944910	901979	1.10611e+06	748351	9.73413e+06	1.27999e+07	1.48532e+07	2.44399e+07	1.85878e+07	Gcat	1.9441e-05	1.42521e-05	1.59803e-05	2.19403e-05	8.35876e-06	4.04283e-06	9.59134e-06	9.15557e-06	1.12276e-05	7.59616e-06	9.88066e-05	0.000129925	0.000150767	0.000248078	0.000188677
Gcdh	0	6.79343e+06	2.35842e+06	2.65452e+06	6.66243e+06	1.03146e+07	6.04879e+06	1.48771e+07	1.58917e+07	2.14084e+07	1.5958e+07	5.68637e+07	7.39963e+07	7.89636e+07	1.27239e+07	1.14838e+08	Gcdh	6.8957e-05	2.39393e-05	2.69448e-05	6.76272e-05	0.000104698	6.13985e-05	0.000151011	0.000161309	0.000217307	0.000161983	0.000577197	0.000751102	0.000801523	0.000129154	0.00116567
Gcsh	0	1.04129e+07	18991	34561.8	6.57731e+06	7.59525e+06	4.93558e+06	3.16029e+06	3.27315e+06	2.32196e+06	3.79675e+06	1.61836e+07	1.16457e+07	1.31984e+07	1.10229e+06	1.13316e+07	Gcsh	0.000105696	1.92769e-07	3.50821e-07	6.67632e-05	7.70958e-05	5.00988e-05	3.20786e-05	3.32242e-05	2.35692e-05	3.8539e-05	0.000164272	0.00011821	0.000133971	1.11888e-05	0.000115021
Gfer	0	2.09325e+06	1.68804e+06	1.73756e+06	1.33821e+06	1.39608e+06	822405	696329	627331	387811	726594	2.2257e+07	1.62369e+07	1.58183e+07	111373	1.3248e+07	Gfer	2.12476e-05	1.71345e-05	1.76371e-05	1.35835e-05	1.4171e-05	8.34785e-06	7.06811e-06	6.36775e-06	3.93649e-06	7.37532e-06	0.00022592	0.000164813	0.000160564	1.1305e-06	0.000134475
Gfm1	0	4.06472e+07	3.57888e+07	2.87113e+07	2.97042e+07	2.91254e+07	1.07293e+07	2.00892e+07	1.70368e+07	1.90019e+07	1.75303e+07	1.2316e+07	1.83498e+07	1.77566e+07	2.70364e+07	1.86248e+07	Gfm1	0.00041259	0.000363275	0.000291435	0.000301513	0.000295638	0.000108908	0.000203916	0.000172933	0.000192879	0.000177942	0.000125014	0.00018626	0.000180239	0.000274434	0.000189052
Gfm2	0	2.06926e+07	1.80184e+07	1.85141e+07	1.58176e+07	1.75049e+07	1.14607e+07	1.02462e+07	1.12706e+07	9.13583e+06	1.13e+07	1.26607e+07	1.23881e+07	1.02505e+07	7.92388e+06	7.92455e+06	Gfm2	0.000210041	0.000182897	0.000187928	0.000160557	0.000177684	0.000116332	0.000104004	0.000114402	9.27335e-05	0.000114701	0.000128512	0.000125746	0.000104048	8.04317e-05	8.04384e-05
Gldc	0	1.97919e+06	1.24238e+06	2.17308e+06	2.16968e+06	1.66218e+06	1.56115e+06	459659	910616	365753	484820	7.33791e+06	8.45482e+06	9.2245e+06	2.06599e+07	7.94524e+06	Gldc	2.00898e-05	1.26108e-05	2.20579e-05	2.20234e-05	1.6872e-05	1.58465e-05	4.66579e-06	9.24324e-06	3.71259e-06	4.92118e-06	7.44837e-05	8.58209e-05	9.36336e-05	0.000209709	8.06484e-05
Glod4	0	9.17848e+06	9.82411e+06	9.06477e+06	8.65348e+06	8.55272e+06	3.5816e+06	3.6184e+06	3.97104e+06	2.36907e+06	3.53015e+06	2.15123e+07	1.88454e+07	1.65628e+07	3.28389e+06	1.46299e+07	Glod4	9.31665e-05	9.97199e-05	9.20123e-05	8.78374e-05	8.68147e-05	3.63552e-05	3.67287e-05	4.03082e-05	2.40473e-05	3.58329e-05	0.000218361	0.000191291	0.000168122	3.33332e-05	0.000148502
Glrx2	0	719474	503589	998822	544896	749994	613800	503741	465012	362550	424468	1.07692e+06	676003	665494	281051	659686	Glrx2	7.30304e-06	5.1117e-06	1.01386e-05	5.53099e-06	7.61284e-06	6.2304e-06	5.11324e-06	4.72012e-06	3.68008e-06	4.30858e-06	1.09313e-05	6.86179e-06	6.75512e-06	2.85282e-06	6.69617e-06
Glrx5	0	1.55605e+07	2.12647e+07	1.96283e+07	1.9653e+07	1.75385e+07	1.35781e+07	1.20733e+07	1.48869e+07	9.14327e+06	1.37987e+07	2.18908e+07	1.64393e+07	1.57447e+07	8.32025e+07	1.62959e+07	Glrx5	0.000157947	0.000215848	0.000199238	0.000199488	0.000178025	0.000137825	0.000122551	0.00015111	9.28091e-05	0.000140064	0.000222203	0.000166868	0.000159817	0.00084455	0.000165412
Gls	0	33885.2	12432.4	131845	27025.2	62787.6	1.09467e+06	1.7595e+06	1.23867e+06	789408	1.37751e+06	1.38125e+07	1.73432e+07	1.35135e+07	1.31517e+07	9.07037e+06	Gls	3.43953e-07	1.26196e-07	1.3383e-06	2.7432e-07	6.37327e-07	1.11115e-05	1.78598e-05	1.25731e-05	8.01291e-06	1.39824e-05	0.000140205	0.000176043	0.00013717	0.000133497	9.20691e-05
Gls	0	19259.6	228065	14417.6	54864.9	61857.1	887514	308419	44348.3	42152.3	181765	1.13563e+06	1.55044e+06	1.11285e+06	1.17236e+06	771729	Gls	1.95496e-07	2.31498e-06	1.46346e-07	5.56908e-07	6.27883e-07	9.00875e-06	3.13061e-06	4.50159e-07	4.27869e-07	1.84501e-06	1.15272e-05	1.57378e-05	1.1296e-05	1.19001e-05	7.83346e-06
Gls2	0	85581.1	185929	124306	176338	34457.9	179365	35444.6	55114.9	55932.5	62457.6	83261.9	77768.6	27503.6	1.74136e+06	54012.9	Gls2	8.68694e-07	1.88728e-06	1.26177e-06	1.78992e-06	3.49766e-07	1.82065e-06	3.59782e-07	5.59445e-07	5.67744e-07	6.33978e-07	8.45153e-07	7.89393e-07	2.79177e-07	1.76757e-05	5.48259e-07
Glud1	0	2.8503e+08	3.03513e+08	2.77399e+08	2.7522e+08	2.81755e+08	1.47347e+08	1.47246e+08	1.48789e+08	1.66839e+08	1.47532e+08	1.23886e+09	1.17434e+09	1.27934e+09	1.0908e+09	1.30097e+09	Glud1	0.0028932	0.00308082	0.00281574	0.00279363	0.00285997	0.00149565	0.00149463	0.00151029	0.00169351	0.00149753	0.0125751	0.0119202	0.012986	0.0110722	0.0132055
Glyat	0	1.56085e+06	2.25494e+06	2.21421e+06	1.73177e+06	1.83535e+06	3.318e+06	569485	4.10273e+06	5.43722e+06	3.93639e+06	1.16781e+08	2.74618e+08	2.54545e+08	2.88388e+08	3.33643e+08	Glyat	1.58435e-05	2.28888e-05	2.24754e-05	1.75784e-05	1.86298e-05	3.36795e-05	5.78058e-06	4.16449e-05	5.51906e-05	3.99565e-05	0.00118539	0.00278752	0.00258377	0.00292729	0.00338665
Glyctk	0	458786	435464	775116	590615	718512	308008	326295	1.54541e+06	629263	1.47361e+06	5.33029e+07	4.68239e+07	5.55795e+07	8.94733e+07	5.27077e+07	Glyctk	4.65693e-06	4.42019e-06	7.86784e-06	5.99506e-06	7.29328e-06	3.12645e-06	3.31206e-06	1.56867e-05	6.38736e-06	1.49579e-05	0.000541053	0.000475287	0.000564162	0.000908202	0.000535011
Gm4952	0	1.00175e+06	1.05857e+06	1.41095e+06	4.33422e+06	3.4848e+06	855072	1.21971e+06	2.67054e+06	1.24142e+06	1.84925e+06	2.44228e+06	1.29214e+06	1.97571e+06	1.02001e+07	1.91646e+06	Gm4952	1.01683e-05	1.0745e-05	1.43219e-05	4.39946e-05	3.53726e-05	8.67943e-06	1.23808e-05	2.71074e-05	1.26011e-05	1.87708e-05	2.47904e-05	1.31159e-05	2.00545e-05	0.000103537	1.94531e-05
Got2	0	3.74224e+07	2.98885e+07	2.63326e+07	2.4524e+07	2.58859e+07	1.38736e+09	1.1809e+09	1.16479e+09	1.13103e+09	1.48256e+09	9.4737e+08	9.9962e+08	1.02088e+09	1.39127e+08	1.01858e+09	Got2	0.000379858	0.000303385	0.00026729	0.000248932	0.000262755	0.0140824	0.0119867	0.0118232	0.0114805	0.0150488	0.00961632	0.0101467	0.0103625	0.00141221	0.0103392
Gpam	0	3.94027e+06	1.27623e+06	2.6461e+06	1.37466e+06	1.5599e+06	108827	388206	356154	297732	376556	802029	90363.3	838378	1.2359e+06	804035	Gpam	3.99959e-05	1.29544e-05	2.68593e-05	1.39536e-05	1.58338e-05	1.10465e-06	3.9405e-06	3.61516e-06	3.02213e-06	3.82225e-06	8.14102e-06	9.17236e-07	8.50998e-06	1.2545e-05	8.16139e-06
Gpd2	0	2.66145e+09	2.88028e+09	2.57134e+09	2.7514e+09	2.69704e+09	1.91453e+07	1.60948e+07	1.90832e+07	2.1643e+07	1.71344e+07	1.52706e+08	1.88886e+08	1.54343e+08	2.29975e+08	1.62544e+08	Gpd2	0.0270151	0.0292364	0.0261005	0.0279282	0.0273764	0.000194335	0.000163371	0.000193704	0.000219688	0.000173924	0.00155004	0.0019173	0.00156666	0.00233436	0.00164991
Gpi1	0	286809	287762	252377	538995	503632	17894.8	32430.5	27920.5	8819.96	65650.7	12094.9	28242.5	170834	1.17997e+06	286085	Gpi1	2.91126e-06	2.92093e-06	2.56176e-06	5.47109e-06	5.11214e-06	1.81642e-07	3.29187e-07	2.83408e-07	8.95273e-08	6.66389e-07	1.2277e-07	2.86676e-07	1.73405e-06	1.19773e-05	2.90392e-06
Gpt2	0	915680	806911	991709	1.09944e+06	771907	176236	495542	417701	474361	515289	1.67267e+06	2.44014e+06	3.45287e+06	8.34258e+06	2.73107e+06	Gpt2	9.29464e-06	8.19057e-06	1.00664e-05	1.11599e-05	7.83527e-06	1.78889e-06	5.03001e-06	4.23989e-06	4.81502e-06	5.23045e-06	1.69785e-05	2.47688e-05	3.50485e-05	8.46816e-05	2.77218e-05
Gpx1	0	1.54611e+07	1.24592e+07	1.19497e+07	1.84722e+07	1.80486e+07	3.31387e+06	2.89096e+06	3.20828e+06	3.33197e+06	3.5886e+06	9.82656e+07	8.47367e+07	1.01114e+08	1.96494e+07	1.08595e+08	Gpx1	0.000156939	0.000126467	0.000121296	0.000187503	0.000183202	3.36375e-05	2.93448e-05	3.25658e-05	3.38212e-05	3.64262e-05	0.000997448	0.000860122	0.00102636	0.000199452	0.00110229
Gpx4	0	3.6855e+07	3.1321e+07	2.57657e+07	2.45615e+07	2.38087e+07	8.21098e+06	8.76608e+06	5.53767e+06	4.82165e+06	6.98291e+06	2.23884e+07	2.06793e+07	1.96112e+07	1.12109e+07	1.25398e+07	Gpx4	0.000374098	0.000317925	0.000261536	0.000249313	0.000241671	8.33458e-05	8.89804e-05	5.62103e-05	4.89423e-05	7.08803e-05	0.000227254	0.000209906	0.000199064	0.000113796	0.000127285
Grhpr	0	1.09464e+07	1.01053e+07	1.03863e+07	1.12319e+07	1.102e+07	1.64075e+07	1.66292e+07	1.66348e+07	1.39503e+07	1.69111e+07	1.07608e+08	1.04383e+08	1.08598e+08	2.93615e+07	9.96661e+07	Grhpr	0.000111112	0.000102574	0.000105426	0.000114009	0.000111859	0.000166545	0.000168796	0.000168852	0.000141603	0.000171657	0.00109228	0.00105955	0.00110232	0.000298035	0.00101166
Grpel1	0	1.44852e+08	1.42374e+08	1.17435e+08	1.12296e+08	1.03858e+08	8.52523e+07	6.20289e+07	5.36991e+07	4.86113e+07	5.14024e+07	8.05537e+07	1.15771e+08	9.83614e+07	2.9079e+08	8.15872e+07	Grpel1	0.00147033	0.00144517	0.00119203	0.00113986	0.00105422	0.000865356	0.000629627	0.000545075	0.00049343	0.000521762	0.000817663	0.00117514	0.000998421	0.00295167	0.000828154
Grsf1	0	5.62263e+06	6.14003e+06	5.3492e+06	5.18428e+06	5.49734e+06	4.5167e+06	3.16019e+06	3.09415e+06	1.87717e+06	3.34866e+06	5.77395e+06	5.35359e+06	4.64817e+06	521457	3.90023e+06	Grsf1	5.70727e-05	6.23246e-05	5.42972e-05	5.26232e-05	5.58009e-05	4.58469e-05	3.20776e-05	3.14073e-05	1.90543e-05	3.39907e-05	5.86087e-05	5.43418e-05	4.71814e-05	5.29307e-06	3.95894e-05
Gsr	0	7.46719e+06	8.88618e+06	7.00465e+06	7.55536e+06	6.27626e+06	4.07048e+06	3.44039e+06	3.26725e+06	3.58823e+06	3.26402e+06	5.75905e+07	6.55971e+07	5.3949e+07	2.05632e+07	4.9045e+07	Gsr	7.57959e-05	9.01995e-05	7.11009e-05	7.66909e-05	6.37074e-05	4.13175e-05	3.49218e-05	3.31644e-05	3.64225e-05	3.31316e-05	0.000584574	0.000665846	0.000547611	0.000208727	0.000497833
Gstk1	0	7.13144e+07	3.51877e+07	4.4477e+07	4.19696e+07	4.50061e+07	2.67901e+07	5.54755e+07	5.18824e+07	4.50362e+07	5.11016e+07	7.68393e+07	1.06296e+08	1.00426e+08	1.20021e+08	8.93518e+07	Gstk1	0.000723879	0.000357174	0.000451465	0.000426014	0.000456836	0.000271934	0.000563106	0.000526634	0.000457142	0.000518708	0.00077996	0.00107896	0.00101938	0.00121828	0.000906968
Gstz1	0	1.16101e+07	1.12375e+07	1.25607e+07	1.09583e+07	1.31771e+07	8.35305e+06	1.00356e+07	1.05236e+07	7.76356e+06	1.13302e+07	2.79312e+07	2.23159e+07	2.1663e+07	8.98451e+06	2.26791e+07	Gstz1	0.000117849	0.000114067	0.000127497	0.000111233	0.000133755	8.47879e-05	0.000101867	0.00010682	7.88043e-05	0.000115007	0.000283517	0.000226519	0.000219891	9.11976e-05	0.000230205
Gyk	0	1.8748e+06	1.34327e+06	806579	1.17617e+06	1.24166e+06	3.57193e+06	5.95651e+06	4.64188e+06	5.33639e+06	5.18018e+06	2.67947e+07	2.2754e+07	2.59573e+07	2.43437e+08	2.49042e+07	Gyk	1.90302e-05	1.36349e-05	8.18721e-06	1.19388e-05	1.26035e-05	3.6257e-05	6.04617e-05	4.71176e-05	5.41672e-05	5.25815e-05	0.000271981	0.000230965	0.000263481	0.00247102	0.000252791
H2-Ke6	0	1.25131e+08	1.2079e+08	1.11159e+08	1.10627e+08	1.01364e+08	6.62284e+07	5.15266e+07	4.87318e+07	5.8195e+07	4.9465e+07	6.03791e+07	8.48914e+07	6.62064e+07	5.82781e+06	7.20852e+07	H2-Ke6	0.00127015	0.00122608	0.00112833	0.00112292	0.0010289	0.000672254	0.000523022	0.000494654	0.00059071	0.000502096	0.00061288	0.000861693	0.00067203	5.91554e-05	0.000731704
Hadh	0	7.52486e+08	1.09956e+09	9.44342e+08	9.69376e+08	9.29147e+08	9.29795e+08	6.96461e+08	6.41323e+08	4.70433e+08	6.45321e+08	5.16619e+08	5.74822e+08	4.3482e+08	1.02151e+09	3.7711e+08	Hadh	0.00763813	0.0111611	0.00958558	0.00983968	0.00943134	0.00943791	0.00706945	0.00650977	0.00477515	0.00655036	0.00524396	0.00583475	0.00441366	0.0103689	0.00382787
Hadha	0	5.17017e+09	5.51395e+09	5.92865e+09	6.06712e+09	5.48945e+09	2.46232e+09	2.97871e+09	2.99723e+09	2.75627e+09	3.04769e+09	4.97764e+08	4.08363e+08	3.89984e+08	5.20805e+08	4.23406e+08	Hadha	0.05248	0.0559695	0.060179	0.0615846	0.0557209	0.0249939	0.0302355	0.0304235	0.0279777	0.0309357	0.00505257	0.0041451	0.00395855	0.00528644	0.0042978
Hadhb	0	2.92683e+09	2.94341e+09	3.34741e+09	3.57928e+09	3.17108e+09	7.7057e+08	1.52844e+09	1.65193e+09	1.47632e+09	1.60701e+09	2.24458e+08	2.49471e+08	2.53769e+08	2.02994e+08	3.34659e+08	Hadhb	0.0297089	0.0298772	0.033978	0.0363316	0.0321881	0.00782169	0.0155144	0.016768	0.0149854	0.016312	0.00227837	0.00253226	0.00257589	0.0020605	0.00339697
Hagh	0	8.02743e+06	8.75957e+06	7.29549e+06	6.14074e+06	6.3262e+06	2.94543e+06	2.3837e+06	2.21786e+06	1.76528e+06	2.23653e+06	5.98598e+07	5.80581e+07	5.29594e+07	1.03015e+08	4.47953e+07	Hagh	8.14827e-05	8.89144e-05	7.40531e-05	6.23318e-05	6.42143e-05	2.98977e-05	2.41958e-05	2.25125e-05	1.79186e-05	2.2702e-05	0.000607609	0.000589321	0.000537566	0.00104566	0.000454696
Hao2	0	200204	392244	227092	533692	574167	258601	271654	284111	251938	200744	4.53057e+07	2.73794e+07	3.74592e+07	3.0468e+07	4.17132e+07	Hao2	2.03218e-06	3.98149e-06	2.3051e-06	5.41726e-06	5.8281e-06	2.62494e-06	2.75744e-06	2.88388e-06	2.5573e-06	2.03766e-06	0.000459877	0.000277915	0.000380231	0.000309267	0.000423411
Hars2	0	3.59346e+06	3.33945e+06	2.40724e+06	3.07259e+06	2.33531e+06	1.07046e+06	1.36126e+06	816670	829274	1.04606e+06	1.25376e+06	1.37082e+06	1.28581e+06	9.25328e+06	1.31671e+06	Hars2	3.64755e-05	3.38972e-05	2.44348e-05	3.11884e-05	2.37046e-05	1.08658e-05	1.38176e-05	8.28964e-06	8.41757e-06	1.06181e-05	1.27263e-05	1.39146e-05	1.30517e-05	9.39257e-05	1.33653e-05
Hdhd3	0	3.63059e+07	3.18377e+07	3.107e+07	2.21208e+07	3.26146e+07	5.37621e+06	1.13835e+07	7.17396e+06	7.1055e+06	9.67779e+06	3.77271e+07	5.11642e+07	4.38256e+07	5.46014e+07	4.90196e+07	Hdhd3	0.000368524	0.000323169	0.000315377	0.000224538	0.000331056	5.45714e-05	0.000115549	7.28195e-05	7.21247e-05	9.82347e-05	0.00038295	0.000519344	0.000444853	0.000554233	0.000497575
Hebp1	0	9.40416e+06	9.38668e+06	1.00125e+07	8.15851e+06	8.22327e+06	3.526e+06	1.63726e+06	1.52535e+06	1.3368e+06	1.22959e+06	9.09579e+06	6.99386e+06	6.1959e+06	7.63775e+06	6.92828e+06	Hebp1	9.54573e-05	9.52798e-05	0.000101632	8.28132e-05	8.34705e-05	3.57908e-05	1.6619e-05	1.54831e-05	1.35693e-05	1.2481e-05	9.23272e-05	7.09914e-05	6.28917e-05	7.75272e-05	7.03257e-05
Hibadh	0	1.96502e+08	1.67959e+08	1.37038e+08	1.79777e+08	1.58705e+08	4.94791e+07	6.28383e+07	5.53226e+07	5.15752e+07	6.1379e+07	1.84956e+08	2.02808e+08	1.79181e+08	2.26689e+08	1.69125e+08	Hibadh	0.0019946	0.00170487	0.00139101	0.00182484	0.00161094	0.000502239	0.000637842	0.000561554	0.000523516	0.000623029	0.0018774	0.00205861	0.00181878	0.00230102	0.00171671
Hibch	0	2.30962e+08	2.08947e+08	1.97134e+08	1.34444e+08	1.69602e+08	8.23015e+07	8.59912e+07	8.5838e+07	7.01005e+07	7.62914e+07	8.20659e+07	6.68116e+07	8.64903e+07	1.42566e+07	7.6496e+07	Hibch	0.00234439	0.00212092	0.00200101	0.00136468	0.00172155	0.000835404	0.000872857	0.000871302	0.000711558	0.000774399	0.000833013	0.000678173	0.000877923	0.000144712	0.000776475
Hint1	0	904828	1.2506e+06	1.06706e+06	745285	1.04785e+06	382641	437278	477917	280270	433702	5.2341e+06	3.65358e+06	3.5039e+06	4.73052e+06	2.47412e+06	Hint1	9.18449e-06	1.26943e-05	1.08312e-05	7.56504e-06	1.06362e-05	3.88402e-06	4.43861e-06	4.85111e-06	2.84489e-06	4.40231e-06	5.31289e-05	3.70858e-05	3.55665e-05	4.80173e-05	2.51136e-05
Hint2	0	2.89668e+07	4.28343e+07	3.0942e+07	3.28868e+07	2.78471e+07	6.50814e+07	3.17664e+07	2.74035e+07	2.15347e+07	3.10837e+07	1.14586e+08	1.13362e+08	8.98574e+07	9.06307e+06	8.83623e+07	Hint2	0.000294028	0.000434791	0.000314078	0.000333819	0.000282663	0.000660611	0.000322446	0.00027816	0.000218589	0.000315517	0.00116311	0.00115069	0.0009121	9.1995e-05	0.000896925
Hint3	0	2.45416e+06	1.80033e+06	2.0212e+06	1.51706e+06	1.69842e+06	761545	1.0315e+06	802952	838160	918730	1.1013e+06	1.12891e+06	1.06012e+06	1.01998e+06	924124	Hint3	2.49111e-05	1.82743e-05	2.05162e-05	1.5399e-05	1.72398e-05	7.73009e-06	1.04702e-05	8.15039e-06	8.50778e-06	9.3256e-06	1.11788e-05	1.14591e-05	1.07607e-05	1.03533e-05	9.38035e-06
Hk1	0	3.70436e+07	3.10352e+07	3.0036e+07	2.21362e+07	2.47772e+07	3.63178e+07	5.44572e+07	4.71009e+07	4.74782e+07	5.43016e+07	4.93227e+07	4.47679e+07	4.84472e+07	1.80185e+07	2.86137e+07	Hk1	0.000376012	0.000315024	0.000304881	0.000224695	0.000251502	0.000368645	0.00055277	0.000478099	0.000481929	0.000551191	0.000500652	0.000454418	0.000491765	0.000182897	0.000290445
Hk2	0	1.85406e+08	1.59295e+08	1.51533e+08	1.43247e+08	1.541e+08	2.69784e+07	4.70136e+07	4.4064e+07	4.53857e+07	5.28612e+07	7.98362e+06	9.77125e+06	7.65712e+06	2.96679e+07	5.41366e+06	Hk2	0.00188197	0.00161693	0.00153814	0.00145403	0.00156419	0.000273845	0.000477213	0.000447273	0.00046069	0.000536569	8.1038e-05	9.91834e-05	7.77238e-05	0.000301145	5.49515e-05
Hmgcl	0	2.01563e+07	1.83343e+07	1.76307e+07	1.80109e+07	1.49873e+07	2.027e+07	2.05324e+07	1.77333e+07	1.62483e+07	1.77744e+07	9.80996e+07	1.03621e+08	8.61757e+07	9.24883e+08	7.45435e+07	Hmgcl	0.000204597	0.000186103	0.000178961	0.00018282	0.000152129	0.000205752	0.000208415	0.000180002	0.000164929	0.00018042	0.000995764	0.00105181	0.00087473	0.00938805	0.000756657
Hmgcs2	0	3.39991e+06	3.45699e+06	4.20365e+06	5.44762e+06	5.22437e+06	1.62012e+06	2.03021e+06	2.99476e+06	3.70466e+06	2.44306e+06	7.7764e+06	5.61078e+06	7.84198e+06	3.10809e+07	7.51322e+06	Hmgcs2	3.45109e-05	3.50903e-05	4.26693e-05	5.52963e-05	5.30302e-05	1.64451e-05	2.06078e-05	3.03984e-05	3.76043e-05	2.47983e-05	7.89347e-05	5.69524e-05	7.96002e-05	0.000315488	7.62632e-05
Hoga1	0	1.0458e+06	826067	1.37391e+06	1.36702e+06	767154	296381	309707	321392	684765	553378	7.09854e+07	6.81388e+07	9.8709e+07	6.84479e+06	9.52842e+07	Hoga1	1.06154e-05	8.38502e-06	1.39459e-05	1.3876e-05	7.78702e-06	3.00842e-06	3.1437e-06	3.26231e-06	6.95073e-06	5.61708e-06	0.000720539	0.000691645	0.00100195	6.94783e-05	0.000967186
Hrsp12	0	5.01901e+06	7.3128e+06	6.38686e+06	6.39724e+06	5.80198e+06	230117	383074	419869	493801	416927	2.5983e+08	1.86251e+08	1.97317e+08	1.64354e+08	1.44681e+08	Hrsp12	5.09457e-05	7.42288e-05	6.483e-05	6.49354e-05	5.88932e-05	2.33581e-06	3.88841e-06	4.2619e-06	5.01234e-06	4.23203e-06	0.00263741	0.00189054	0.00200288	0.00166829	0.00146859
Hscb	0	2.24899e+06	1.88479e+06	2.44156e+06	1.7894e+06	2.09665e+06	2.21229e+06	1.68656e+06	2.19042e+06	1.42712e+06	1.63962e+06	6.27661e+06	3.99933e+06	5.53507e+06	566522	4.82896e+06	Hscb	2.28285e-05	1.91316e-05	2.47831e-05	1.81634e-05	2.12821e-05	2.24559e-05	1.71195e-05	2.22339e-05	1.4486e-05	1.6643e-05	6.37109e-05	4.05954e-05	5.61839e-05	5.75051e-06	4.90165e-05
Hsd17b10	0	1.12136e+08	1.17279e+08	1.09022e+08	1.10578e+08	1.05175e+08	5.73098e+07	1.30653e+08	1.33331e+08	1.9348e+08	1.23855e+08	1.53669e+08	1.78324e+08	1.68325e+08	5.85569e+07	1.77468e+08	Hsd17b10	0.00113824	0.00119045	0.00110663	0.00112242	0.00106758	0.000581725	0.0013262	0.00135338	0.00196393	0.00125719	0.00155983	0.00181008	0.00170859	0.000594384	0.0018014
Hsd17b4	0	8.48986e+07	9.18004e+07	9.43675e+07	7.67862e+07	9.0261e+07	5.16196e+07	7.388e+07	5.9251e+07	4.43252e+07	5.676e+07	8.48362e+08	9.61807e+08	8.69166e+08	1.59951e+08	7.59979e+08	Hsd17b4	0.000861766	0.000931823	0.000957881	0.000779421	0.000916197	0.000523967	0.000749921	0.000601429	0.000449924	0.000576144	0.00861133	0.00976286	0.0088225	0.00162359	0.00771419
Hsd3b1	0	94123.8	46451.4	90104.3	30730.2	48775.4	67634.2	225828	131697	217047	110599	1.87554e+07	1.69985e+07	1.56931e+07	8.57006e+06	1.64774e+07	Hsd3b1	9.55407e-07	4.71506e-07	9.14606e-07	3.11928e-07	4.95096e-07	6.86524e-07	2.29227e-06	1.33679e-06	2.20314e-06	1.12264e-06	0.000190378	0.000172544	0.000159293	8.69907e-05	0.000167254
Hsdl2	0	2.54944e+08	2.87502e+08	2.32332e+08	1.9924e+08	1.97109e+08	1.748e+08	1.52496e+08	1.36722e+08	9.91132e+07	1.30834e+08	5.37745e+07	6.9085e+07	5.0006e+07	9.65787e+07	4.17581e+07	Hsdl2	0.00258782	0.0029183	0.0023583	0.00202239	0.00200076	0.00177432	0.00154791	0.0013878	0.00100605	0.00132804	0.00054584	0.000701249	0.000507588	0.000980325	0.000423867
Hspa9	0	7.28247e+08	8.86717e+08	6.80768e+08	7.55652e+08	6.80587e+08	4.49855e+08	3.40171e+08	3.43218e+08	4.50546e+08	3.35384e+08	5.73475e+08	6.4482e+08	6.35975e+08	5.1186e+08	6.75385e+08	Hspa9	0.00739209	0.00900065	0.00691016	0.00767027	0.00690832	0.00456627	0.00345291	0.00348384	0.00457328	0.00340433	0.00582108	0.00654527	0.00645549	0.00519565	0.00685552
Hspd1	0	1.3222e+09	1.6488e+09	1.40441e+09	1.65975e+09	1.5403e+09	1.12583e+09	9.07905e+08	8.88024e+08	7.70809e+08	9.26652e+08	2.53272e+09	2.13599e+09	2.24199e+09	1.96741e+09	2.37817e+09	Hspd1	0.013421	0.0167362	0.0142555	0.0168474	0.0156349	0.0114278	0.00921572	0.00901392	0.00782412	0.00940602	0.0257085	0.0216814	0.0227574	0.0199702	0.0241397
Hspe1	0	6.54812e+08	6.32164e+08	6.68019e+08	5.72738e+08	5.81218e+08	4.42093e+08	3.34264e+08	3.87949e+08	2.21515e+08	3.52972e+08	9.22642e+08	5.18076e+08	7.30278e+08	2.57202e+09	6.26615e+08	Hspe1	0.00664669	0.0064168	0.00678075	0.00581359	0.00589968	0.00448748	0.00339296	0.00393789	0.0022485	0.00358285	0.00936531	0.00525875	0.00741271	0.0261073	0.00636047
Htatip2	0	882455	948783	1.03507e+06	1.07896e+06	1.20063e+06	303686	427445	406830	268196	595833	2.27301e+06	2.20592e+06	1.57033e+06	51277.5	1.29528e+06	Htatip2	8.95739e-06	9.63065e-06	1.05065e-05	1.09521e-05	1.2187e-05	3.08257e-06	4.3388e-06	4.12954e-06	2.72234e-06	6.04802e-06	2.30722e-05	2.23913e-05	1.59397e-05	5.20494e-07	1.31478e-05
Htra2	0	2.80339e+06	6.56868e+06	6.31262e+06	4.90615e+06	4.30511e+06	4.50177e+06	2.2892e+06	2.97065e+06	2.08772e+06	3.21911e+06	5.5156e+06	3.40633e+06	3.78076e+06	1.25454e+06	3.65971e+06	Htra2	2.84559e-05	6.66756e-05	6.40765e-05	4.98001e-05	4.36991e-05	4.56954e-05	2.32366e-05	3.01537e-05	2.11914e-05	3.26757e-05	5.59863e-05	3.45761e-05	3.83768e-05	1.27343e-05	3.7148e-05
Iars2	0	7.35868e+07	7.1765e+07	6.56683e+07	5.78925e+07	6.03223e+07	3.74512e+07	4.43437e+07	3.73737e+07	3.91921e+07	4.07489e+07	5.75819e+07	6.45385e+07	6.29268e+07	4.40276e+07	5.46979e+07	Iars2	0.000746946	0.000728453	0.000666568	0.00058764	0.000612303	0.000380149	0.000450112	0.000379363	0.00039782	0.000413623	0.000584488	0.0006551	0.00063874	0.000446903	0.000555213
Iba57	0	9.04386e+06	1.10595e+07	9.86048e+06	1.02351e+07	9.99409e+06	1.96474e+07	1.81796e+07	1.75656e+07	1.55271e+07	1.70622e+07	1.48019e+07	1.87448e+07	1.16035e+07	4.93125e+06	1.04366e+07	Iba57	9.18e-05	0.00011226	0.000100089	0.000103892	0.000101445	0.000199432	0.000184533	0.0001783	0.000157608	0.000173191	0.000150247	0.00019027	0.000117782	5.00549e-05	0.000105937
Ict1	0	7.80749e+06	7.05146e+06	6.18327e+06	5.56647e+06	5.32636e+06	5.16397e+06	5.49814e+06	4.69609e+06	3.18593e+06	4.88182e+06	5.39975e+06	4.39788e+06	5.05805e+06	2.02977e+06	3.9399e+06	Ict1	7.92502e-05	7.1576e-05	6.27634e-05	5.65027e-05	5.40654e-05	5.24171e-05	5.5809e-05	4.76678e-05	3.23389e-05	4.95531e-05	5.48104e-05	4.46408e-05	5.1342e-05	2.06032e-05	3.99921e-05
Ide	0	1.49053e+06	1.46029e+06	743901	494872	971035	99520.3	278275	220581	231788	296868	1.98893e+06	990936	1.7884e+06	1.60505e+06	1.40966e+06	Ide	1.51296e-05	1.48228e-05	7.55099e-06	5.02321e-06	9.85652e-06	1.01018e-06	2.82464e-06	2.23902e-06	2.35277e-06	3.01337e-06	2.01887e-05	1.00585e-05	1.81532e-05	1.62922e-05	1.43088e-05
Idh1	0	2.7167e+06	3.68172e+06	3.56279e+06	2.34215e+06	3.77092e+06	620421	3.17753e+06	3.07099e+06	3.23027e+06	2.82032e+06	6.18064e+07	5.95839e+07	6.08408e+07	6.28936e+07	4.70397e+07	Idh1	2.7576e-05	3.73714e-05	3.61642e-05	2.37741e-05	3.82769e-05	6.29761e-06	3.22537e-05	3.11722e-05	3.2789e-05	2.86278e-05	0.000627368	0.000604808	0.000617567	0.000638404	0.000477478
Idh2	0	4.07102e+08	3.73729e+08	4.41259e+08	3.39098e+08	3.4275e+08	1.43729e+09	1.82205e+09	1.88062e+09	2.37491e+09	1.87035e+09	7.75152e+08	6.86394e+08	7.94296e+08	1.46367e+09	8.31113e+08	Idh2	0.00413231	0.00379355	0.00447901	0.00344202	0.0034791	0.0145893	0.0184947	0.0190893	0.0241066	0.0189851	0.00786821	0.00696727	0.00806253	0.014857	0.00843624
Idh3a	0	1.25168e+09	1.14007e+09	9.93083e+08	1.20034e+09	1.12941e+09	6.83572e+08	5.77833e+08	5.36283e+08	7.81524e+08	5.2737e+08	1.84809e+08	2.63335e+08	2.49305e+08	9.64735e+07	2.76082e+08	Idh3a	0.0127052	0.0115723	0.0100803	0.0121841	0.0114641	0.00693862	0.00586531	0.00544355	0.00793289	0.00535309	0.00187591	0.00267299	0.00253058	0.000979257	0.00280238
Idh3b	0	9.88844e+08	7.9549e+08	7.69405e+08	6.87272e+08	7.98074e+08	2.76184e+08	3.15427e+08	2.75582e+08	2.80289e+08	2.99059e+08	1.48826e+08	1.4041e+08	1.35175e+08	2.38936e+08	1.32571e+08	Idh3b	0.0100373	0.00807464	0.00780988	0.00697617	0.00810088	0.00280342	0.00320175	0.00279731	0.00284509	0.00303561	0.00151067	0.00142523	0.00137209	0.00242533	0.00134567
Idh3g	0	7.25965e+08	5.18709e+08	6.05633e+08	6.1774e+08	6.51264e+08	1.82601e+08	2.58826e+08	2.94811e+08	2.87983e+08	2.75764e+08	9.52147e+07	8.75242e+07	1.01033e+08	4.92333e+07	1.37352e+08	Idh3g	0.00736894	0.00526517	0.0061475	0.00627039	0.00661068	0.0018535	0.00262722	0.00299249	0.00292318	0.00279915	0.00096648	0.000888418	0.00102554	0.000499744	0.00139419
Immp2l	0	1.4535e+06	1.32995e+06	1.72876e+06	1.36051e+06	1.54963e+06	351740	308297	261607	236643	286761	323358	302511	265331	1.47829e+06	330219	Immp2l	1.47538e-05	1.34997e-05	1.75478e-05	1.38099e-05	1.57296e-05	3.57034e-06	3.12938e-06	2.65545e-06	2.40206e-06	2.91078e-06	3.28226e-06	3.07065e-06	2.69325e-06	1.50055e-05	3.3519e-06
Immt	0	3.79347e+07	3.50708e+07	3.64355e+07	3.73853e+07	4.12757e+07	865408	1.35687e+06	387034	447683	1.26734e+06	2.90646e+07	2.58756e+07	2.3698e+07	4.08918e+07	1.93206e+07	Immt	0.000385057	0.000355987	0.00036984	0.000379481	0.00041897	8.78435e-06	1.3773e-05	3.92861e-06	4.54423e-06	1.28642e-05	0.000295021	0.000262651	0.000240547	0.000415074	0.000196114
Immt	0	795763	690930	508397	413184	436782	456839	265454	189640	36411.4	163902	3296.21	37307.5	200840	36208.1	144139	Immt	8.07742e-06	7.01331e-06	5.1605e-06	4.19404e-06	4.43357e-06	4.63716e-06	2.6945e-06	1.92494e-06	3.69595e-07	1.66369e-06	3.34583e-08	3.78691e-07	2.03863e-06	3.67532e-07	1.46309e-06
Immt	0	281868	184583	223350	447332	265606	10605.5	22755.3	14613.7	27822.5	5921.71	172605	135293	139701	1.05217e+06	168465	Immt	2.86111e-06	1.87362e-06	2.26712e-06	4.54066e-06	2.69604e-06	1.07651e-07	2.30979e-07	1.48337e-07	2.82413e-07	6.01086e-08	1.75203e-06	1.3733e-06	1.41804e-06	1.06801e-05	1.71001e-06
Isca1	0	6.35346e+06	5.59651e+06	5.99779e+06	5.86379e+06	5.03593e+06	3.83236e+06	5.31251e+06	4.88516e+06	2.77001e+06	4.96821e+06	4.10064e+06	2.66895e+06	3.60591e+06	71127	3.03181e+06	Isca1	6.4491e-05	5.68076e-05	6.08808e-05	5.95206e-05	5.11173e-05	3.89005e-05	5.39248e-05	4.95869e-05	2.81171e-05	5.043e-05	4.16237e-05	2.70913e-05	3.66019e-05	7.21977e-07	3.07745e-05
Isca2	0	2.87732e+06	1.872e+06	1.9835e+06	2.40764e+06	5.24716e+06	3.28135e+06	2.30206e+06	5.077e+06	3.60185e+06	2.01221e+06	1.23056e+06	2.70898e+06	2.40484e+06	75797.4	3.04244e+06	Isca2	2.92064e-05	1.90018e-05	2.01336e-05	2.44388e-05	5.32615e-05	3.33075e-05	2.33672e-05	5.15343e-05	3.65607e-05	2.0425e-05	1.24908e-05	2.74976e-05	2.44104e-05	7.69384e-07	3.08823e-05
Iscu	0	1.32287e+07	1.12196e+07	1.13984e+07	9.61078e+06	9.72051e+06	7.01998e+06	1.16902e+07	1.15207e+07	8.20375e+06	1.10802e+07	2.10699e+07	1.45276e+07	2.06545e+07	8.33529e+07	1.66824e+07	Iscu	0.000134279	0.000113885	0.0001157	9.75546e-05	9.86684e-05	7.12565e-05	0.000118662	0.000116942	8.32724e-05	0.00011247	0.000213871	0.000147463	0.000209655	0.000846076	0.000169336
Isoc2a	0	6.44378e+06	9.98741e+06	6.75551e+06	7.18762e+06	8.66564e+06	1.06316e+07	4.14151e+06	3.4499e+06	2.81737e+06	3.41855e+06	1.52032e+07	1.09729e+07	1.19521e+07	2.05207e+07	1.04791e+07	Isoc2a	6.54079e-05	0.000101378	6.85721e-05	7.29582e-05	8.79609e-05	0.000107916	4.20385e-05	3.50183e-05	2.85978e-05	3.47001e-05	0.00015432	0.000111381	0.00012132	0.000208296	0.000106369
Ivd	0	2.22502e+08	2.35494e+08	2.36211e+08	2.18132e+08	2.16475e+08	3.4422e+08	3.51884e+08	3.54538e+08	3.05348e+08	3.54572e+08	1.00348e+09	7.77025e+08	8.56683e+08	1.45764e+08	7.69043e+08	Ivd	0.00225852	0.00239039	0.00239767	0.00221416	0.00219734	0.00349401	0.00357181	0.00359875	0.00309945	0.0035991	0.0101859	0.00788721	0.00869579	0.00147958	0.00780619
Kmo	0	1.37066e+06	469961	1.5637e+06	118857	588529	659559	1.14076e+06	808335	692063	1.00877e+06	3.50161e+07	2.7266e+07	2.77417e+07	2.91937e+06	2.62422e+07	Kmo	1.39129e-05	4.77035e-06	1.58724e-05	1.20646e-06	5.97389e-06	6.69488e-06	1.15793e-05	8.20503e-06	7.02481e-06	1.02395e-05	0.000355432	0.000276764	0.000281593	2.96332e-05	0.000266372
Krt5	0	1.81878e+06	3.39935e+06	2.07418e+06	3.50922e+06	897333	511350	691922	2.70418e+06	768430	834944	2.58455e+06	1.77654e+06	1.66061e+06	794460	1.58811e+06	Krt5	1.84615e-05	3.45052e-05	2.1054e-05	3.56204e-05	9.10841e-06	5.19047e-06	7.02338e-06	2.74489e-05	7.79998e-06	8.47513e-06	2.62345e-05	1.80328e-05	1.68561e-05	8.06419e-06	1.61202e-05
L2hgdh	0	8.73477e+06	8.27431e+06	6.79188e+06	1.14522e+07	1.0395e+07	1.18248e+07	1.75414e+07	1.39626e+07	1.26828e+07	1.57014e+07	8.57731e+07	8.45579e+07	7.39138e+07	4.5695e+07	7.05013e+07	L2hgdh	8.86626e-05	8.39887e-05	6.89412e-05	0.000116246	0.000105515	0.000120028	0.000178055	0.000141728	0.000128738	0.000159378	0.000870643	0.000858308	0.000750265	0.000463828	0.000715626
Lace1	0	2.67264e+07	2.55741e+07	2.51732e+07	3.14751e+07	2.79391e+07	7.09966e+06	1.37135e+07	1.50147e+07	9.68841e+07	1.51545e+07	9.66895e+06	1.66139e+07	1.37174e+07	8.35108e+06	1.68072e+07	Lace1	0.000271288	0.000259591	0.000255521	0.000319489	0.000283597	7.20653e-05	0.000139199	0.000152407	0.000983426	0.000153827	9.8145e-05	0.00016864	0.000139239	8.4768e-05	0.000170602
Lactb	0	1.06784e+07	1.38774e+07	1.15661e+07	1.1613e+07	1.05333e+07	6.16144e+06	9.24834e+06	8.3336e+06	6.21261e+06	8.15897e+06	7.70442e+07	6.4139e+07	6.56952e+07	9.7682e+07	5.52514e+07	Lactb	0.000108392	0.000140863	0.000117402	0.000117878	0.000106919	6.25419e-05	9.38756e-05	8.45905e-05	6.30613e-05	8.28179e-05	0.00078204	0.000651045	0.000666841	0.000991524	0.000560831
Lactb2	0	2.3779e+07	2.66325e+07	2.24849e+07	1.68898e+07	2.31272e+07	1.75818e+07	1.224e+07	1.14098e+07	5.98689e+06	1.33719e+07	4.74352e+08	5.43452e+08	5.60267e+08	1.47673e+09	4.81414e+08	Lactb2	0.00024137	0.000270334	0.000228234	0.000171441	0.000234753	0.000178464	0.000124243	0.000115816	6.07701e-05	0.000135732	0.00481492	0.00551633	0.00568701	0.0149896	0.00488661
Lamc1	0	8.0096e+06	1.31603e+07	8.47656e+06	3.0523e+06	2.47258e+06	5.11516e+06	6.38841e+06	3.98755e+06	1.1197e+07	5.15035e+06	602442	401193	276311	2.17391e+06	384011	Lamc1	8.13018e-05	0.000133584	8.60416e-05	3.09825e-05	2.5098e-05	5.19216e-05	6.48458e-05	4.04757e-05	0.000113655	5.22788e-05	6.1151e-06	4.07232e-06	2.80471e-06	2.20663e-05	3.89791e-06
Lap3	0	4.06894e+07	3.8925e+07	4.2635e+07	3.91122e+07	4.19194e+07	3.76202e+07	3.09023e+07	3.02557e+07	2.33997e+07	3.10172e+07	7.62391e+07	1.04076e+08	9.05388e+07	6.14391e+07	8.5133e+07	Lap3	0.00041302	0.000395109	0.000432768	0.000397009	0.000425504	0.000381865	0.000313675	0.000307112	0.00023752	0.000314842	0.000773868	0.00105643	0.000919018	0.00062364	0.000864145
Lars2	0	9.37743e+06	8.8366e+06	9.15853e+06	8.80728e+06	8.47128e+06	7.03752e+06	8.7587e+06	9.08782e+06	6.70717e+06	8.61199e+06	1.97078e+07	1.90716e+07	1.56638e+07	3.09636e+06	1.14671e+07	Lars2	9.5186e-05	8.96962e-05	9.2964e-05	8.93986e-05	8.5988e-05	7.14346e-05	8.89055e-05	9.22462e-05	6.80814e-05	8.74163e-05	0.000200044	0.000193587	0.000158995	3.14297e-05	0.000116397
Ldhd	0	2.72983e+07	1.88852e+07	1.85032e+07	1.94369e+07	2.22053e+07	6.30952e+06	7.0007e+06	5.59752e+06	1.20251e+07	5.5172e+06	9.42836e+08	1.22375e+09	1.12931e+09	7.76013e+08	1.30689e+09	Ldhd	0.000277093	0.000191695	0.000187818	0.000197295	0.000225396	6.4045e-05	7.10609e-05	5.68178e-05	0.000122061	5.60025e-05	0.00957029	0.0124217	0.0114631	0.00787695	0.0132656
Letm1	0	1.03413e+08	7.11256e+07	7.09177e+07	7.63785e+07	1.37934e+08	1.16954e+07	2.25126e+07	2.44979e+07	3.01739e+07	1.99757e+07	3.13294e+07	6.50375e+07	7.10787e+07	8.772e+07	9.0775e+07	Letm1	0.0010497	0.000721963	0.000719852	0.000775283	0.00140011	0.000118715	0.000228515	0.000248666	0.000306281	0.000202764	0.000318011	0.000660165	0.000721486	0.000890405	0.000921415
Letmd1	0	2.72969e+08	2.19382e+08	1.86794e+08	1.92004e+08	2.2169e+08	439490	987736	672975	2.75077e+06	1.03037e+06	1.13085e+07	1.19289e+07	1.15137e+07	1.42829e+07	1.02831e+07	Letmd1	0.00277078	0.00222685	0.00189606	0.00194894	0.00225027	4.46105e-06	1.0026e-05	6.83106e-06	2.79218e-05	1.04588e-05	0.000114788	0.000121085	0.00011687	0.000144979	0.000104379
Lias	0	1.36509e+06	1.10886e+07	495956	2.78708e+06	2.55012e+06	1.07772e+06	2.29615e+06	106241	64189.3	3.64209e+06	933058	1.12765e+06	904640	3.25811e+06	517544	Lias	1.38564e-05	0.000112556	5.03421e-06	2.82903e-05	2.5885e-05	1.09395e-05	2.33072e-05	1.0784e-06	6.51556e-07	3.69692e-05	9.47103e-06	1.14463e-05	9.18258e-06	3.30716e-05	5.25335e-06
Lipt1	0	6.39226e+06	5.48603e+06	5.25668e+06	6.01786e+06	4.92521e+06	47439.6	495806	470760	737828	753345	459054	544505	532308	5.58134e+06	533287	Lipt1	6.48849e-05	5.56862e-05	5.33581e-05	6.10845e-05	4.99935e-05	4.81537e-07	5.03269e-06	4.77846e-06	7.48935e-06	7.64685e-06	4.65965e-06	5.52702e-06	5.40321e-06	5.66536e-05	5.41314e-06
Lipt2	0	1.5447e+06	1.00791e+06	748999	497801	427854	28128.4	482882	380341	246979	259283	352430	57480.2	407072	1.01167e+06	364214	Lipt2	1.56795e-05	1.02309e-05	7.60274e-06	5.05295e-06	4.34294e-06	2.85518e-07	4.90151e-06	3.86067e-06	2.50697e-06	2.63186e-06	3.57735e-06	5.83455e-07	4.132e-06	1.02689e-05	3.69697e-06
Lonp1	0	1.84729e+08	2.17976e+08	1.91942e+08	1.74222e+08	1.91282e+08	9.23257e+07	9.65764e+07	9.01487e+07	6.99175e+07	8.82826e+07	1.50439e+08	1.27093e+08	1.31819e+08	1.58609e+08	1.31414e+08	Lonp1	0.0018751	0.00221258	0.00194832	0.00176845	0.00194161	0.000937155	0.000980302	0.000915057	0.0007097	0.000896115	0.00152703	0.00129006	0.00133804	0.00160997	0.00133392
Lonp2	0	3.04816e+06	4.60155e+06	3.22237e+06	2.57046e+06	3.24258e+06	2.40149e+06	2.16044e+06	2.13809e+06	3.73606e+06	2.00292e+06	2.82311e+07	2.24385e+07	2.68605e+07	3.09909e+07	2.18264e+07	Lonp2	3.09405e-05	4.67082e-05	3.27087e-05	2.60915e-05	3.29139e-05	2.43764e-05	2.19296e-05	2.17027e-05	3.7923e-05	2.03308e-05	0.000286561	0.000227762	0.000272648	0.000314574	0.00022155
Lrpprc	0	1.07926e+08	8.79446e+07	8.84748e+07	8.46933e+07	8.74965e+07	4.52949e+07	6.49795e+07	6.74875e+07	5.32177e+07	6.22917e+07	1.01908e+08	9.31892e+07	9.11137e+07	8.68084e+07	8.78276e+07	Lrpprc	0.00109551	0.000892684	0.000898066	0.000859682	0.000888137	0.000459767	0.000659577	0.000685034	0.000540188	0.000632294	0.00103442	0.000945921	0.000924853	0.000881151	0.000891497
Lypla1	0	1.39357e+07	3.22118e+06	1.0847e+07	3.82544e+06	1.55439e+07	1.92706e+06	1.60107e+06	8.39115e+06	8.416e+06	1.47412e+06	2.33975e+07	4.20753e+07	5.25707e+07	3.97294e+06	7.51966e+07	Lypla1	0.000141455	3.26967e-05	0.000110103	3.88302e-05	0.000157779	1.95607e-05	1.62517e-05	8.51746e-05	8.54269e-05	1.49631e-05	0.000237498	0.000427086	0.000533621	4.03274e-05	0.000763286
Lyplal1	0	2.33843e+06	2.06898e+06	1.58944e+06	1.45475e+06	1.22196e+06	76532.1	112173	65684.5	93581.2	131473	9.32734e+06	1.13386e+07	8.75378e+06	9.2688e+06	5.83702e+06	Lyplal1	2.37363e-05	2.10013e-05	1.61337e-05	1.47665e-05	1.24036e-05	7.76842e-07	1.13862e-06	6.66732e-07	9.49899e-07	1.33452e-06	9.46775e-05	0.000115093	8.88556e-05	9.40833e-05	5.92489e-05
Lyrm4	0	8.1923e+06	9.48999e+06	1.0145e+07	1.04683e+07	8.87218e+06	1.04589e+07	1.28521e+07	1.38013e+07	1.07196e+07	1.45771e+07	3.76695e+07	2.75849e+07	3.07082e+07	117933	2.83913e+07	Lyrm4	8.31562e-05	9.63285e-05	0.000102977	0.000106259	9.00574e-05	0.000106164	0.000130455	0.00014009	0.00010881	0.000147966	0.000382366	0.000280001	0.000311704	1.19708e-06	0.000288186
Lyrm5	0	4.70065e+06	5.0815e+06	5.97374e+06	3.83439e+06	3.68394e+06	4.29944e+06	3.00088e+06	4.18726e+06	6.53628e+06	3.2286e+06	2.90955e+06	2.31186e+06	2.69115e+06	2.16012e+06	2.52587e+06	Lyrm5	4.77141e-05	5.15799e-05	6.06367e-05	3.89211e-05	3.7394e-05	4.36416e-05	3.04605e-05	4.25029e-05	6.63467e-05	3.2772e-05	2.95334e-05	2.34666e-05	2.73166e-05	2.19264e-05	2.56389e-05
Macrod1	0	2.53696e+07	2.02402e+07	2.2613e+07	2.36304e+07	1.90937e+07	2.43508e+07	3.56181e+07	3.83532e+07	6.02375e+07	3.65236e+07	1.12656e+07	1.18503e+07	1.95263e+07	3.39715e+06	2.00201e+07	Macrod1	0.000257515	0.000205448	0.000229534	0.000239862	0.000193811	0.000247173	0.000361542	0.000389306	0.000611443	0.000370734	0.000114352	0.000120287	0.000198202	3.44829e-05	0.000203214
Maoa	0	1.606e+06	1.29596e+06	1.30308e+06	963354	967675	39054.2	52414.1	47419.6	19441.7	75463.5	1.04625e+06	150480	1.36261e+06	1.51691e+06	619287	Maoa	1.63018e-05	1.31546e-05	1.32269e-05	9.77855e-06	9.82242e-06	3.96421e-07	5.32031e-07	4.81334e-07	1.97344e-07	7.65995e-07	1.062e-05	1.52745e-06	1.38312e-05	1.53974e-05	6.2861e-06
Maob	0	6.01482e+07	6.13709e+07	6.03151e+07	6.12152e+07	5.70849e+07	1.64903e+07	2.96202e+07	2.33148e+07	2.89357e+07	2.49258e+07	1.78703e+06	1.52181e+06	1.30786e+06	1.03544e+07	951961	Maob	0.000610537	0.000622947	0.00061223	0.000621367	0.000579442	0.000167386	0.000300661	0.000236658	0.000293712	0.00025301	1.81393e-05	1.54472e-05	1.32755e-05	0.000105102	9.66291e-06
Marc2	0	3.20817e+07	2.50621e+07	2.44079e+07	2.56155e+07	2.72619e+07	5.58898e+06	8.29607e+06	9.06684e+06	8.86897e+06	7.42265e+06	1.10194e+08	9.93591e+07	1.05616e+08	2.77588e+07	1.03327e+08	Marc2	0.000325646	0.000254394	0.000247753	0.000260011	0.000276723	5.67312e-05	8.42096e-05	9.20333e-05	9.00248e-05	7.53438e-05	0.00111853	0.00100855	0.00107206	0.000281767	0.00104882
Mars2	0	1.13355e+06	1.1702e+06	393416	284722	296304	546245	1.28687e+06	410890	621904	904520	2.18818e+07	1.08325e+06	2.21652e+07	1.14244e+07	2.05988e+07	Mars2	1.15061e-05	1.18781e-05	3.99338e-06	2.89008e-06	3.00764e-06	5.54468e-06	1.30625e-05	4.17076e-06	6.31266e-06	9.18136e-06	0.000222112	1.09955e-05	0.000224989	0.000115964	0.000209088
Mavs	0	4.11105e+07	3.27663e+07	3.09358e+07	3.01688e+07	2.82903e+07	1.24825e+06	1.83028e+06	2.65786e+06	3.7856e+06	2.18536e+06	1.77862e+06	2.25793e+06	2.6981e+06	2.40245e+06	3.08299e+06	Mavs	0.000417294	0.000332596	0.000314015	0.00030623	0.000287162	1.26704e-05	1.85783e-05	2.69787e-05	3.84259e-05	2.21826e-05	1.8054e-05	2.29192e-05	2.73872e-05	2.43862e-05	3.1294e-05
Mcat	0	1.01572e+07	8.65648e+06	6.96776e+06	7.62981e+06	9.38036e+06	5.69472e+06	5.27556e+06	4.46496e+06	4.76496e+06	5.07078e+06	7.48541e+06	7.32536e+06	5.62846e+06	5.75966e+06	6.2278e+06	Mcat	0.000103101	8.78679e-05	7.07265e-05	7.74467e-05	9.52157e-05	5.78045e-05	5.35498e-05	4.53217e-05	4.83669e-05	5.14712e-05	7.59809e-05	7.43563e-05	5.71319e-05	5.84636e-05	6.32155e-05
Mccc1	0	3.19309e+08	3.30744e+08	2.79373e+08	2.97847e+08	3.50041e+08	1.63923e+08	1.57755e+08	1.37516e+08	1.45559e+08	1.55976e+08	4.2925e+08	4.6627e+08	4.59424e+08	2.9977e+08	4.38356e+08	Mccc1	0.00324115	0.00335723	0.00283579	0.0030233	0.0035531	0.00166391	0.0016013	0.00139586	0.0014775	0.00158324	0.00435712	0.00473288	0.0046634	0.00304282	0.00444955
Mccc2	0	1.47977e+08	1.55491e+08	1.3412e+08	1.30111e+08	1.3142e+08	7.79863e+07	7.14384e+07	5.97831e+07	4.65182e+07	6.4947e+07	2.08061e+08	1.95418e+08	1.86745e+08	6.04062e+08	1.41336e+08	Mccc2	0.00150204	0.00157832	0.00136139	0.0013207	0.00133398	0.000791603	0.000725138	0.00060683	0.000472185	0.000659247	0.00211193	0.0019836	0.00189556	0.00613155	0.00143464
Mcee	0	2.01259e+07	1.91962e+07	2.22214e+07	1.99228e+07	1.65925e+07	1.66903e+07	2.20476e+07	1.83493e+07	1.21593e+07	1.84758e+07	2.13821e+07	1.67309e+07	1.93386e+07	3.03339e+07	1.4425e+07	Mcee	0.000204288	0.000194851	0.000225559	0.000202227	0.000168423	0.000169416	0.000223795	0.000186255	0.000123423	0.000187539	0.00021704	0.000169828	0.000196297	0.000307906	0.000146421
Mcu	0	4.65546e+06	8.39137e+06	6.66549e+06	4.76284e+06	6.45687e+06	568852	2.04449e+06	1.9416e+06	1.37798e+06	1.72479e+06	5.50914e+06	3.65598e+06	4.02168e+06	1.37505e+06	3.01205e+06	Mcu	4.72554e-05	8.51768e-05	6.76583e-05	4.83453e-05	6.55407e-05	5.77415e-06	2.07527e-05	1.97083e-05	1.39872e-05	1.75076e-05	5.59208e-05	3.71101e-05	4.08222e-05	1.39575e-05	3.05739e-05
Mcur1	0	2.61154e+07	1.75386e+07	1.95629e+07	1.96203e+07	1.93808e+07	3.63314e+06	1.12993e+07	1.21618e+07	8.09295e+06	1.15039e+07	2.15135e+07	1.81959e+07	2.27485e+07	1.00472e+07	1.98311e+07	Mcur1	0.000265085	0.000178026	0.000198573	0.000199156	0.000196726	3.68783e-05	0.000114693	0.000123448	8.21477e-05	0.000116771	0.000218373	0.000184698	0.00023091	0.000101985	0.000201297
Mdh1	0	1.43408e+07	1.54406e+07	1.7844e+07	1.20927e+07	1.66885e+07	4.84733e+07	4.0358e+07	2.57682e+07	2.1255e+07	3.1634e+07	1.42505e+08	1.08381e+08	1.13645e+08	4.24144e+08	9.262e+07	Mdh1	0.000145566	0.00015673	0.000181126	0.000122747	0.000169398	0.00049203	0.000409656	0.000261561	0.00021575	0.000321102	0.00144651	0.00110013	0.00115356	0.00430529	0.000940142
Mdh2	0	2.1096e+09	2.18234e+09	1.99313e+09	2.16012e+09	2.29253e+09	3.13594e+09	2.75101e+09	2.73302e+09	3.44433e+09	2.83773e+09	1.33922e+09	1.66042e+09	1.61273e+09	7.1869e+08	1.77517e+09	Mdh2	0.0214136	0.0221519	0.0202314	0.0219264	0.0232704	0.0318314	0.0279242	0.0277416	0.0349618	0.0288045	0.0135938	0.0168542	0.01637	0.00729509	0.018019
Me3	0	1.12455e+07	8.29228e+06	8.22376e+06	6.81431e+06	9.49032e+06	4.61962e+06	9.52701e+06	9.06661e+06	1.48696e+07	9.15432e+06	7.13694e+06	7.11448e+06	6.5978e+06	7.85449e+06	6.00952e+06	Me3	0.000114148	8.41711e-05	8.34756e-05	6.91689e-05	9.63318e-05	4.68916e-05	9.67042e-05	9.20309e-05	0.000150934	9.29212e-05	7.24438e-05	7.22158e-05	6.69712e-05	7.97272e-05	6.09998e-05
Mecr	0	8.63814e+07	8.01553e+07	7.91585e+07	9.07692e+07	7.09637e+07	1.11637e+07	5.8284e+06	6.41156e+06	7.09615e+06	6.31044e+06	2.25952e+07	2.31947e+07	2.19432e+07	7.87943e+07	3.03067e+07	Mecr	0.000876817	0.000813619	0.000803502	0.000921356	0.00072032	0.000113317	5.91614e-05	6.50808e-05	7.20297e-05	6.40543e-05	0.000229353	0.000235438	0.000222735	0.000799804	0.00030763
Mettl15	0	1.26395e+06	69027.4	68942.2	461243	270278	331969	123031	99905.4	69921	75153.1	595279	1.23603e+06	724424	496941	622515	Mettl15	1.28297e-05	7.00665e-07	6.99801e-07	4.68186e-06	2.74346e-06	3.36966e-06	1.24883e-06	1.01409e-06	7.09736e-07	7.62844e-07	6.0424e-06	1.25463e-05	7.35329e-06	5.04422e-06	6.31886e-06
Mff	0	1.36748e+06	1.35803e+06	1.2927e+06	979094	1.33414e+06	1.19304e+06	858465	1.4719e+06	1.08852e+06	1.35492e+06	110631	850794	630586	3.24508e+06	1.09427e+06	Mff	1.38807e-05	1.37848e-05	1.31216e-05	9.93832e-06	1.35422e-05	1.211e-05	8.71388e-06	1.49406e-05	1.10491e-05	1.37531e-05	1.12296e-06	8.63601e-06	6.40078e-06	3.29393e-05	1.11074e-05
Mfn1	0	1.54613e+06	1.60864e+06	2.0422e+06	1.16919e+06	1.47852e+06	453510	2.49909e+06	2.49148e+06	3.90158e+06	2.58513e+06	1.66635e+06	1.39257e+06	1.45061e+06	918390	1.4819e+06	Mfn1	1.56941e-05	1.63286e-05	2.07294e-05	1.1868e-05	1.50078e-05	4.60337e-06	2.53671e-05	2.52898e-05	3.96031e-05	2.62404e-05	1.69143e-05	1.41353e-05	1.47245e-05	9.32215e-06	1.50421e-05
Mfn2	0	1.52919e+07	1.3149e+07	1.53037e+07	1.09873e+07	1.29731e+07	4.01884e+07	1.61838e+06	1.39218e+06	800943	1.18714e+06	5.49933e+06	7.20354e+06	5.36499e+06	6.99646e+06	4.73081e+06	Mfn2	0.000155221	0.000133469	0.000155341	0.000111527	0.000131684	0.000407934	1.64275e-05	1.41314e-05	8.13e-06	1.20501e-05	5.58212e-05	7.31198e-05	5.44575e-05	7.10178e-05	4.80203e-05
Mgst1	0	9.09158e+07	8.86714e+07	6.58925e+07	5.17354e+07	5.0304e+07	1.523e+06	1.66645e+06	1.01319e+06	875917	1.16293e+06	5.72174e+06	6.43644e+06	5.1526e+06	7.46423e+06	4.23827e+06	Mgst1	0.000922844	0.000900062	0.000668844	0.000525142	0.000510613	1.54592e-05	1.69154e-05	1.02844e-05	8.89103e-06	1.18044e-05	5.80787e-05	6.53334e-05	5.23017e-05	7.57659e-05	4.30208e-05
Mgst3	0	353781	131720	378059	422728	438682	199531	2.90337e+06	2.68055e+06	1.53878e+07	3.34756e+06	1.27266e+06	5.17122e+06	7.89513e+06	872963	1.22568e+07	Mgst3	3.59106e-06	1.33703e-06	3.8375e-06	4.29091e-06	4.45286e-06	2.02534e-06	2.94707e-05	2.7209e-05	0.000156194	3.39796e-05	1.29182e-05	5.24907e-05	8.01398e-05	8.86104e-06	0.000124413
Mipep	0	8.65529e+06	1.17711e+07	1.243e+07	5.47698e+06	9.02026e+06	1.72717e+06	2.1514e+06	2.75079e+06	1.85238e+06	2.69482e+06	1.84673e+06	1.5802e+06	1.88728e+06	2.54765e+06	2.19105e+06	Mipep	8.78558e-05	0.000119483	0.000126171	5.55943e-05	9.15604e-05	1.75317e-05	2.18379e-05	2.7922e-05	1.88026e-05	2.73538e-05	1.87452e-05	1.60399e-05	1.91569e-05	2.586e-05	2.22403e-05
Mlycd	0	2.47661e+07	1.91474e+07	1.68237e+07	2.54968e+07	1.43192e+07	8.76942e+06	9.25132e+06	9.62296e+06	1.6721e+07	1.17786e+07	1.42577e+07	1.74946e+07	1.9901e+07	1.54343e+07	2.69526e+07	Mlycd	0.000251389	0.000194357	0.000170769	0.000258806	0.000145347	8.90143e-05	9.39058e-05	9.76782e-05	0.000169727	0.000119559	0.000144723	0.000177579	0.000202006	0.000156667	0.000273583
Mmab	0	5.90876e+06	5.57554e+06	5.2265e+06	4.03395e+06	3.97601e+06	3.08639e+06	2.95862e+06	2.54754e+06	2.04551e+06	2.33371e+06	1.4992e+06	1.25172e+06	727654	5.78676e+06	965044	Mmab	5.99771e-05	5.65947e-05	5.30518e-05	4.09468e-05	4.03586e-05	3.13285e-05	3.00316e-05	2.58589e-05	2.0763e-05	2.36884e-05	1.52176e-05	1.27056e-05	7.38607e-06	5.87387e-05	9.79571e-06
Mocs1	0	3.35179e+06	2.64233e+06	2.99148e+06	1.64599e+06	2.38075e+06	1.10726e+06	1.04627e+06	959227	703257	769260	5.95109e+06	3.07398e+06	6.24519e+06	307805	6.6432e+06	Mocs1	3.40225e-05	2.68211e-05	3.03651e-05	1.67077e-05	2.41659e-05	1.12393e-05	1.06202e-05	9.73667e-06	7.13844e-06	7.8084e-06	6.04068e-05	3.12025e-05	6.3392e-05	3.12439e-06	6.74321e-05
Mpc1	0	1.08314e+08	7.57346e+07	7.16003e+07	5.39017e+07	5.35546e+07	2.52714e+07	2.96714e+07	2.16916e+07	1.42404e+07	1.96932e+07	1.91782e+07	1.60263e+07	2.44037e+07	5.92156e+06	1.38275e+07	Mpc1	0.00109944	0.000768746	0.000726781	0.000547131	0.000543608	0.000256518	0.000301181	0.000220181	0.000144548	0.000199897	0.000194669	0.000162676	0.000247711	6.0107e-05	0.000140357
Mpc2	0	4.71581e+07	5.75113e+07	6.33661e+07	5.49206e+07	5.46235e+07	1.01282e+07	1.85568e+07	1.93497e+07	4.81801e+07	1.79956e+07	1.75144e+07	1.11669e+07	1.356e+07	2.78444e+06	1.26951e+07	Mpc2	0.00047868	0.00058377	0.000643199	0.000557473	0.000554458	0.000102807	0.000188361	0.00019641	0.000489054	0.000182665	0.000177781	0.000113351	0.000137641	2.82635e-05	0.000128862
Mpst	0	1.03801e+07	1.08089e+07	1.12322e+07	1.16007e+07	9.32402e+06	7.32733e+06	1.19584e+07	1.12809e+07	1.98896e+07	1.09283e+07	7.09762e+07	7.79334e+07	8.10086e+07	3.02714e+07	7.73827e+07	Mpst	0.000105364	0.000109717	0.000114013	0.000117753	9.46438e-05	7.43763e-05	0.000121384	0.000114507	0.00020189	0.000110928	0.000720446	0.000791066	0.000822281	0.000307271	0.000785475
Mpv17	0	2.71879e+06	1.4946e+06	2.33053e+06	2.27508e+06	2.25007e+06	1.23899e+06	2.42031e+06	2.38366e+06	2.53711e+06	2.16081e+06	6.03489e+06	3.84286e+06	5.20468e+06	1.98388e+06	6.92143e+06	Mpv17	2.75971e-05	1.5171e-05	2.36561e-05	2.30933e-05	2.28394e-05	1.25764e-05	2.45674e-05	2.41954e-05	2.5753e-05	2.19334e-05	6.12574e-05	3.90071e-05	5.28302e-05	2.01374e-05	7.02562e-05
Mrp63	0	3.49839e+06	3.38245e+06	3.20628e+06	2.45911e+06	3.73904e+06	4.21496e+06	2.03686e+06	2.64549e+06	1.68519e+06	2.18253e+06	2.96179e+06	2.82145e+06	2.51996e+06	1.98724e+06	2.17675e+06	Mrp63	3.55105e-05	3.43337e-05	3.25455e-05	2.49613e-05	3.79532e-05	4.27841e-05	2.06753e-05	2.68532e-05	1.71056e-05	2.21538e-05	3.00637e-05	2.86392e-05	2.55789e-05	2.01716e-05	2.20952e-05
Mrpl1	0	1.66177e+07	1.41341e+07	1.4761e+07	1.24288e+07	1.30731e+07	9.91052e+06	8.65742e+06	8.81837e+06	6.41271e+06	9.05289e+06	1.1181e+07	9.16111e+06	9.55081e+06	2.13635e+07	8.15534e+06	Mrpl1	0.000168678	0.000143468	0.000149832	0.000126159	0.000132699	0.000100597	8.78775e-05	8.95112e-05	6.50925e-05	9.18916e-05	0.000113493	9.29902e-05	9.69458e-05	0.000216851	8.27811e-05
Mrpl10	0	383947	464266	425915	636236	509068	231182	324069	271995	556688	216073	66266.9	527783	365505	51665.8	733250	Mrpl10	3.89726e-06	4.71255e-06	4.32326e-06	6.45814e-06	5.16731e-06	2.34663e-06	3.28947e-06	2.76089e-06	5.65068e-06	2.19325e-06	6.72644e-07	5.35728e-06	3.71007e-06	5.24436e-07	7.44288e-06
Mrpl11	0	4.61755e+06	5.76002e+06	4.51213e+06	5.25765e+06	5.35049e+06	6.67478e+06	4.28849e+06	3.42011e+06	9.53102e+06	3.73752e+06	5.29612e+06	1.75531e+07	1.23087e+07	1.81313e+07	2.26789e+07	Mrpl11	4.68706e-05	5.84673e-05	4.58006e-05	5.3368e-05	5.43103e-05	6.77526e-05	4.35305e-05	3.47159e-05	9.6745e-05	3.79379e-05	5.37584e-05	0.000178173	0.00012494	0.000184043	0.000230202
Mrpl12	0	7.0794e+07	7.59175e+07	6.94588e+07	7.28203e+07	6.75613e+07	4.29599e+07	4.12434e+07	4.49714e+07	3.00212e+07	4.45029e+07	5.71429e+07	5.10782e+07	4.34343e+07	1.03315e+08	4.68441e+07	Mrpl12	0.000718597	0.000770604	0.000705044	0.000739165	0.000685784	0.000436066	0.000418642	0.000456484	0.000304731	0.000451728	0.000580031	0.000518471	0.000440882	0.0010487	0.000475493
Mrpl13	0	5.45638e+06	3.83895e+06	4.00571e+06	3.15432e+06	3.32018e+06	699532	2.73397e+06	2.09864e+06	2.27135e+06	2.70013e+06	3.36896e+06	2.17064e+06	2.84644e+06	1.34223e+06	2.30509e+06	Mrpl13	5.53852e-05	3.89674e-05	4.06601e-05	3.2018e-05	3.37016e-05	7.10062e-06	2.77513e-05	2.13023e-05	2.30554e-05	2.74077e-05	3.41967e-05	2.20332e-05	2.88929e-05	1.36244e-05	2.33979e-05
Mrpl14	0	9.07413e+06	6.1534e+06	4.04359e+06	8.01667e+06	8.07478e+06	1.35013e+07	6.39558e+06	6.54948e+06	5.89923e+06	5.98788e+06	9.28512e+06	9.9799e+06	7.23012e+06	4.82786e+06	1.03354e+07	Mrpl14	9.21073e-05	6.24603e-05	4.10446e-05	8.13735e-05	8.19634e-05	0.000137045	6.49186e-05	6.64807e-05	5.98803e-05	6.07802e-05	9.4249e-05	0.000101301	7.33896e-05	4.90054e-05	0.00010491
Mrpl15	0	8.03105e+06	9.59572e+06	9.38999e+06	6.8377e+06	7.67867e+06	1.62886e+07	9.37965e+06	8.66519e+06	6.84095e+06	8.64857e+06	1.48716e+07	1.39475e+07	1.23256e+07	2.92302e+06	8.30724e+06	Mrpl15	8.15195e-05	9.74017e-05	9.53134e-05	6.94063e-05	7.79426e-05	0.000165338	9.52085e-05	8.79563e-05	6.94393e-05	8.77876e-05	0.000150954	0.000141575	0.000125111	2.96702e-05	8.43229e-05
Mrpl16	0	4.9286e+06	6.04002e+06	4.99112e+06	5.67636e+06	6.1524e+06	2.99268e+06	2.48441e+06	2.89797e+06	1.38949e+06	2.72805e+06	1.26563e+06	639470	741898	53085.5	54042.6	Mrpl16	5.00279e-05	6.13095e-05	5.06625e-05	5.76181e-05	6.24502e-05	3.03773e-05	2.52181e-05	2.9416e-05	1.4104e-05	2.76911e-05	1.28468e-05	6.49097e-06	7.53066e-06	5.38846e-07	5.48561e-07
Mrpl17	0	4.94419e+06	10777.7	30360.6	2.17952e+06	6.35902e+06	3.6004e+06	3.2703e+06	4.60216e+06	4.40296e+06	4.42054e+06	15583.5	3.44432e+06	3.09937e+06	17786.4	2.65037e+06	Mrpl17	5.01862e-05	1.09399e-07	3.08176e-07	2.21233e-05	6.45474e-05	3.65459e-05	3.31953e-05	4.67144e-05	4.46924e-05	4.48709e-05	1.58181e-07	3.49617e-05	3.14602e-05	1.80542e-07	2.69027e-05
Mrpl18	0	5.51284e+06	3.27157e+06	4.60611e+06	2.88269e+06	3.18945e+06	2.18295e+06	1.80505e+06	2.14141e+06	1.69234e+06	2.48074e+06	2.96912e+06	2.51456e+06	2.48719e+06	4.5616e+06	2.67089e+06	Mrpl18	5.59583e-05	3.32082e-05	4.67545e-05	2.92608e-05	3.23746e-05	2.21581e-05	1.83223e-05	2.17365e-05	1.71782e-05	2.51808e-05	3.01382e-05	2.55241e-05	2.52463e-05	4.63026e-05	2.7111e-05
Mrpl19	0	7.99247e+06	9.19712e+06	7.27855e+06	8.03889e+06	8.11842e+06	3.7628e+06	3.90628e+06	5.04489e+06	3.60448e+06	4.45148e+06	7.00932e+06	4.8604e+06	5.5995e+06	2.25144e+06	5.02022e+06	Mrpl19	8.11279e-05	9.33557e-05	7.38811e-05	8.1599e-05	8.24063e-05	3.81945e-05	3.96509e-05	5.12083e-05	3.65874e-05	4.51849e-05	7.11483e-05	4.93357e-05	5.68379e-05	2.28533e-05	5.09579e-05
Mrpl2	0	8.52926e+06	8.99865e+06	8.85461e+06	5.9071e+06	6.81543e+06	6.08486e+06	7.04984e+06	7.06616e+06	3.55426e+06	6.17082e+06	9.25193e+06	8.57858e+06	9.26995e+06	4.68056e+07	6.125e+06	Mrpl2	8.65765e-05	9.13411e-05	8.9879e-05	5.99602e-05	6.91803e-05	6.17646e-05	7.15596e-05	7.17253e-05	3.60776e-05	6.26372e-05	9.39121e-05	8.70772e-05	9.4095e-05	0.000475102	6.2172e-05
Mrpl21	0	3.05922e+06	3.2797e+06	3.04576e+06	3.19315e+06	2.70012e+06	1.50146e+06	1.47746e+06	1.62522e+06	1.30258e+06	1.61015e+06	1.54335e+06	1.5331e+06	1.19594e+06	39411.4	1.18675e+06	Mrpl21	3.10527e-05	3.32907e-05	3.09161e-05	3.24122e-05	2.74076e-05	1.52406e-05	1.4997e-05	1.64968e-05	1.32219e-05	1.63438e-05	1.56658e-05	1.55618e-05	1.21394e-05	4.00047e-07	1.20462e-05
Mrpl22	0	3.84559e+06	3.66226e+06	3.56404e+06	4.3601e+06	4.31457e+06	3.03008e+06	3.20462e+06	2.4608e+06	2.07821e+06	3.7123e+06	2.84953e+06	3.20912e+06	2.44125e+06	7.74907e+06	2.2944e+06	Mrpl22	3.90348e-05	3.71739e-05	3.61769e-05	4.42574e-05	4.37952e-05	3.07569e-05	3.25286e-05	2.49784e-05	2.1095e-05	3.76818e-05	2.89243e-05	3.25743e-05	2.478e-05	7.86572e-05	2.32894e-05
Mrpl23	0	3.06651e+06	3.59682e+06	3.29864e+06	5.18917e+06	3.26414e+06	3.30529e+06	2.50058e+06	2.39199e+06	1.71105e+06	2.84256e+06	1.57019e+06	1.78614e+06	1.14456e+06	3.8948e+06	1.41372e+06	Mrpl23	3.11267e-05	3.65096e-05	3.3483e-05	5.26729e-05	3.31328e-05	3.35504e-05	2.53822e-05	2.42799e-05	1.7368e-05	2.88535e-05	1.59382e-05	1.81302e-05	1.16179e-05	3.95343e-05	1.435e-05
Mrpl24	0	5.80073e+06	6.16017e+06	6.78323e+06	6.07777e+06	5.32954e+06	4.44856e+06	3.57765e+06	3.59271e+06	2.29453e+06	3.66802e+06	3.35807e+06	3.08057e+06	2.84752e+06	2.57357e+06	2.40352e+06	Mrpl24	5.88805e-05	6.2529e-05	6.88534e-05	6.16926e-05	5.40977e-05	4.51552e-05	3.6315e-05	3.64679e-05	2.32907e-05	3.72324e-05	3.40862e-05	3.12694e-05	2.89038e-05	2.61231e-05	2.4397e-05
Mrpl27	0	1.18784e+06	1.75825e+06	1.47355e+06	1.78382e+06	1.41182e+06	1.50691e+06	2.07169e+06	2.05895e+06	1.12871e+06	2.28687e+06	3.5026e+06	2.5591e+06	3.19378e+06	1.78622e+06	2.40382e+06	Mrpl27	1.20573e-05	1.78472e-05	1.49573e-05	1.81068e-05	1.43308e-05	1.52959e-05	2.10288e-05	2.08994e-05	1.1457e-05	2.3213e-05	3.55532e-05	2.59762e-05	3.24186e-05	1.81311e-05	2.44001e-05
Mrpl28	0	1.66158e+07	1.63612e+07	1.33923e+07	1.18496e+07	1.7875e+07	2.8246e+07	2.24008e+07	2.31016e+07	1.73109e+07	2.23285e+07	8.61833e+06	1.01924e+07	1.03543e+07	2.65206e+06	9.57523e+06	Mrpl28	0.00016866	0.000166075	0.000135939	0.00012028	0.000181441	0.000286712	0.00022738	0.000234493	0.000175715	0.000226646	8.74806e-05	0.000103459	0.000105101	2.69198e-05	9.71937e-05
Mrpl3	0	1.06739e+07	1.07446e+07	9.28696e+06	9.80359e+06	8.02043e+06	4.55351e+06	8.71603e+06	8.02836e+06	1.04741e+07	8.47877e+06	7.37331e+06	8.189e+06	5.96188e+06	1.40472e+07	7.30257e+06	Mrpl3	0.000108346	0.000109063	9.42676e-05	9.95116e-05	8.14117e-05	4.62205e-05	8.84723e-05	8.14921e-05	0.000106317	8.60641e-05	7.4843e-05	8.31227e-05	6.05163e-05	0.000142587	7.4125e-05
Mrpl30	0	1.42762e+06	1.80823e+06	1.07573e+06	897591	302177	2.56937e+06	722868	549090	215428	587295	860175	1.02449e+06	739388	2.85218e+06	515783	Mrpl30	1.44911e-05	1.83545e-05	1.09192e-05	9.11103e-06	3.06726e-06	2.60805e-05	7.3375e-06	5.57356e-06	2.18671e-06	5.96136e-06	8.73124e-06	1.03991e-05	7.50519e-06	2.89512e-05	5.23547e-06
Mrpl32	0	2.86822e+06	2.48723e+06	2.53481e+06	1.934e+06	1.70302e+06	3.01741e+06	2.15617e+06	1.88673e+06	1.14863e+06	1.74312e+06	3.68235e+06	5.02424e+06	4.01937e+06	3.12376e+07	2.0911e+06	Mrpl32	2.91139e-05	2.52467e-05	2.57297e-05	1.96311e-05	1.72866e-05	3.06283e-05	2.18863e-05	1.91513e-05	1.16592e-05	1.76936e-05	3.73778e-05	5.09988e-05	4.07987e-05	0.000317078	2.12258e-05
Mrpl33	0	2.89309e+06	2.27462e+06	2.764e+06	1.46204e+06	2.07111e+06	3.09778e+06	3.96112e+06	3.2278e+06	1.98758e+06	3.11897e+06	5.95234e+06	4.01575e+06	4.02123e+06	2.23678e+06	3.56476e+06	Mrpl33	2.93664e-05	2.30886e-05	2.8056e-05	1.48405e-05	2.10229e-05	3.14441e-05	4.02075e-05	3.27639e-05	2.0175e-05	3.16592e-05	6.04194e-05	4.0762e-05	4.08176e-05	2.27045e-05	3.61842e-05
Mrpl37	0	1.53096e+07	1.38776e+07	1.49531e+07	1.46157e+07	1.48624e+07	1.0795e+07	1.13346e+07	1.23194e+07	8.22039e+06	1.16337e+07	1.80537e+07	1.63429e+07	1.43007e+07	1.7004e+07	1.10818e+07	Mrpl37	0.0001554	0.000140865	0.000151782	0.000148358	0.000150862	0.000109575	0.000115053	0.000125049	8.34413e-05	0.000118089	0.000183254	0.00016589	0.00014516	0.000172599	0.000112487
Mrpl38	0	4.62537e+06	3.68428e+06	4.43957e+06	4.32026e+06	4.58799e+06	1.80379e+06	2.42572e+06	3.11852e+06	2.63813e+06	2.33489e+06	3.35597e+06	2.2715e+06	2.49096e+06	744547	2.49511e+06	Mrpl38	4.69499e-05	3.73974e-05	4.5064e-05	4.38529e-05	4.65706e-05	1.83095e-05	2.46223e-05	3.16546e-05	2.67784e-05	2.37004e-05	3.40649e-05	2.30569e-05	2.52845e-05	7.55755e-06	2.53267e-05
Mrpl39	0	1.6298e+07	1.43467e+07	1.39256e+07	1.46885e+07	1.40246e+07	1.09729e+07	1.02641e+07	9.51707e+06	5.23737e+06	9.96023e+06	1.43437e+07	1.22611e+07	9.64062e+06	9.21484e+06	8.6705e+06	Mrpl39	0.000165434	0.000145627	0.000141353	0.000149097	0.000142357	0.00011138	0.000104186	9.66034e-05	5.31621e-05	0.000101102	0.000145596	0.000124457	9.78574e-05	9.35355e-05	8.80102e-05
Mrpl4	0	2.39043e+06	2.16304e+06	2.70177e+06	2.19648e+06	2.61737e+06	519482	1.32008e+06	1.26218e+06	1.53119e+06	1.31446e+06	1.20272e+06	907700	778345	105035	880175	Mrpl4	2.42641e-05	2.1956e-05	2.74244e-05	2.22954e-05	2.65677e-05	5.27302e-06	1.33995e-05	1.28118e-05	1.55424e-05	1.33424e-05	1.22082e-05	9.21364e-06	7.90061e-06	1.06616e-06	8.93424e-06
Mrpl40	0	4.55385e+06	3.43423e+06	2.95575e+06	2.9203e+06	3.15873e+06	2.22341e+06	2.01499e+06	1.58281e+06	1.38449e+06	1.94797e+06	2.53514e+06	3.02097e+06	2.03946e+06	1.0304e+07	1.54632e+06	Mrpl40	4.6224e-05	3.48592e-05	3.00025e-05	2.96426e-05	3.20628e-05	2.25688e-05	2.04532e-05	1.60664e-05	1.40533e-05	1.9773e-05	2.5733e-05	3.06645e-05	2.07016e-05	0.000104591	1.5696e-05
Mrpl41	0	5.80771e+06	7.76124e+06	8.79805e+06	8.58029e+06	8.64894e+06	7.57531e+06	4.79711e+06	6.25079e+06	3.48883e+06	5.33123e+06	3.77576e+06	1.88871e+06	4.07193e+06	3.87564e+06	1.10855e+07	Mrpl41	5.89514e-05	7.87807e-05	8.93049e-05	8.70945e-05	8.77913e-05	7.68934e-05	4.86933e-05	6.34488e-05	3.54135e-05	5.41148e-05	3.8326e-05	1.91714e-05	4.13323e-05	3.93398e-05	0.000112524
Mrpl42	0	1.98636e+06	2.22163e+06	2.4391e+06	3.44431e+06	2.70432e+06	1.72405e+06	1.61309e+06	2.11658e+06	2.61058e+06	2.15544e+06	3.88816e+06	3.14545e+06	3.16677e+06	3.63115e+06	1.20194e+06	Mrpl42	2.01627e-05	2.25507e-05	2.47582e-05	3.49616e-05	2.74503e-05	1.75e-05	1.63737e-05	2.14844e-05	2.64988e-05	2.18789e-05	3.94669e-05	3.1928e-05	3.21444e-05	3.68581e-05	1.22003e-05
Mrpl43	0	1.5162e+07	1.8746e+07	1.92589e+07	1.72202e+07	1.88025e+07	1.73576e+07	1.19097e+07	1.20839e+07	7.55315e+06	1.23003e+07	1.58672e+07	1.23386e+07	1.06474e+07	8.0741e+06	9.44641e+06	Mrpl43	0.000153903	0.000190282	0.000195488	0.000174794	0.000190855	0.000176189	0.00012089	0.000122658	7.66685e-05	0.000124855	0.000161061	0.000125244	0.000108077	8.19564e-05	9.58861e-05
Mrpl44	0	2.32938e+06	3.49135e+06	3.30373e+06	4.39863e+06	3.74188e+06	1.80969e+06	2.00544e+06	1.98252e+06	2.43392e+06	2.18748e+06	2.43073e+06	2.02071e+06	2.11926e+06	541738	2.31948e+06	Mrpl44	2.36445e-05	3.54391e-05	3.35347e-05	4.46485e-05	3.79821e-05	1.83693e-05	2.03563e-05	2.01237e-05	2.47055e-05	2.22041e-05	2.46733e-05	2.05113e-05	2.15116e-05	5.49893e-06	2.3544e-05
Mrpl45	0	5.72653e+06	2.61989e+06	2.66008e+06	5.21957e+06	5.1552e+06	2.53583e+06	3.92567e+06	3.44283e+06	3.79333e+06	3.83414e+06	4.5059e+06	4.18606e+06	4.00361e+06	5.94432e+06	4.32776e+06	Mrpl45	5.81274e-05	2.65933e-05	2.70012e-05	5.29814e-05	5.23281e-05	2.574e-05	3.98477e-05	3.49466e-05	3.85043e-05	3.89185e-05	4.57373e-05	4.24908e-05	4.06387e-05	6.0338e-05	4.3929e-05
Mrpl46	0	1.44241e+07	1.30835e+07	1.40275e+07	1.21448e+07	1.28994e+07	1.20732e+07	9.63487e+06	9.25862e+06	7.16265e+06	1.03738e+07	1.4683e+07	9.82864e+06	1.04823e+07	2.31265e+06	7.96461e+06	Mrpl46	0.000146412	0.000132804	0.000142386	0.000123277	0.000130936	0.000122549	9.77991e-05	9.39799e-05	7.27047e-05	0.000105299	0.00014904	9.9766e-05	0.000106401	2.34746e-05	8.08451e-05
Mrpl47	0	3.07128e+06	2.23056e+06	1.51779e+06	2.80914e+06	2.77674e+06	4.92843e+06	4.80041e+06	3.76401e+06	2.47304e+06	4.49518e+06	7.75804e+06	4.13604e+06	6.46841e+06	6.06912e+06	4.30118e+06	Mrpl47	3.11751e-05	2.26413e-05	1.54064e-05	2.85143e-05	2.81854e-05	5.00261e-05	4.87267e-05	3.82068e-05	2.51027e-05	4.56285e-05	7.87483e-05	4.1983e-05	6.56578e-05	6.16049e-05	4.36592e-05
Mrpl48	0	4.40064e+06	4.94268e+06	5.33211e+06	6.4757e+06	5.58973e+06	1.8806e+07	2.37728e+07	1.82864e+07	1.54446e+07	2.23255e+07	1.28178e+07	1.32567e+07	1.24884e+07	1.28313e+08	1.16341e+07	Mrpl48	4.46688e-05	5.01708e-05	5.41238e-05	6.57318e-05	5.67387e-05	0.000190891	0.000241306	0.000185617	0.000156771	0.000226615	0.000130108	0.000134562	0.000126764	0.00130245	0.000118092
Mrpl49	0	6.61179e+06	7.77136e+06	6.85024e+06	6.48918e+06	6.70462e+06	5.6995e+06	5.25197e+06	4.61512e+06	3.19556e+06	4.83885e+06	5.38226e+06	4.88893e+06	4.41345e+06	38668.1	3.48531e+06	Mrpl49	6.71132e-05	7.88835e-05	6.95336e-05	6.58686e-05	6.80555e-05	5.78529e-05	5.33103e-05	4.68459e-05	3.24367e-05	4.91169e-05	5.46329e-05	4.96253e-05	4.47989e-05	3.92502e-07	3.53778e-05
Mrpl50	0	6.09841e+06	5.29484e+06	3.42367e+06	3.08166e+06	2.58698e+06	485510	2.93568e+06	2.00268e+06	2.83293e+06	2.02378e+06	2.78775e+06	4.39903e+06	2.84766e+06	357912	3.35363e+06	Mrpl50	6.19021e-05	5.37454e-05	3.47521e-05	3.12804e-05	2.62592e-05	4.92819e-06	2.97988e-05	2.03283e-05	2.87557e-05	2.05425e-05	2.82971e-05	4.46525e-05	2.89053e-05	3.633e-06	3.40411e-05
Mrpl53	0	1.13743e+07	9.46781e+06	8.66214e+06	8.60712e+06	7.9678e+06	4.78864e+06	5.17588e+06	4.73513e+06	3.57685e+06	4.84172e+06	8.03376e+06	6.39766e+06	6.0982e+06	5.62666e+06	6.16089e+06	Mrpl53	0.000115455	9.61033e-05	8.79254e-05	8.73668e-05	8.08774e-05	4.86073e-05	5.25379e-05	4.80641e-05	3.63069e-05	4.9146e-05	8.15469e-05	6.49397e-05	6.18999e-05	5.71137e-05	6.25363e-05
Mrpl55	0	1.79174e+06	2.49624e+06	2.6061e+06	2.30562e+06	1.75232e+06	834902	1.4012e+06	1.06317e+06	2.62271e+06	1.25871e+06	1.59124e+06	2.68664e+06	1.56969e+06	1.11607e+06	3.30078e+06	Mrpl55	1.81871e-05	2.53382e-05	2.64533e-05	2.34033e-05	1.7787e-05	8.4747e-06	1.42229e-05	1.07918e-05	2.66219e-05	1.27766e-05	1.61519e-05	2.72709e-05	1.59332e-05	1.13287e-05	3.35046e-05
Mrpl9	0	1.1433e+07	1.14779e+07	1.19603e+07	1.14434e+07	1.12043e+07	3.11616e+06	5.77542e+06	6.73769e+06	5.0552e+06	5.37987e+06	6.70063e+06	4.3498e+06	5.18464e+06	3.501e+06	5.4016e+06	Mrpl9	0.000116051	0.000116507	0.000121403	0.000116156	0.00011373	3.16307e-05	5.86236e-05	6.83911e-05	5.1313e-05	5.46086e-05	6.8015e-05	4.41528e-05	5.26269e-05	3.5537e-05	5.48292e-05
Mrps10	0	7.54719e+06	6.95791e+06	9.27963e+06	6.83016e+06	7.86942e+06	1.92075e+06	2.24373e+06	2.89758e+06	1.58813e+06	2.90871e+06	3.52111e+06	2.93007e+06	4.94029e+06	930873	4.79977e+06	Mrps10	7.6608e-05	7.06265e-05	9.41932e-05	6.93298e-05	7.98788e-05	1.94967e-05	2.2775e-05	2.94119e-05	1.61203e-05	2.9525e-05	3.57412e-05	2.97417e-05	5.01466e-05	9.44886e-06	4.87202e-05
Mrps11	0	1.43199e+07	1.54163e+07	1.2985e+07	1.41657e+07	1.32392e+07	9.10185e+06	5.21777e+06	4.21108e+06	2.43508e+06	5.05348e+06	1.0706e+07	1.10381e+07	9.56903e+06	4.41864e+07	5.65073e+06	Mrps11	0.000145355	0.000156484	0.000131805	0.000143789	0.000134385	9.23887e-05	5.29631e-05	4.27447e-05	2.47174e-05	5.12955e-05	0.000108671	0.000112042	9.71308e-05	0.000448516	5.73579e-05
Mrps14	0	1.32012e+06	1.34929e+06	1.44358e+06	1.20494e+06	1.12117e+06	181375	126102	99065	18219.7	101808	2.26416e+06	2.65249e+06	1.81531e+06	5.17699e+06	548962	Mrps14	1.34e-05	1.36961e-05	1.46531e-05	1.22308e-05	1.13804e-05	1.84105e-06	1.28e-06	1.00556e-06	1.84939e-07	1.0334e-06	2.29825e-05	2.69241e-05	1.84264e-05	5.25493e-05	5.57226e-06
Mrps15	0	5.49749e+06	6.3245e+06	4.93848e+06	4.79738e+06	4.22858e+06	2.94944e+06	2.05101e+06	1.88085e+06	1.22114e+06	1.99514e+06	1.89032e+06	2.19369e+06	1.72803e+06	4.99331e+06	1.41904e+06	Mrps15	5.58025e-05	6.41971e-05	5.01282e-05	4.8696e-05	4.29223e-05	2.99384e-05	2.08189e-05	1.90917e-05	1.23952e-05	2.02517e-05	1.91878e-05	2.22671e-05	1.75404e-05	5.06847e-05	1.4404e-05
Mrps16	0	9.06521e+06	9.8813e+06	1.0557e+07	7.90008e+06	7.49202e+06	4.14824e+06	5.18381e+06	2.70363e+06	2.12229e+06	5.14032e+06	6.64687e+06	4.93789e+06	5.57611e+06	4.38278e+06	4.64371e+06	Mrps16	9.20167e-05	0.0001003	0.000107159	8.01901e-05	7.6048e-05	4.21069e-05	5.26184e-05	2.74433e-05	2.15424e-05	5.2177e-05	6.74692e-05	5.01222e-05	5.66005e-05	4.44876e-05	4.71361e-05
Mrps17	0	3.46947e+06	4.21042e+06	3.80366e+06	4.33739e+06	3.91573e+06	96168.4	1.05148e+06	1.14787e+06	2.63041e+06	952986	2.89971e+06	4.63958e+06	7.67805e+06	2.56968e+06	1.01554e+07	Mrps17	3.52169e-05	4.2738e-05	3.86091e-05	4.40269e-05	3.97467e-05	9.76161e-07	1.06731e-05	1.16515e-05	2.67001e-05	9.67332e-06	2.94336e-05	4.70942e-05	7.79363e-05	2.60837e-05	0.000103083
Mrps18a	0	5.97865e+06	5.91679e+06	5.26702e+06	7.51889e+06	6.32833e+06	5.02136e+06	6.02865e+06	5.0754e+06	3.43861e+06	5.75993e+06	6.50489e+06	5.04045e+06	5.1828e+06	2.43339e+06	4.99132e+06	Mrps18a	6.06865e-05	6.00586e-05	5.3463e-05	7.63207e-05	6.4236e-05	5.09695e-05	6.1194e-05	5.1518e-05	3.49038e-05	5.84663e-05	6.60281e-05	5.11633e-05	5.26082e-05	2.47002e-05	5.06646e-05
Mrps18b	0	964874	537742	585483	2.23986e+06	691610	88213.3	235501	473443	578867	330598	84124.7	68697.9	83318	209966	201506	Mrps18b	9.79399e-06	5.45836e-06	5.94296e-06	2.27358e-05	7.02021e-06	8.95412e-07	2.39046e-06	4.8057e-06	5.87581e-06	3.35574e-06	8.5391e-07	6.9732e-07	8.45722e-07	2.13126e-06	2.04539e-06
Mrps2	0	2.17515e+06	3.91935e+06	4.69882e+06	4.48521e+06	4.16417e+06	2.01343e+06	1.15e+06	1.50343e+06	1.05728e+06	1.64023e+06	4.56736e+06	1.58366e+06	4.00261e+06	1.25591e+06	3.76669e+06	Mrps2	2.20789e-05	3.97835e-05	4.76956e-05	4.55273e-05	4.22685e-05	2.04374e-05	1.16731e-05	1.52606e-05	1.07319e-05	1.66492e-05	4.63611e-05	1.6075e-05	4.06287e-05	1.27482e-05	3.8234e-05
Mrps21	0	2.30637e+06	2.15532e+06	1.52974e+06	1.56794e+06	1.26152e+06	1.28817e+06	2.38421e+06	2.44385e+06	2.572e+06	3.05768e+06	1.14712e+06	1.61389e+06	1.03064e+06	78389.5	657283	Mrps21	2.34109e-05	2.18777e-05	1.55276e-05	1.59154e-05	1.28051e-05	1.30757e-05	2.4201e-05	2.48064e-05	2.61072e-05	3.10371e-05	1.16439e-05	1.63818e-05	1.04616e-05	7.95696e-07	6.67177e-06
Mrps22	0	2.50629e+07	2.82162e+07	2.54972e+07	2.64331e+07	2.62251e+07	9.38195e+06	6.94545e+06	7.48108e+06	5.05832e+06	7.94786e+06	1.70521e+07	1.91154e+07	1.65352e+07	6.88642e+07	1.24563e+07	Mrps22	0.000254402	0.000286409	0.00025881	0.00026831	0.000266199	9.52318e-05	7.05e-05	7.59369e-05	5.13447e-05	8.0675e-05	0.000173088	0.000194031	0.000167841	0.000699008	0.000126438
Mrps23	0	1.74814e+07	1.62733e+07	1.38118e+07	1.47649e+07	1.7253e+07	4.98806e+06	5.82902e+06	5.5514e+06	4.51507e+06	5.38622e+06	9.49061e+06	6.36845e+06	7.65176e+06	1.22794e+07	7.03879e+06	Mrps23	0.000177445	0.000165183	0.000140198	0.000149872	0.000175127	5.06315e-05	5.91676e-05	5.63496e-05	4.58303e-05	5.4673e-05	9.63348e-05	6.46431e-05	7.76695e-05	0.000124643	7.14475e-05
Mrps24	0	1.10126e+06	1.60355e+06	1.67936e+06	1.75747e+06	1.87527e+06	273660	337613	452888	297150	453102	973093	596536	768457	28797.8	638426	Mrps24	1.11784e-05	1.62769e-05	1.70465e-05	1.78392e-05	1.9035e-05	2.77779e-06	3.42696e-06	4.59705e-06	3.01623e-06	4.59922e-06	9.87742e-06	6.05516e-06	7.80024e-06	2.92313e-07	6.48036e-06
Mrps25	0	2.73207e+06	1.60476e+06	1.58221e+06	1.0838e+06	1.29235e+06	723752	557336	68010.4	258468	404746	29933	1.21956e+06	78703.5	31897.2	772543	Mrps25	2.7732e-05	1.62892e-05	1.60603e-05	1.10011e-05	1.31181e-05	7.34647e-06	5.65726e-06	6.90342e-07	2.62358e-06	4.10839e-06	3.03836e-07	1.23791e-05	7.98883e-07	3.23773e-07	7.84172e-06
Mrps26	0	7.48832e+06	7.42982e+06	7.01954e+06	7.5899e+06	7.35035e+06	3.12009e+06	2.00012e+06	1.00384e+06	1.59023e+06	2.2009e+06	4.57267e+06	4.42266e+06	3.17507e+06	4.30752e+06	3.29002e+06	Mrps26	7.60105e-05	7.54166e-05	7.12521e-05	7.70416e-05	7.461e-05	3.16706e-05	2.03023e-05	1.01895e-05	1.61417e-05	2.23403e-05	4.64151e-05	4.48923e-05	3.22286e-05	4.37236e-05	3.33954e-05
Mrps27	0	8.52714e+06	1.23544e+07	9.31174e+06	1.18991e+07	9.43344e+06	2.8159e+06	4.796e+06	3.72035e+06	3.04837e+06	4.2338e+06	3.93014e+06	4.45991e+06	3.56293e+06	1.1425e+06	2.29753e+06	Mrps27	8.6555e-05	0.000125403	9.45191e-05	0.000120783	9.57545e-05	2.85829e-05	4.8682e-05	3.77635e-05	3.09426e-05	4.29753e-05	3.9893e-05	4.52705e-05	3.61657e-05	1.1597e-05	2.33211e-05
Mrps30	0	4.59226e+06	5.3433e+06	5.37496e+06	4.65046e+06	5.35606e+06	3.26172e+06	3.29604e+06	3.23638e+06	2.32876e+06	3.28181e+06	4.30498e+06	3.07292e+06	3.11641e+06	1.19237e+06	3.40124e+06	Mrps30	4.66139e-05	5.42374e-05	5.45587e-05	4.72047e-05	5.43668e-05	3.31082e-05	3.34566e-05	3.2851e-05	2.36382e-05	3.33121e-05	4.36979e-05	3.11918e-05	3.16332e-05	1.21032e-05	3.45244e-05
Mrps31	0	8.43571e+06	5.87226e+06	4.91101e+06	2.16603e+06	3.61317e+06	1.52605e+06	1.17829e+06	1.24465e+06	767215	1.34672e+06	1.10561e+06	1.60018e+06	801629	1.39235e+06	1.01157e+06	Mrps31	8.5627e-05	5.96066e-05	4.98494e-05	2.19863e-05	3.66756e-05	1.54902e-05	1.19602e-05	1.26338e-05	7.78765e-06	1.36699e-05	1.12225e-05	1.62426e-05	8.13697e-06	1.41331e-05	1.02679e-05
Mrps34	0	9.51783e+06	1.35239e+07	1.36401e+07	1.33819e+07	1.54844e+07	7.36315e+06	9.11326e+06	9.49745e+06	6.25016e+06	9.50835e+06	2.46439e+07	1.53004e+07	1.80254e+07	1.29762e+06	1.81763e+07	Mrps34	9.66111e-05	0.000137275	0.000138455	0.000135833	0.000157175	7.47399e-05	9.25045e-05	9.64042e-05	6.34425e-05	9.65149e-05	0.000250149	0.000155307	0.000182968	1.31715e-05	0.000184499
Mrps35	0	1.68097e+07	1.58529e+07	1.23116e+07	1.16157e+07	1.22287e+07	7.47035e+06	3.33855e+06	3.60549e+06	2.91128e+06	4.10093e+06	1.19804e+07	8.93571e+06	1.09698e+07	2.40156e+06	7.31777e+06	Mrps35	0.000170628	0.000160915	0.00012497	0.000117906	0.000124127	7.58281e-05	3.38881e-05	3.65976e-05	2.95511e-05	4.16266e-05	0.000121608	9.07023e-05	0.00011135	2.43771e-05	7.42792e-05
Mrps36	0	1.20031e+08	9.16672e+07	9.48878e+07	9.44257e+07	9.52099e+07	9.99433e+07	5.14382e+07	4.72347e+07	3.56268e+07	4.92876e+07	4.94835e+07	5.01106e+07	4.15368e+07	3.42255e+07	3.46871e+07	Mrps36	0.00121838	0.000930471	0.000963162	0.000958472	0.000966431	0.00101448	0.000522125	0.000479458	0.000361631	0.000500296	0.000502284	0.00050865	0.000421621	0.000347407	0.000352092
Mrps36	0	1.44021e+07	1.58112e+07	1.59258e+07	1.71786e+07	1.60855e+07	2.12328e+07	1.44559e+07	8.96013e+06	5.94325e+06	1.30895e+07	4.24177e+06	4.98323e+06	4.42187e+06	4.34818e+06	3.24714e+06	Mrps36	0.000146189	0.000160492	0.000161656	0.000174372	0.000163276	0.000215525	0.000146735	9.09501e-05	6.03271e-05	0.000132866	4.30563e-05	5.05825e-05	4.48843e-05	4.41363e-05	3.29602e-05
Mrps5	0	1.58535e+06	1.30734e+06	1.26601e+06	951976	1.15825e+06	1.43901e+06	1.12751e+06	801236	885268	1.0739e+06	2.68999e+06	2.46233e+06	2.151e+06	1.69327e+06	2.07561e+06	Mrps5	1.60922e-05	1.32702e-05	1.28506e-05	9.66307e-06	1.17568e-05	1.46068e-05	1.14449e-05	8.13298e-06	8.98594e-06	1.09006e-05	2.73048e-05	2.4994e-05	2.18338e-05	1.71876e-05	2.10686e-05
Mrps6	0	5.70957e+06	5.39527e+06	6.62298e+06	5.51261e+06	5.88657e+06	1.04607e+06	1.76151e+06	1.37656e+06	1.80463e+06	1.55459e+06	3.67423e+06	3.23393e+06	3.35925e+06	4.45465e+06	4.53753e+06	Mrps6	5.79552e-05	5.47648e-05	6.72268e-05	5.5956e-05	5.97519e-05	1.06182e-05	1.78803e-05	1.39728e-05	1.83179e-05	1.57799e-05	3.72954e-05	3.28261e-05	3.40982e-05	4.5217e-05	4.60583e-05
Mrps7	0	1.12176e+07	1.19511e+07	1.20169e+07	1.03305e+07	1.09494e+07	5.99953e+06	3.2194e+06	3.83981e+06	1.50192e+06	3.84846e+06	1.15466e+07	1.60239e+07	9.98616e+06	1.33879e+06	5.94619e+06	Mrps7	0.000113865	0.00012131	0.000121978	0.00010486	0.000111143	6.08985e-05	3.26787e-05	3.89761e-05	1.52453e-05	3.9064e-05	0.000117204	0.000162651	0.000101365	1.35894e-05	6.0357e-05
Mrps9	0	1.06006e+07	1.36544e+07	9.40391e+06	8.03667e+06	9.07499e+06	2.73921e+06	3.14893e+06	2.75269e+06	1.60792e+06	2.60919e+06	4.34443e+06	5.05499e+06	4.01865e+06	1.11759e+08	3.46639e+06	Mrps9	0.000107602	0.000138599	9.54548e-05	8.15765e-05	9.2116e-05	2.78045e-05	3.19633e-05	2.79413e-05	1.63212e-05	2.64847e-05	4.40983e-05	5.13108e-05	4.07915e-05	0.00113441	3.51857e-05
Mrrf	0	6.2216e+06	4.43892e+06	4.44166e+06	7.38392e+06	6.22583e+06	1.13949e+07	1.9801e+07	1.65092e+07	1.23177e+07	1.96926e+07	1.33026e+07	1.05015e+07	1.0097e+07	2.33484e+07	1.03209e+07	Mrrf	6.31526e-05	4.50574e-05	4.50852e-05	7.49507e-05	6.31955e-05	0.000115664	0.000200991	0.000167577	0.000125031	0.00019989	0.000135029	0.000106596	0.00010249	0.000236999	0.000104762
Mrs2	0	1.60032e+06	35567.2	841298	249375	598967	33899.7	4621.7	59937.8	30416.6	59855.9	147315	1341.91	235384	6166.92	117184	Mrs2	1.62441e-05	3.61027e-07	8.53963e-06	2.53128e-06	6.07984e-06	3.441e-07	4.69128e-08	6.08401e-07	3.08744e-07	6.07569e-07	1.49533e-06	1.36211e-08	2.38927e-06	6.25976e-08	1.18948e-06
Msra	0	1.10487e+07	1.33123e+07	1.14037e+07	8.85001e+06	9.1323e+06	9.32443e+06	1.12438e+07	9.95604e+06	9.92933e+06	1.00092e+07	6.37215e+07	7.65037e+07	7.84401e+07	1.08401e+08	6.65143e+07	Msra	0.000112151	0.000135127	0.000115754	8.98324e-05	9.26977e-05	9.4648e-05	0.000114131	0.000101059	0.000100788	0.000101599	0.000646808	0.000776553	0.000796209	0.00110032	0.000675156
Msrb2	0	1.74536e+07	1.07625e+07	1.02125e+07	1.32579e+07	1.52719e+07	4.69353e+07	2.88684e+07	2.43502e+07	1.83841e+07	2.52691e+07	1.61136e+07	1.60468e+07	1.38271e+07	5.13853e+07	8.22968e+06	Msrb2	0.000177163	0.000109245	0.000103662	0.000134575	0.000155018	0.000476418	0.00029303	0.000247167	0.000186608	0.000256495	0.000163561	0.000162883	0.000140353	0.000521589	8.35357e-05
Mtch1	0	5.61627e+06	6.20145e+06	5.60605e+06	4.58882e+06	5.66825e+06	1.987e+06	3.50296e+06	2.91264e+06	1.9576e+06	3.02529e+06	7.53376e+06	5.9287e+06	6.61176e+06	1.08141e+06	4.63983e+06	Mtch1	5.70081e-05	6.2948e-05	5.69044e-05	4.6579e-05	5.75358e-05	2.01691e-05	3.55569e-05	2.95648e-05	1.98707e-05	3.07083e-05	7.64716e-05	6.01795e-05	6.71129e-05	1.09769e-05	4.70967e-05
Mtch2	0	2.1214e+08	2.29379e+08	2.25925e+08	2.6297e+08	2.18219e+08	5.62893e+07	8.97956e+07	9.37926e+07	1.50592e+08	9.57269e+07	9.96358e+07	1.04031e+08	9.84082e+07	9.37476e+06	1.09093e+08	Mtch2	0.00215334	0.00232832	0.00229325	0.00266928	0.00221504	0.000571366	0.000911474	0.000952045	0.00152859	0.000971679	0.00101136	0.00105597	0.000998896	9.51588e-05	0.00110735
Mterfd3	0	1.77719e+06	772257	815257	1.46674e+06	1.35206e+06	1.27119e+06	3.37292e+06	3.22628e+06	2.78507e+06	3.80597e+06	400047	591766	675114	991522	838769	Mterfd3	1.80395e-05	7.83882e-06	8.27529e-06	1.48882e-05	1.37242e-05	1.29033e-05	3.4237e-05	3.27484e-05	2.827e-05	3.86327e-05	4.06069e-06	6.00674e-06	6.85277e-06	1.00645e-05	8.51396e-06
Mtfp1	0	1.86912e+07	1.89505e+07	1.50013e+07	1.39596e+07	1.64577e+07	2.66956e+07	2.56212e+07	2.70573e+07	1.63362e+07	2.29298e+07	1.73364e+06	2.34645e+06	1.84061e+06	118304	1.6331e+06	Mtfp1	0.000189726	0.000192358	0.000152272	0.000141697	0.000167055	0.000270974	0.000260068	0.000274646	0.000165821	0.00023275	1.75974e-05	2.38178e-05	1.86832e-05	1.20085e-06	1.65768e-05
Mtfr1l	0	6.83013e+06	1.05977e+07	7.14112e+06	8.13879e+06	8.19731e+06	8.73155e+06	6.43113e+06	5.80955e+06	3.14953e+06	5.80642e+06	4.25033e+06	4.23842e+06	3.89906e+06	2.08902e+06	2.01501e+06	Mtfr1l	6.93295e-05	0.000107572	7.24862e-05	8.2613e-05	8.32071e-05	8.86299e-05	6.52794e-05	5.89701e-05	3.19694e-05	5.89383e-05	4.31432e-05	4.30222e-05	3.95776e-05	2.12047e-05	2.04534e-05
Mtg1	0	2.29643e+06	2.24487e+06	1.69889e+06	1.64399e+06	1.65849e+06	17641.2	551536	599967	330425	463341	1.45295e+06	1.7605e+06	1.45414e+06	1.51299e+06	924168	Mtg1	2.331e-05	2.27866e-05	1.72447e-05	1.66874e-05	1.68345e-05	1.79067e-07	5.59839e-06	6.08999e-06	3.35399e-06	4.70316e-06	1.47483e-05	1.787e-05	1.47603e-05	1.53576e-05	9.3808e-06
Mthfd1	0	1.51101e+07	1.02437e+07	1.10323e+07	4.48207e+06	9.9541e+06	2.40067e+07	5.05086e+07	3.89056e+07	3.64007e+07	4.75539e+07	3.2842e+07	3.74533e+07	3.42711e+07	6.961e+06	2.62431e+07	Mthfd1	0.000153375	0.000103979	0.000111983	4.54954e-05	0.000101039	0.000243681	0.000512689	0.000394912	0.000369486	0.000482698	0.000333364	0.000380171	0.00034787	7.06578e-05	0.000266381
Mthfs	0	734087	1.15106e+06	970608	883673	641107	60048.7	62654.3	104874	200639	386906	3.87645e+06	2.75696e+06	3.46316e+06	730863	3.28492e+06	Mthfs	7.45138e-06	1.16838e-05	9.85219e-06	8.96975e-06	6.50758e-06	6.09526e-07	6.35975e-07	1.06452e-06	2.03659e-06	3.9273e-06	3.9348e-05	2.79846e-05	3.5153e-05	7.41865e-06	3.33437e-05
Mtif2	0	6.09385e+06	6.13766e+06	5.76132e+06	5.22846e+06	5.22014e+06	1.98265e+06	2.80617e+06	2.31711e+06	1.63088e+06	2.85756e+06	1.27141e+06	1.88344e+06	1.07532e+06	1.89351e+06	1.11438e+06	Mtif2	6.18559e-05	6.23005e-05	5.84805e-05	5.30717e-05	5.29872e-05	2.0125e-05	2.84841e-05	2.35199e-05	1.65543e-05	2.90057e-05	1.29055e-05	1.91179e-05	1.09151e-05	1.92202e-05	1.13115e-05
Mtif3	0	2.0145e+06	2.55985e+06	1.93002e+06	1.91838e+06	1.95425e+06	790888	316101	604647	220601	966184	2.51943e+06	2.27542e+06	2.35046e+06	57532.1	2.23683e+06	Mtif3	2.04482e-05	2.59838e-05	1.95907e-05	1.94726e-05	1.98366e-05	8.02794e-06	3.2086e-06	6.13749e-06	2.23922e-06	9.80729e-06	2.55736e-05	2.30967e-05	2.38584e-05	5.83982e-07	2.2705e-05
Mtpap	0	3.20723e+06	2.67536e+06	3.53715e+06	2.22668e+06	2.91456e+06	349872	532094	881852	291464	707696	2.71441e+06	2.24523e+06	2.29987e+06	101760	1.87218e+06	Mtpap	3.25551e-05	2.71563e-05	3.5904e-05	2.2602e-05	2.95843e-05	3.55139e-06	5.40104e-06	8.95127e-06	2.95851e-06	7.18349e-06	2.75527e-05	2.27903e-05	2.33449e-05	1.03292e-06	1.90036e-05
Mtx1	0	1.87501e+07	1.03725e+07	1.25028e+07	1.35468e+07	1.22495e+07	2.61897e+06	2.71287e+06	4.12232e+06	6.50929e+06	3.75928e+06	9.17316e+06	1.80428e+07	1.11443e+07	6.35736e+06	1.6749e+07	Mtx1	0.000190323	0.000105287	0.00012691	0.000137507	0.000124339	2.65839e-05	2.7537e-05	4.18438e-05	6.60727e-05	3.81587e-05	9.31125e-05	0.000183144	0.000113121	6.45306e-05	0.000170011
Mtx2	0	1.83427e+07	2.43526e+07	1.89227e+07	2.16267e+07	1.79834e+07	1.86843e+07	1.86529e+07	1.65543e+07	2.06299e+07	1.65819e+07	1.2634e+07	1.95762e+07	1.67001e+07	3.19349e+07	1.5057e+07	Mtx2	0.000186188	0.000247192	0.000192076	0.000219522	0.000182541	0.000189655	0.000189337	0.000168035	0.000209404	0.000168315	0.000128242	0.000198709	0.000169515	0.000324156	0.000152837
Mut	0	9.50548e+07	8.01219e+07	8.66431e+07	9.43541e+07	1.05771e+08	6.3123e+07	6.49104e+07	6.4797e+07	7.51905e+07	6.5522e+07	1.53647e+08	1.71792e+08	1.55458e+08	8.95256e+07	1.60595e+08	Mut	0.000964857	0.00081328	0.000879474	0.000957744	0.00107363	0.000640732	0.000658875	0.000657724	0.000763224	0.000665083	0.0015596	0.00174378	0.00157798	0.000908732	0.00163013
Nadk2	0	1.35326e+07	1.13601e+07	8.74747e+06	1.08829e+07	9.94379e+06	4.14055e+06	7.28905e+06	5.87679e+06	1.00076e+07	6.4992e+06	4.70919e+07	5.22001e+07	4.59001e+07	1.39101e+07	4.54033e+07	Nadk2	0.000137363	0.000115312	8.87915e-05	0.000110467	0.000100935	4.20288e-05	7.39877e-05	5.96526e-05	0.000101582	6.59704e-05	0.000478008	0.000529859	0.000465911	0.000141195	0.000460868
Nags	0	171043	102449	232666	101591	164229	86105.6	225613	240936	166944	171931	72550.7	222176	100972	562490	66162.7	Nags	1.73617e-06	1.03991e-06	2.36168e-06	1.03121e-06	1.66701e-06	8.74018e-07	2.29009e-06	2.44562e-06	1.69457e-06	1.74519e-06	7.36429e-07	2.25521e-06	1.02492e-06	5.70958e-06	6.71587e-07
Nfs1	0	2.05635e+07	2.30111e+07	2.07668e+07	2.07508e+07	1.62062e+07	3.21995e+07	2.54711e+07	2.28268e+07	1.75601e+07	2.44233e+07	5.36206e+07	6.80284e+07	4.97053e+07	8.98281e+06	4.30492e+07	Nfs1	0.000208731	0.000233575	0.000210795	0.000210632	0.000164502	0.000326842	0.000258545	0.000231705	0.000178244	0.00024791	0.000544277	0.000690525	0.000504535	9.11803e-05	0.000436972
Nfu1	0	2.2569e+07	1.99827e+07	2.01305e+07	1.88584e+07	1.79215e+07	1.78572e+07	1.86263e+07	1.50084e+07	1.27073e+07	1.7377e+07	1.42889e+07	1.65772e+07	1.33992e+07	1.03541e+07	1.32033e+07	Nfu1	0.000229087	0.000202835	0.000204335	0.000191423	0.000181912	0.00018126	0.000189067	0.000152343	0.000128986	0.000176386	0.00014504	0.000168268	0.000136009	0.000105099	0.000134021
Nipsnap1	0	2.66985e+06	2.55082e+06	2.58726e+06	2.49715e+06	2.21223e+06	264907	229067	355406	343970	286369	8.68556e+07	9.52918e+07	9.38503e+07	9.4905e+07	1.08409e+08	Nipsnap1	2.71004e-05	2.58922e-05	2.6262e-05	2.53474e-05	2.24553e-05	2.68894e-06	2.32516e-06	3.60756e-06	3.49148e-06	2.9068e-06	0.000881631	0.000967263	0.000952631	0.000963336	0.00110041
Nipsnap3b	0	1.61137e+06	673914	1.13599e+06	874009	602977	289789	336710	209108	336196	257214	48488.2	139889	128006	345702	230325	Nipsnap3b	1.63563e-05	6.84059e-06	1.15309e-05	8.87166e-06	6.12053e-06	2.94152e-06	3.41779e-06	2.12256e-06	3.41257e-06	2.61086e-06	4.92181e-07	1.41995e-06	1.29933e-06	3.50906e-06	2.33792e-06
Nit1	0	9.7398e+06	9.33216e+06	8.77583e+06	6.54949e+06	6.77244e+06	1.43703e+06	2.44744e+06	1.90664e+06	1.41e+06	1.71962e+06	4.32903e+07	5.51637e+07	4.35751e+07	3.65223e+07	3.35372e+07	Nit1	9.88642e-05	9.47264e-05	8.90793e-05	6.64808e-05	6.87439e-05	1.45866e-05	2.48428e-05	1.93534e-05	1.43123e-05	1.7455e-05	0.000439419	0.000559941	0.000442311	0.000370721	0.000340421
Nit2	0	2.90496e+07	1.96366e+07	1.62582e+07	2.0759e+07	2.69701e+07	2.13293e+07	1.37993e+07	1.21943e+07	1.11493e+07	1.23697e+07	6.00227e+07	7.64326e+07	6.94239e+07	1.40379e+07	6.61162e+07	Nit2	0.000294869	0.000199322	0.000165029	0.000210715	0.000273761	0.000216504	0.00014007	0.000123778	0.000113171	0.000125559	0.000609263	0.000775832	0.00070469	0.000142492	0.000671115
Nlrx1	0	6.70665e+06	4.1936e+06	4.27483e+06	4.8556e+06	4.17039e+06	847672	3.78768e+06	2.97351e+06	2.70657e+06	3.72435e+06	1.12475e+07	5.68731e+06	7.93947e+06	1.51839e+06	7.82169e+06	Nlrx1	6.80761e-05	4.25673e-05	4.33919e-05	4.92869e-05	4.23317e-05	8.60432e-06	3.8447e-05	3.01827e-05	2.74732e-05	3.78042e-05	0.000114168	5.77293e-05	8.05899e-05	1.54125e-05	7.93943e-05
Nme3	0	1.83015e+06	1.11328e+06	1.47707e+06	1.19963e+06	1.20541e+06	298324	1.27374e+06	1.07634e+06	1.04621e+06	1.17211e+06	7.13697e+06	9.78669e+06	1.10073e+07	645289	1.2968e+07	Nme3	1.8577e-05	1.13004e-05	1.4993e-05	1.21769e-05	1.22355e-05	3.02815e-06	1.29291e-05	1.09255e-05	1.06196e-05	1.18976e-05	7.2444e-05	9.93401e-05	0.00011173	6.55003e-06	0.000131632
Nmnat3	0	5.14233e+06	4.78246e+06	6.42483e+06	3.78326e+06	5.57339e+06	3.68385e+06	4.49578e+06	4.66661e+06	3.35422e+06	4.9469e+06	7.76542e+06	7.08041e+06	6.85377e+06	5.17998e+06	6.07471e+06	Nmnat3	5.21974e-05	4.85445e-05	6.52154e-05	3.84021e-05	5.65728e-05	3.7393e-05	4.56346e-05	4.73686e-05	3.40471e-05	5.02136e-05	7.88232e-05	7.187e-05	6.95694e-05	5.25796e-05	6.16615e-05
Nnt	0	3.92973e+06	7.67895e+06	7.30706e+06	5.34014e+06	5.77444e+06	6.6043e+08	8.80405e+08	9.01631e+08	8.96745e+08	8.44768e+08	4.20483e+08	3.48935e+08	3.84714e+08	9.21679e+07	3.89137e+08	Nnt	3.98888e-05	7.79455e-05	7.41706e-05	5.42053e-05	5.86137e-05	0.00670371	0.00893658	0.00915204	0.00910244	0.00857484	0.00426813	0.00354188	0.00390505	0.000935553	0.00394994
Noa1	0	15033.4	327902	292683	533276	873344	2389.33	31931.3	4796.95	17340.4	325328	490128	41094.6	13357.8	17341.4	26603	Noa1	1.52597e-07	3.32838e-06	2.97089e-06	5.41304e-06	8.86491e-06	2.4253e-08	3.2412e-07	4.86916e-08	1.76014e-07	3.30225e-06	4.97506e-06	4.17132e-07	1.35589e-07	1.76025e-07	2.70034e-07
Nt5dc3	0	130400	98716	119855	236423	159109	64531.7	398233	414086	426438	507067	4.34938e+06	157821	4.96374e+06	52773.9	3.38746e+06	Nt5dc3	1.32363e-06	1.00202e-06	1.21659e-06	2.39982e-06	1.61505e-06	6.55032e-07	4.04227e-06	4.20319e-06	4.32858e-06	5.147e-06	4.41485e-05	1.60197e-06	5.03847e-05	5.35683e-07	3.43845e-05
Nucb2	0	743374	1.14175e+06	99673.1	103285	191421	57517.5	77491.5	74566.3	94337	40620.7	4.02489e+06	4.46603e+06	3.33777e+06	2.02085e+06	2.52052e+06	Nucb2	7.54564e-06	1.15894e-05	1.01174e-06	1.04839e-06	1.94302e-06	5.83833e-07	7.8658e-07	7.56888e-07	9.57571e-07	4.12321e-07	4.08548e-05	4.53325e-05	3.38802e-05	2.05127e-05	2.55846e-05
Nudt13	0	2.80919e+06	2.40277e+06	1.94097e+06	1.2933e+06	1.45027e+06	41519.1	25921.2	138619	55313	267330	54208.2	71734.6	62929.2	48585	48998.1	Nudt13	2.85147e-05	2.43894e-05	1.97019e-05	1.31277e-05	1.4721e-05	4.21441e-07	2.63114e-07	1.40706e-06	5.61456e-07	2.71354e-06	5.50242e-07	7.28145e-07	6.38765e-07	4.93164e-07	4.97357e-07
Nudt19	0	3.27178e+06	3.27576e+06	4.61639e+06	4.59997e+06	3.59253e+06	1.65866e+06	2.80268e+06	3.09745e+06	1.22982e+07	3.04619e+06	5.84411e+08	7.83971e+08	8.00057e+08	4.66764e+07	9.61624e+08	Nudt19	3.32103e-05	3.32507e-05	4.68588e-05	4.66921e-05	3.64661e-05	1.68363e-05	2.84487e-05	3.14407e-05	0.000124833	3.09204e-05	0.00593209	0.00795772	0.00812101	0.000473791	0.00976099
Nudt6	0	2.18059e+06	1.35422e+06	1.32029e+06	1.9395e+06	2.38123e+06	259551	1.06466e+06	1.38167e+06	1.19463e+06	1.30502e+06	1.02892e+06	1.10636e+06	1.01909e+06	45244.2	1.74996e+06	Nudt6	2.21342e-05	1.3746e-05	1.34017e-05	1.9687e-05	2.41707e-05	2.63458e-06	1.08069e-05	1.40247e-05	1.21262e-05	1.32467e-05	1.04441e-05	1.12301e-05	1.03443e-05	4.59253e-07	1.77631e-05
Nudt8	0	1.60312e+06	1.38342e+06	1.59927e+06	809267	1.55033e+06	2.70749e+06	2.13736e+06	2.61238e+06	1.61362e+06	2.11906e+06	2.55907e+06	2.17028e+06	2.20532e+06	925586	2.14963e+06	Nudt8	1.62725e-05	1.40425e-05	1.62335e-05	8.21449e-06	1.57367e-05	2.74825e-05	2.16954e-05	2.65171e-05	1.63791e-05	2.15096e-05	2.5976e-05	2.20295e-05	2.23851e-05	9.3952e-06	2.18199e-05
Oat	0	3.20442e+07	3.76409e+07	2.76716e+07	2.94579e+07	2.71887e+07	5.25546e+07	6.1792e+07	5.87631e+07	5.27359e+07	6.23326e+07	1.2294e+08	9.75937e+07	1.09534e+08	1.73581e+08	1.03484e+08	Oat	0.000325265	0.000382075	0.000280882	0.000299014	0.00027598	0.000533457	0.000627222	0.000596476	0.000535297	0.000632709	0.0012479	0.000990628	0.00111183	0.00176194	0.00105042
Obscn	0	411693	1.07749e+06	540285	650850	860021	7.20447e+06	3.87715e+06	2.94162e+06	1.32167e+06	2.72417e+06	166795	178955	181962	160358	153725	Obscn	4.1789e-06	1.09371e-05	5.48418e-06	6.60648e-06	8.72967e-06	7.31292e-05	3.93551e-05	2.9859e-05	1.34157e-05	2.76518e-05	1.69306e-06	1.81648e-06	1.84701e-06	1.62772e-06	1.56039e-06
Ociad1	0	2.80438e+07	2.88113e+07	3.22831e+07	2.47359e+07	2.04373e+07	1.64017e+07	2.03355e+07	1.84909e+07	1.40513e+07	1.93059e+07	1.31133e+07	1.09342e+07	1.44773e+07	9.56777e+06	1.02701e+07	Ociad1	0.00028466	0.00029245	0.00032769	0.000251083	0.00020745	0.000166486	0.000206416	0.000187693	0.000142628	0.000195965	0.000133107	0.000110988	0.000146952	9.7118e-05	0.000104247
Ogdh	0	1.35824e+09	1.35708e+09	1.3669e+09	1.41104e+09	1.4605e+09	7.93496e+08	8.44056e+08	9.11076e+08	7.38676e+08	8.80135e+08	4.28178e+08	5.08964e+08	4.23091e+08	1.22912e+08	4.33887e+08	Ogdh	0.0137869	0.013775	0.0138748	0.0143228	0.0148249	0.00805441	0.00856762	0.0092479	0.00749796	0.00893384	0.00434624	0.00516626	0.0042946	0.00124762	0.00440419
Ogdhl	0	417900	1.59605e+06	818235	916084	1.25882e+06	5.95899e+07	5.53955e+07	4.54385e+07	5.7909e+07	4.50727e+07	1.03416e+06	1.3634e+06	881645	6.12617e+06	948561	Ogdhl	4.24191e-06	1.62007e-05	8.30552e-06	9.29874e-06	1.27777e-05	0.000604869	0.000562294	0.000461226	0.000587807	0.000457512	1.04973e-05	1.38393e-05	8.94917e-06	6.21839e-05	9.6284e-06
Oma1	0	316306	117631	490168	79417.6	172665	2.33713e+06	2.46451e+06	1.4911e+06	1.68539e+06	1.81227e+06	1.62511e+06	1.53804e+06	1.45312e+06	19928	1.16777e+06	Oma1	3.21067e-06	1.19402e-06	4.97547e-06	8.06131e-07	1.75264e-06	2.37231e-05	2.50161e-05	1.51355e-05	1.71076e-05	1.83955e-05	1.64958e-05	1.5612e-05	1.47499e-05	2.0228e-07	1.18535e-05
Opa1	0	9.02079e+07	1.04164e+08	1.06952e+08	1.01598e+08	9.70034e+07	8.10321e+07	8.29415e+07	7.81421e+07	6.99525e+07	8.72932e+07	9.10078e+07	1.03781e+08	1.0089e+08	8.7536e+07	9.78502e+07	Opa1	0.000915659	0.00105732	0.00108562	0.00103128	0.000984636	0.000822519	0.000841901	0.000793184	0.000710056	0.000886073	0.000923777	0.00105343	0.00102408	0.000888537	0.000993232
Opa3	0	1.74483e+06	1.54538e+06	1.32983e+06	1.03968e+06	1.10213e+06	1.93535e+06	3.44133e+06	2.65832e+06	4.53642e+06	2.79182e+06	2.6949e+06	2.72239e+06	2.18582e+06	2.68767e+06	1.69056e+06	Opa3	1.7711e-05	1.56864e-05	1.34985e-05	1.05533e-05	1.11872e-05	1.96448e-05	3.49314e-05	2.69834e-05	4.6047e-05	2.83384e-05	2.73547e-05	2.76338e-05	2.21873e-05	2.72813e-05	1.71601e-05
Otc	0	1.40866e+07	1.86284e+07	1.81936e+07	1.78313e+07	1.96759e+07	3.28311e+07	4.30852e+07	3.78805e+07	2.48706e+07	3.62938e+07	8.54082e+06	1.57369e+07	9.82917e+06	3.7155e+07	1.05998e+07	Otc	0.000142986	0.000189089	0.000184675	0.000180997	0.00019972	0.000333253	0.000437337	0.000384508	0.00025245	0.000368402	8.66938e-05	0.000159738	9.97713e-05	0.000377143	0.000107594
Oxa1l	0	6.53899e+06	6.06679e+06	4.66906e+06	4.02288e+06	3.08444e+06	353500	1.94121e+06	1.53612e+06	1.36766e+06	1.64214e+06	1.87143e+06	2.26108e+06	1.90011e+06	4.89541e+06	1.53415e+06	Oxa1l	6.63743e-05	6.15812e-05	4.73935e-05	4.08344e-05	3.13087e-05	3.58822e-06	1.97043e-05	1.55924e-05	1.38825e-05	1.66686e-05	1.8996e-05	2.29511e-05	1.92871e-05	4.9691e-05	1.55724e-05
Oxct1	0	6.07658e+07	6.74849e+07	6.07305e+07	6.51901e+07	5.986e+07	3.10326e+08	2.57994e+08	2.77147e+08	2.61656e+08	2.79339e+08	4.05265e+08	3.23156e+08	3.16033e+08	1.35672e+09	3.81578e+08	Oxct1	0.000616805	0.000685008	0.000616447	0.000661715	0.000607611	0.00314997	0.00261878	0.00281319	0.00265595	0.00283544	0.00411365	0.00328021	0.00320791	0.0137714	0.00387322
Oxld1	0	3.68157e+06	94753.5	101822	3.57615e+06	4.64501e+06	3.05592e+06	2.86243e+06	2.44283e+06	2.02398e+06	3.24537e+06	2.90909e+06	1.85519e+06	2.29247e+06	510668	1.88082e+06	Oxld1	3.73699e-05	9.61799e-07	1.03354e-06	3.62998e-05	4.71493e-05	3.10192e-05	2.90552e-05	2.47961e-05	2.05445e-05	3.29423e-05	2.95288e-05	1.88311e-05	2.32698e-05	5.18355e-06	1.90913e-05
Oxnad1	0	1.33651e+07	1.31557e+07	1.26253e+07	1.23364e+07	1.07801e+07	6.45985e+06	1.19175e+07	1.06206e+07	9.61669e+06	1.14702e+07	7.27197e+06	7.42e+06	6.87938e+06	4.31372e+06	6.27024e+06	Oxnad1	0.000135663	0.000133537	0.000128153	0.000125221	0.000109423	6.55709e-05	0.000120969	0.000107805	9.76146e-05	0.000116428	7.38144e-05	7.53169e-05	6.98294e-05	4.37866e-05	6.36462e-05
Oxsm	0	4.2774e+07	3.35679e+07	4.2733e+07	6.47312e+07	8.78353e+07	1.07409e+07	9.4132e+06	1.03533e+07	1.13548e+07	1.06474e+07	2.24706e+07	2.21221e+07	2.1572e+07	6.13483e+06	3.72703e+07	Oxsm	0.000434179	0.000340732	0.000433763	0.000657056	0.000891576	0.000109026	9.5549e-05	0.000105091	0.000115257	0.000108076	0.000228089	0.000224551	0.000218967	6.22718e-05	0.000378314
P4hb	0	2.45266e+07	2.31882e+07	1.63677e+07	1.33544e+07	1.71039e+07	2.37276e+07	1.88667e+07	1.6517e+07	1.52131e+07	1.87189e+07	3.31538e+08	3.6037e+08	3.55787e+08	4.21591e+08	3.39772e+08	P4hb	0.000248958	0.000235372	0.000166141	0.000135555	0.000173614	0.000240848	0.000191507	0.000167656	0.000154421	0.000190007	0.00336529	0.00365795	0.00361143	0.00427938	0.00344886
Paics	0	928902	214766	459292	639570	760546	429017	384844	279105	247284	325265	2.52637e+06	2.09665e+06	2.3745e+06	71776.6	2.34089e+06	Paics	9.42885e-06	2.17999e-06	4.66205e-06	6.49198e-06	7.71995e-06	4.35475e-06	3.90637e-06	2.83306e-06	2.51007e-06	3.30162e-06	2.5644e-05	2.12821e-05	2.41024e-05	7.28571e-07	2.37613e-05
Pam16	0	1.13615e+07	1.34591e+07	9.7271e+06	1.64725e+07	1.10968e+07	1.48314e+07	8.60651e+06	7.76441e+06	3.30509e+06	8.75337e+06	9.14421e+06	1.0716e+07	6.6283e+06	3.61189e+06	9.38302e+06	Pam16	0.000115326	0.000136617	9.87352e-05	0.000167204	0.000112639	0.000150547	8.73606e-05	7.88129e-05	3.35484e-05	8.88514e-05	9.28186e-05	0.000108773	6.72808e-05	3.66626e-05	9.52427e-05
Park7	0	2.59232e+07	2.45995e+07	2.20563e+07	2.36461e+07	2.25155e+07	2.32698e+07	2.85743e+07	2.33705e+07	1.52075e+07	2.30219e+07	6.2297e+07	5.24354e+07	5.78175e+07	6.00004e+06	4.28969e+07	Park7	0.000263134	0.000249698	0.000223883	0.00024002	0.000228544	0.000236201	0.000290044	0.000237223	0.000154364	0.000233685	0.000632347	0.000532248	0.000586879	6.09036e-05	0.000435427
Pars2	0	732724	734210	697212	813295	588923	31625.7	560796	535934	514343	438909	655980	921351	603891	34522.6	753285	Pars2	7.43754e-06	7.45262e-06	7.07708e-06	8.25538e-06	5.97788e-06	3.21018e-07	5.69238e-06	5.44001e-06	5.22086e-06	4.45516e-06	6.65855e-06	9.35221e-06	6.12981e-06	3.50423e-07	7.64624e-06
Pcbd2	0	1.74279e+07	1.15895e+07	1.44927e+07	9.73654e+06	1.12755e+07	1.33705e+07	4.88752e+06	5.04715e+06	4.66187e+06	6.19088e+06	1.75974e+07	1.58441e+07	1.37986e+07	3.92485e+07	1.19052e+07	Pcbd2	0.000176903	0.000117639	0.000147109	9.88311e-05	0.000114452	0.000135718	4.9611e-05	5.12313e-05	4.73204e-05	6.28407e-05	0.000178623	0.000160826	0.000140063	0.000398394	0.000120844
Pcca	0	6.94117e+08	7.8502e+08	6.2665e+08	6.06396e+08	6.42122e+08	2.23971e+08	1.90526e+08	1.58854e+08	1.59528e+08	1.57868e+08	3.86738e+08	4.69251e+08	4.2909e+08	9.13412e+08	4.0169e+08	Pcca	0.00704566	0.00796837	0.00636083	0.00615524	0.00651788	0.00227342	0.00193394	0.00161246	0.00161929	0.00160244	0.00392559	0.00476315	0.00435549	0.00927162	0.00407737
Pccb	0	2.73177e+08	3.1165e+08	2.87225e+08	2.68825e+08	2.59115e+08	7.56676e+07	8.02377e+07	7.91462e+07	9.42221e+07	8.24931e+07	1.40262e+08	1.48013e+08	1.55197e+08	1.45287e+08	1.94804e+08	Pccb	0.00277289	0.00316341	0.00291549	0.00272872	0.00263016	0.000768067	0.000814456	0.000803376	0.000956404	0.000837349	0.00142373	0.00150242	0.00157534	0.00147474	0.00197737
Pck2	0	656657	366288	708259	442375	295565	102546	1.16356e+06	1.12629e+06	684580	1.13084e+06	7.46157e+06	6.40932e+06	7.35297e+06	1.56337e+06	8.31871e+06	Pck2	6.66542e-06	3.71802e-06	7.18921e-06	4.49034e-06	3.00014e-06	1.0409e-06	1.18108e-05	1.14324e-05	6.94886e-06	1.14787e-05	7.57389e-05	6.5058e-05	7.46366e-05	1.58691e-05	8.44394e-05
Pcx	0	1.2507e+09	1.36142e+09	1.30352e+09	1.18003e+09	1.21119e+09	5.07195e+07	5.42035e+07	4.91156e+07	3.85881e+07	4.99995e+07	1.65353e+09	1.94351e+09	1.65502e+09	6.23664e+08	1.87891e+09	Pcx	0.0126953	0.0138191	0.0132315	0.0119779	0.0122942	0.00051483	0.000550194	0.00049855	0.00039169	0.000507522	0.0167842	0.0197277	0.0167993	0.00633052	0.0190719
Pdf	0	789150	1.81692e+06	1.21992e+06	1.78272e+06	1.89815e+06	4.48711e+06	2.15368e+06	3.42616e+06	1.82362e+06	2.13528e+06	3.19274e+06	1.29705e+07	1.45312e+07	727276	1.02661e+07	Pdf	8.0103e-06	1.84427e-05	1.23828e-05	1.80955e-05	1.92673e-05	4.55465e-05	2.1861e-05	3.47774e-05	1.85107e-05	2.16743e-05	3.2408e-05	0.000131658	0.0001475	7.38224e-06	0.000104206
Pdha1	0	1.10461e+09	1.09421e+09	1.16019e+09	1.16358e+09	1.1034e+09	4.87605e+08	5.84171e+08	5.91527e+08	7.48433e+08	5.86631e+08	2.64835e+08	2.63065e+08	2.54035e+08	7.86848e+07	3.02881e+08	Pdha1	0.0112124	0.0111069	0.0117765	0.0118109	0.0112001	0.00494945	0.00592965	0.00600432	0.007597	0.00595462	0.00268822	0.00267025	0.00257859	0.000798693	0.00307441
Pdha2	0	2.95607e+06	4.07561e+06	2.67688e+06	3.29941e+06	3.32047e+06	26007.8	25428.1	94150.6	5298.61	118332	9020.02	31503.6	5122.6	1.41448e+06	107979	Pdha2	3.00057e-05	4.13696e-05	2.71718e-05	3.34908e-05	3.37045e-05	2.63993e-07	2.58109e-07	9.55679e-07	5.37837e-08	1.20113e-06	9.15581e-08	3.19779e-07	5.19971e-08	1.43578e-05	1.09605e-06
Pdhb	0	1.69629e+09	1.68894e+09	1.62173e+09	1.53792e+09	1.48775e+09	8.12272e+08	8.00502e+08	7.48182e+08	7.42307e+08	7.14895e+08	3.06843e+08	3.54223e+08	3.08709e+08	3.68367e+08	2.78089e+08	Pdhb	0.0172183	0.0171437	0.0164614	0.0156107	0.0151015	0.008245	0.00812553	0.00759445	0.00753481	0.00725656	0.00311462	0.00359556	0.00313356	0.00373912	0.00282275
Pdhx	0	2.18329e+08	1.72624e+08	1.77104e+08	2.09785e+08	2.35168e+08	1.87568e+08	1.67045e+08	1.56196e+08	1.30225e+08	1.63226e+08	4.58537e+07	4.06705e+07	3.48513e+07	4.67593e+07	4.2235e+07	Pdhx	0.00221615	0.00175222	0.0017977	0.00212943	0.00238708	0.00190392	0.0016956	0.00158547	0.00132185	0.00165683	0.000465439	0.000412827	0.000353759	0.000474632	0.000428707
Pdk1	0	7.63187e+06	4.65787e+06	4.47408e+06	5.23383e+06	5.29949e+06	4.78209e+06	7.87729e+06	6.56522e+06	1.18571e+07	7.62767e+06	2.3314e+06	2.23842e+06	2.25977e+06	1.13069e+07	1.31753e+06	Pdk1	7.74675e-05	4.72798e-05	4.54143e-05	5.31262e-05	5.37927e-05	4.85407e-05	7.99587e-05	6.66405e-05	0.000120356	7.74249e-05	2.36649e-05	2.27212e-05	2.29379e-05	0.000114771	1.33736e-05
Pdk2	0	2.80011e+07	2.19918e+07	2.91826e+07	2.18851e+07	2.33523e+07	1.97995e+07	2.41995e+07	2.04769e+07	2.2829e+07	2.56457e+07	1.27362e+07	9.65014e+06	9.49984e+06	1.32577e+07	9.51158e+06	Pdk2	0.000284226	0.000223229	0.000296219	0.000222146	0.000237038	0.000200975	0.000245638	0.000207851	0.000231726	0.000260318	0.000129279	9.79541e-05	9.64285e-05	0.000134573	9.65476e-05
Pdk3	0	144445	678427	522354	607685	363803	520817	476949	497068	357353	456344	2.05413e+07	2.08919e+07	2.02962e+07	1.90098e+07	1.4107e+07	Pdk3	1.46619e-06	6.8864e-06	5.30218e-06	6.16833e-06	3.69279e-06	5.28657e-06	4.84129e-06	5.0455e-06	3.62732e-06	4.63213e-06	0.000208505	0.000212064	0.000206017	0.00019296	0.000143194
Pdk4	0	1.20124e+08	1.21796e+08	1.22606e+08	1.0763e+08	9.45768e+07	2.88259e+07	4.50374e+07	4.47862e+07	3.67673e+07	4.80486e+07	1.30291e+07	6.2709e+06	9.72274e+06	3.22166e+07	3.95202e+06	Pdk4	0.00121932	0.0012363	0.00124452	0.0010925	0.000960005	0.000292598	0.000457154	0.000454604	0.000373208	0.000487719	0.000132253	6.3653e-05	9.8691e-05	0.000327016	4.01152e-05
Pdp1	0	137110	107040	73517.9	138451	163733	2.02796e+06	2.07738e+06	1.77552e+06	1.2664e+06	2.11416e+06	811057	528792	441818	3.27728e+06	591288	Pdp1	1.39174e-06	1.08651e-06	7.46246e-07	1.40535e-06	1.66198e-06	2.05849e-05	2.10865e-05	1.80225e-05	1.28546e-05	2.14598e-05	8.23267e-06	5.36752e-06	4.48469e-06	3.32662e-05	6.00189e-06
Pdp2	0	1.05836e+07	1.40283e+07	9.16146e+06	8.95844e+06	7.51943e+06	1.91397e+06	623682	656936	163635	370234	5.05153e+06	6.74019e+06	5.50806e+06	467870	2.06803e+06	Pdp2	0.00010743	0.000142395	9.29937e-05	9.09329e-05	7.63262e-05	1.94278e-05	6.33071e-06	6.66825e-06	1.66098e-06	3.75807e-06	5.12758e-05	6.84165e-05	5.59097e-05	4.74913e-06	2.09916e-05
Pdpr	0	1.28591e+07	9.32719e+06	1.08005e+07	1.05449e+07	1.36681e+07	1.25596e+06	2.17307e+06	2.92805e+06	2.49994e+06	2.29387e+06	2.66544e+06	1.46681e+06	2.21841e+06	2.01752e+06	2.41924e+06	Pdpr	0.000130526	9.4676e-05	0.000109631	0.000107036	0.000138738	1.27486e-05	2.20578e-05	2.97213e-05	2.53757e-05	2.32841e-05	2.70557e-05	1.48889e-05	2.2518e-05	2.04789e-05	2.45566e-05
Pet112	0	821909	690187	1.81773e+06	1.62351e+06	755524	113361	1.75562e+06	1.01908e+06	1.23033e+06	1.07377e+06	3.36005e+06	1.28084e+06	2.91827e+06	4.27648e+06	2.85776e+06	Pet112	8.34281e-06	7.00577e-06	1.84509e-05	1.64795e-05	7.66897e-06	1.15068e-06	1.78205e-05	1.03442e-05	1.24885e-05	1.08993e-05	3.41063e-05	1.30012e-05	2.9622e-05	4.34086e-05	2.90078e-05
Pex11b	0	356577	552379	248963	448356	437138	29876.9	595853	1.04583e+06	882158	384468	8.95453e+06	1.60441e+06	7.72921e+06	3.02068e+06	6.60802e+06	Pex11b	3.61944e-06	5.60694e-06	2.52711e-06	4.55105e-06	4.43719e-06	3.03266e-07	6.04823e-06	1.06157e-05	8.95437e-06	3.90256e-06	9.08932e-05	1.62856e-05	7.84556e-05	3.06616e-05	6.70749e-05
Pgam5	0	766126	228762	363961	407758	232137	657340	323763	299136	1.00743e+06	347470	4.06766e+06	3.67369e+06	3.70769e+06	2.90815e+06	3.05696e+06	Pgam5	7.77659e-06	2.32206e-06	3.6944e-06	4.13896e-06	2.35632e-06	6.67236e-06	3.28637e-06	3.03639e-06	1.0226e-05	3.52701e-06	4.12889e-05	3.72899e-05	3.7635e-05	2.95192e-05	3.10297e-05
Phb	0	3.51172e+08	3.47961e+08	3.53572e+08	3.53229e+08	3.57325e+08	2.50092e+08	2.51882e+08	2.35602e+08	1.773e+08	2.23337e+08	3.25283e+08	2.41797e+08	2.50144e+08	1.45366e+08	2.47958e+08	Phb	0.00356459	0.00353199	0.00358895	0.00358546	0.00362704	0.00253857	0.00255673	0.00239149	0.00179969	0.00226699	0.0033018	0.00245437	0.0025391	0.00147555	0.00251691
Phb2	0	3.39524e+08	4.17309e+08	4.04503e+08	4.27397e+08	4.19947e+08	2.04414e+08	2.63051e+08	2.72016e+08	2.26563e+08	2.65575e+08	3.25975e+08	2.61993e+08	2.64041e+08	4.36667e+08	2.38925e+08	Phb2	0.00344635	0.00423591	0.00410592	0.00433831	0.00426268	0.00207491	0.00267011	0.00276111	0.00229973	0.00269573	0.00330882	0.00265937	0.00268016	0.0044324	0.00242522
Phyh	0	4.16784e+06	5.28242e+06	4.05826e+06	4.9754e+06	5.1737e+06	5.53238e+06	6.78952e+06	5.12652e+06	4.483e+06	4.5772e+06	8.14307e+07	8.7746e+07	8.48188e+07	1.92728e+07	6.69199e+07	Phyh	4.23058e-05	5.36194e-05	4.11935e-05	5.0503e-05	5.25158e-05	5.61566e-05	6.89173e-05	5.20369e-05	4.55048e-05	4.64611e-05	0.000826565	0.000890669	0.000860956	0.000195629	0.000679272
Pisd	0	2.92152e+06	3.2397e+06	3.35802e+06	2.25787e+06	2.73129e+06	394635	674496	508597	357990	523252	2.15946e+06	2.25847e+06	2.25748e+06	3.94512e+06	1.81804e+06	Pisd	2.9655e-05	3.28847e-05	3.40857e-05	2.29186e-05	2.77241e-05	4.00575e-06	6.8465e-06	5.16253e-06	3.63379e-06	5.31129e-06	2.19196e-05	2.29247e-05	2.29147e-05	4.0045e-05	1.84541e-05
Pitrm1	0	4.23329e+07	4.3849e+07	3.17451e+07	3.46047e+07	2.93541e+07	3.77308e+07	3.92574e+07	3.53031e+07	2.46889e+07	2.56033e+07	2.26662e+07	5.1365e+07	4.00795e+07	7.97186e+07	3.55178e+07	Pitrm1	0.000429701	0.000445091	0.00032223	0.000351257	0.00029796	0.000382988	0.000398484	0.000358346	0.000250605	0.000259887	0.000230074	0.000521383	0.000406828	0.000809186	0.000360525
Pklr	0	2.55175e+07	2.354e+07	2.84763e+07	2.16761e+07	2.42695e+07	1.80816e+06	1.60051e+06	2.37511e+06	1.02721e+06	1.42642e+06	2.29878e+06	2.01765e+06	2.02052e+06	1.64745e+06	1.67628e+06	Pklr	0.000259016	0.000238944	0.00028905	0.000220024	0.000246348	1.83538e-05	1.6246e-05	2.41087e-05	1.04267e-05	1.44789e-05	2.33339e-05	2.04802e-05	2.05094e-05	1.67225e-05	1.70151e-05
Pmpca	0	3.04349e+07	2.48158e+07	3.03559e+07	2.75899e+07	2.77002e+07	2.03339e+07	2.20397e+07	2.29612e+07	2.39644e+07	2.61359e+07	4.39795e+07	3.7806e+07	3.71939e+07	1.29749e+07	4.25639e+07	Pmpca	0.00030893	0.000251894	0.000308128	0.000280052	0.000281172	0.0002064	0.000223715	0.000233068	0.000243252	0.000265293	0.000446416	0.000383751	0.000377537	0.000131702	0.000432046
Pmpcb	0	5.21807e+07	4.83171e+07	5.19873e+07	3.55676e+07	3.55151e+07	3.45554e+07	3.5281e+07	3.48252e+07	2.15739e+07	3.80794e+07	4.91924e+07	3.53244e+07	4.28237e+07	1.93076e+07	3.40376e+07	Pmpcb	0.000529662	0.000490444	0.000527699	0.000361031	0.000360498	0.000350756	0.000358121	0.000353495	0.000218986	0.000386527	0.000499329	0.000358562	0.000434683	0.000195982	0.0003455
Pnpla8	0	7.21578e+06	8.44982e+06	7.97666e+06	7.91504e+06	7.21871e+06	2.71447e+06	3.91781e+06	3.62057e+06	2.7198e+06	3.65573e+06	2.84155e+07	2.79285e+07	2.23896e+07	658161	1.74563e+07	Pnpla8	7.3244e-05	8.57702e-05	8.09674e-05	8.03419e-05	7.32737e-05	2.75533e-05	3.97679e-05	3.67507e-05	2.76074e-05	3.71076e-05	0.000288433	0.00028349	0.000227266	6.68069e-06	0.000177191
Pnpt1	0	1.74025e+07	1.6652e+07	1.70496e+07	1.19458e+07	1.37859e+07	8.90851e+06	1.27868e+07	1.28784e+07	9.47711e+06	1.24728e+07	1.81597e+07	1.66169e+07	1.89364e+07	4.8192e+07	1.82899e+07	Pnpt1	0.000176644	0.000169026	0.000173062	0.000121257	0.000139935	9.04261e-05	0.000129792	0.000130723	9.61977e-05	0.000126605	0.000184331	0.00016867	0.000192215	0.000489175	0.000185652
Poldip2	0	1.17436e+07	9.21159e+06	8.54481e+06	8.43567e+06	8.32571e+06	5.80763e+06	4.83256e+06	3.71306e+06	2.87634e+06	5.74366e+06	1.26483e+07	1.39789e+07	1.21268e+07	4.70323e+06	1.01137e+07	Poldip2	0.000119204	9.35026e-05	8.67344e-05	8.56265e-05	8.45104e-05	5.89506e-05	4.90531e-05	3.76895e-05	2.91964e-05	5.83012e-05	0.000128387	0.000141893	0.000123093	4.77403e-05	0.00010266
Ppa2	0	4.76257e+07	5.38409e+07	5.20967e+07	4.44698e+07	5.88638e+07	6.62593e+07	7.11597e+07	5.99756e+07	5.27645e+07	7.15933e+07	1.93825e+08	1.94539e+08	1.80933e+08	4.45147e+07	1.67071e+08	Ppa2	0.000483426	0.000546513	0.000528809	0.000451392	0.000597499	0.000672567	0.000722309	0.000608784	0.000535588	0.00072671	0.00196743	0.00197467	0.00183657	0.000451848	0.00169586
Ppif	0	5.61493e+07	6.42816e+07	7.00152e+07	6.35462e+07	6.20435e+07	2.50035e+08	1.38416e+08	1.97904e+08	2.11848e+08	1.82888e+08	6.02064e+07	6.99113e+07	6.61124e+07	1.19596e+08	8.49417e+07	Ppif	0.000569945	0.000652492	0.000710692	0.000645028	0.000629775	0.00253799	0.001405	0.00200883	0.00215037	0.00185641	0.000611127	0.000709637	0.000671076	0.00121397	0.000862204
Ppox	0	2.59929e+06	2.03774e+06	2.67077e+06	2.4978e+06	2.39389e+06	843266	2.79249e+06	2.01548e+06	2.23781e+06	1.9772e+06	1.05184e+07	9.74369e+06	1.05413e+07	669509	9.92366e+06	Ppox	2.63842e-05	2.06842e-05	2.71098e-05	2.5354e-05	2.42993e-05	8.5596e-06	2.83453e-05	2.04582e-05	2.27149e-05	2.00696e-05	0.000106768	9.89036e-05	0.000107	6.79588e-06	0.00010073
Pptc7	0	709568	775466	660444	479294	455642	5.67776e+06	3.13936e+06	2.89553e+06	1.77704e+06	3.12139e+06	411025	588387	235665	62001.5	210105	Pptc7	7.20249e-06	7.8714e-06	6.70386e-06	4.86509e-06	4.62501e-06	5.76323e-05	3.18661e-05	2.93912e-05	1.80379e-05	3.16838e-05	4.17212e-06	5.97244e-06	2.39213e-06	6.29349e-07	2.13268e-06
Prdx2	0	3.82735e+06	3.00135e+06	3.51734e+06	2.06786e+06	2.44795e+06	5.84232e+06	6.46911e+06	3.70615e+06	2.78011e+06	5.47692e+06	1.0228e+07	9.57771e+06	5.05987e+06	6.79867e+06	4.50891e+06	Prdx2	3.88496e-05	3.04653e-05	3.57029e-05	2.09898e-05	2.4848e-05	5.93027e-05	6.5665e-05	3.76194e-05	2.82196e-05	5.55936e-05	0.00010382	9.72189e-05	5.13603e-05	6.90101e-05	4.57678e-05
Prdx3	0	1.91604e+08	2.14041e+08	2.28384e+08	2.35993e+08	1.95861e+08	1.24911e+08	1.82649e+08	2.11765e+08	3.45804e+08	2.17401e+08	1.61661e+08	1.70679e+08	1.57132e+08	8.78772e+07	1.98722e+08	Prdx3	0.00194488	0.00217263	0.00231822	0.00239545	0.0019881	0.00126791	0.00185399	0.00214953	0.0035101	0.00220674	0.00164095	0.00173249	0.00159497	0.000892	0.00201714
Prdx4	0	1.79322e+06	554859	1.97039e+06	725120	1.50752e+06	3.59508e+06	4.02926e+06	1.65644e+06	1.04888e+06	2.84254e+06	2.10326e+07	1.42181e+07	1.81113e+07	1.40407e+07	1.81923e+07	Prdx4	1.82021e-05	5.63212e-06	2.00005e-05	7.36035e-06	1.53021e-05	3.64919e-05	4.08992e-05	1.68138e-05	1.06467e-05	2.88533e-05	0.000213492	0.000144322	0.000183839	0.000142521	0.000184662
Prdx5	0	2.13315e+08	1.93655e+08	2.0879e+08	1.73842e+08	2.1268e+08	2.8584e+08	2.53329e+08	2.57754e+08	2.68098e+08	2.79835e+08	6.1941e+08	6.29205e+08	6.06918e+08	2.73523e+08	6.04633e+08	Prdx5	0.00216526	0.0019657	0.00211933	0.00176459	0.00215882	0.00290143	0.00257142	0.00261634	0.00272134	0.00284048	0.00628734	0.00638677	0.00616054	0.0027764	0.00613734
Prdx6	0	1.30923e+06	1.44072e+06	1.64289e+06	1.03677e+06	1.19975e+06	794584	767675	895252	593839	1.01844e+06	6.52547e+06	5.55365e+06	3.90001e+06	357110	4.33583e+06	Prdx6	1.32894e-05	1.4624e-05	1.66762e-05	1.05238e-05	1.21781e-05	8.06545e-06	7.79232e-06	9.08729e-06	6.02779e-06	1.03377e-05	6.6237e-05	5.63725e-05	3.95872e-05	3.62485e-06	4.4011e-05
Prodh	0	3.02429e+06	1.23081e+06	1.49253e+06	2.79145e+06	3.538e+06	1.82991e+06	3.20324e+06	2.13689e+06	2.40325e+06	2.8703e+06	5.64257e+07	4.65508e+07	4.99406e+07	3.38966e+07	4.97819e+07	Prodh	3.06982e-05	1.24934e-05	1.515e-05	2.83347e-05	3.59126e-05	1.85746e-05	3.25146e-05	2.16906e-05	2.43943e-05	2.91351e-05	0.000572751	0.000472515	0.000506924	0.000344069	0.000505313
Prodh2	0	390493	319100	251062	386688	469871	458817	455829	643260	340224	455223	2.93276e+06	2.89926e+06	2.66886e+06	6.71578e+06	3.88703e+06	Prodh2	3.96371e-06	3.23903e-06	2.54842e-06	3.92509e-06	4.76944e-06	4.65724e-06	4.62691e-06	6.52943e-06	3.45345e-06	4.62076e-06	2.97691e-05	2.94291e-05	2.70903e-05	6.81687e-05	3.94554e-05
Prosc	0	1.05124e+07	1.05755e+07	9.15321e+06	8.5132e+06	6.39416e+06	6.23405e+06	1.9164e+07	1.5787e+07	1.22499e+07	1.55466e+07	1.71605e+08	4.29325e+07	1.76522e+08	1.16385e+07	1.21912e+08	Prosc	0.000106706	0.000107347	9.291e-05	8.64136e-05	6.49041e-05	6.32789e-05	0.000194525	0.000160246	0.000124344	0.000157807	0.00174188	0.000435788	0.0017918	0.000118137	0.00123747
Ptcd2	0	2.75451e+06	2.87185e+06	3.27174e+06	3.01538e+06	2.75107e+06	845481	1.45883e+06	2.08879e+06	1.34383e+06	1.67329e+06	1.19533e+06	833954	986950	1.28325e+06	923646	Ptcd2	2.79598e-05	2.91508e-05	3.32099e-05	3.06078e-05	2.79248e-05	8.58209e-06	1.48079e-05	2.12023e-05	1.36406e-05	1.69848e-05	1.21332e-05	8.46508e-06	1.00181e-05	1.30257e-05	9.3755e-06
Ptcd3	0	9.43875e+06	5.06746e+06	7.94127e+06	9.98931e+06	1.17115e+07	3.51794e+06	2.55588e+06	2.3522e+06	2.13613e+06	4.05326e+06	5.03352e+06	3.69936e+06	3.03493e+06	1.14418e+06	3.5869e+06	Ptcd3	9.58084e-05	5.14375e-05	8.06082e-05	0.000101397	0.000118878	3.57089e-05	2.59436e-05	2.38761e-05	2.16828e-05	4.11428e-05	5.10929e-05	3.75505e-05	3.08061e-05	1.1614e-05	3.6409e-05
Ptges2	0	3.07387e+07	2.03297e+07	1.87287e+07	1.98305e+07	1.50296e+07	1.82915e+06	9.5658e+06	6.67122e+06	7.52311e+06	5.85645e+06	1.41113e+07	8.42557e+06	1.34121e+07	9.56484e+06	1.05656e+07	Ptges2	0.000312015	0.000206357	0.000190106	0.00020129	0.000152558	1.85668e-05	9.7098e-05	6.77164e-05	7.63636e-05	5.94461e-05	0.000143237	8.5524e-05	0.000136139	9.70883e-05	0.000107247
Ptpmt1	0	3.42304e+06	3.0202e+06	3.75733e+06	3.12289e+06	3.27514e+06	758151	1.0975e+06	941887	784862	1.32852e+06	2.27916e+06	1.26157e+06	2.49978e+06	2.32078e+06	1.86602e+06	Ptpmt1	3.47457e-05	3.06566e-05	3.81389e-05	3.1699e-05	3.32444e-05	7.69563e-06	1.11403e-05	9.56065e-06	7.96677e-06	1.34851e-05	2.31346e-05	1.28056e-05	2.53741e-05	2.35572e-05	1.89411e-05
Ptrh2	0	3.73949e+06	5.60228e+06	4.10118e+06	4.31301e+06	4.81125e+06	1.28543e+06	769418	536280	306260	486218	2.72461e+06	2.0092e+06	2.44109e+06	61201.8	1.76476e+06	Ptrh2	3.79579e-05	5.68661e-05	4.16292e-05	4.37794e-05	4.88368e-05	1.30478e-05	7.81e-06	5.44353e-06	3.1087e-06	4.93537e-06	2.76563e-05	2.03944e-05	2.47784e-05	6.21231e-07	1.79133e-05
Pxmp2	0	53536.3	36641.5	35286.3	55337.3	65723.7	63591.1	262604	204151	269614	26483.8	3.00105e+06	3.93018e+06	3.0055e+06	142928	3.06827e+06	Pxmp2	5.43422e-07	3.71931e-07	3.58175e-07	5.61704e-07	6.67131e-07	6.45483e-07	2.66557e-06	2.07225e-06	2.73672e-06	2.68824e-07	3.04622e-05	3.98934e-05	3.05075e-05	1.4508e-06	3.11445e-05
Pxmp4	0	220588	132268	96408.7	53293.6	66808.7	29756.1	77459.4	88710.6	92153.9	125820	7.29068e+06	3.13807e+06	7.74048e+06	1.17915e+07	7.12193e+06	Pxmp4	2.23909e-06	1.34259e-06	9.786e-07	5.40959e-07	6.78144e-07	3.02041e-07	7.86255e-07	9.0046e-07	9.35411e-07	1.27714e-06	7.40043e-05	3.18531e-05	7.85701e-05	0.00011969	7.22914e-05
Pycr2	0	1.63535e+06	1.58358e+06	1.48982e+06	1.39293e+06	1.50752e+06	206847	293093	81652.6	54669.1	41316.9	1.00049e+06	546183	987667	665937	567587	Pycr2	1.65997e-05	1.60742e-05	1.51225e-05	1.4139e-05	1.53021e-05	2.09961e-06	2.97505e-06	8.28818e-07	5.54921e-07	4.19388e-07	1.01555e-05	5.54405e-06	1.00253e-05	6.75962e-06	5.76131e-06
Pyurf	0	108932	31301.8	18161.2	21087.6	40517.8	12762.2	110820	163436	398686	166742	17121.1	16835.7	13831	619005	41014.3	Pyurf	1.10572e-06	3.1773e-07	1.84346e-07	2.14051e-07	4.11278e-07	1.29543e-07	1.12488e-06	1.65896e-06	4.04688e-06	1.69252e-06	1.73788e-07	1.70891e-07	1.40392e-07	6.28323e-06	4.16318e-07
Qdpr	0	1.68048e+07	1.57304e+07	1.74628e+07	8.25977e+06	1.11397e+07	801008	3.35747e+06	1.89533e+06	3.85038e+06	2.19122e+06	2.70993e+07	2.03463e+07	3.02669e+07	2.22506e+07	2.99203e+07	Qdpr	0.000170578	0.000159672	0.000177257	8.38411e-05	0.000113074	8.13066e-06	3.40801e-05	1.92386e-05	3.90834e-05	2.2242e-05	0.000275072	0.000206526	0.000307226	0.000225855	0.000303707
Rab11fip5	0	10621.1	230682	7079.18	38946.9	31982.9	32962	186631	24083	83516.8	158571	780087	757291	569105	3.53293e+06	422076	Rab11fip5	1.07809e-07	2.34154e-06	7.18575e-08	3.95332e-07	3.24644e-07	3.34582e-07	1.89441e-06	2.44455e-07	8.4774e-07	1.60958e-06	7.9183e-06	7.68691e-06	5.77672e-06	3.58612e-05	4.2843e-06
Rab35	0	1.38123e+07	4.66229e+06	3.96458e+06	1.2474e+07	1.37912e+07	2.31182e+06	5.28517e+06	3.71361e+06	4.08038e+06	4.90412e+06	3.54261e+07	3.01329e+07	2.86314e+07	522772	2.40445e+07	Rab35	0.000140203	4.73247e-05	4.02426e-05	0.000126618	0.000139988	2.34662e-05	5.36473e-05	3.76951e-05	4.1418e-05	4.97794e-05	0.000359594	0.000305865	0.000290624	5.30642e-06	0.000244064
Rars2	0	1.09931e+06	1.20185e+06	1.02674e+06	1.74471e+06	1.17662e+06	64707.7	329660	110273	283226	1.03308e+06	7.32904e+06	5.55627e+06	6.33772e+06	3.38749e+06	5.303e+06	Rars2	1.11585e-05	1.21994e-05	1.04219e-05	1.77097e-05	1.19433e-05	6.56818e-07	3.34623e-06	1.11933e-06	2.87489e-06	1.04863e-05	7.43937e-05	5.63991e-05	6.43312e-05	3.43849e-05	5.38283e-05
Rdh11	0	997095	2.07223e+06	1.06089e+06	1.29882e+06	1.3317e+06	1.0861e+06	287868	328125	263541	597187	1.41303e+06	2.96416e+06	1.12837e+06	2.26853e+06	1.94358e+06	Rdh11	1.0121e-05	2.10342e-05	1.07686e-05	1.31837e-05	1.35174e-05	1.10245e-05	2.92201e-06	3.33064e-06	2.67508e-06	6.06177e-06	1.4343e-05	3.00878e-05	1.14536e-05	2.30268e-05	1.97284e-05
Rdh13	0	1.97615e+07	2.26967e+07	2.40029e+07	1.66156e+07	1.73123e+07	6.58751e+06	5.10076e+06	6.50506e+06	4.36639e+06	1.06066e+07	1.28386e+07	1.15736e+07	1.29601e+07	9.05422e+06	9.80611e+06	Rdh13	0.00020059	0.000230384	0.000243643	0.000168657	0.000175729	6.68667e-05	5.17754e-05	6.60299e-05	4.43212e-05	0.000107663	0.000130319	0.000117478	0.000131552	9.19051e-05	9.95372e-05
Rdh14	0	5.90394e+06	6.83398e+06	7.61263e+06	6.21475e+06	7.66786e+06	4.92259e+06	4.14789e+06	4.14275e+06	3.60086e+06	4.55247e+06	1.15937e+07	1.14274e+07	9.92598e+06	3.64576e+06	1.06561e+07	Rdh14	5.99282e-05	6.93686e-05	7.72723e-05	6.30831e-05	7.78329e-05	4.9967e-05	4.21033e-05	4.20511e-05	3.65506e-05	4.621e-05	0.000117683	0.000115994	0.000100754	3.70064e-05	0.000108166
Rexo2	0	7.3912e+06	8.37074e+06	6.26516e+06	6.49443e+06	6.47264e+06	3.78423e+06	3.32259e+06	3.00481e+06	1.75177e+06	3.14696e+06	5.87347e+06	1.99909e+06	4.20587e+06	45127.3	2.75659e+06	Rexo2	7.50247e-05	8.49675e-05	6.35947e-05	6.59219e-05	6.57008e-05	3.8412e-05	3.3726e-05	3.05004e-05	1.77814e-05	3.19434e-05	5.96189e-05	2.02918e-05	4.26918e-05	4.58066e-07	2.79808e-05
Rhot1	0	8.11828e+06	1.02352e+07	9.78539e+06	5.79537e+06	9.51919e+06	3.29791e+06	5.0239e+06	3.9841e+06	3.22757e+06	4.20006e+06	1.30691e+07	1.05096e+07	1.05017e+07	1.27424e+07	8.21631e+06	Rhot1	8.24049e-05	0.000103893	9.93269e-05	5.88261e-05	9.66249e-05	3.34756e-05	5.09952e-05	4.04408e-05	3.27616e-05	4.26328e-05	0.000132658	0.000106678	0.000106598	0.000129342	8.34e-05
Rhot2	0	8.76811e+06	7.42849e+06	9.39688e+06	7.96241e+06	9.28123e+06	5.36206e+06	4.54562e+06	4.90049e+06	2.55458e+06	4.51739e+06	1.60353e+07	1.39081e+07	1.46388e+07	5.58446e+06	1.1249e+07	Rhot2	8.9001e-05	7.54031e-05	9.53834e-05	8.08227e-05	9.42094e-05	5.44278e-05	4.61405e-05	4.97426e-05	2.59303e-05	4.58539e-05	0.000162767	0.000141175	0.000148591	5.66853e-05	0.000114183
Rmdn1	0	4.46297e+07	5.06414e+07	5.17463e+07	4.11005e+07	4.0596e+07	1.0562e+07	9.26105e+06	1.11159e+07	1.18945e+07	8.21695e+06	1.49995e+07	1.45999e+07	1.23889e+07	1.69326e+07	1.10174e+07	Rmdn1	0.000453015	0.000514038	0.000525252	0.000417192	0.000412071	0.00010721	9.40046e-05	0.000112832	0.000120736	8.34064e-05	0.000152253	0.000148197	0.000125754	0.000171875	0.000111833
Rmdn3	0	3.49403e+07	3.28518e+07	3.0098e+07	2.77537e+07	2.90038e+07	1.38124e+06	1.96521e+06	560097	1.05551e+06	1.46387e+06	6.44587e+06	9.24323e+06	1.02214e+07	5.64839e+06	1.79234e+06	Rmdn3	0.000354663	0.000333463	0.000305511	0.000281715	0.000294404	1.40203e-05	1.99479e-05	5.68529e-06	1.0714e-05	1.48591e-05	6.5429e-05	9.38237e-05	0.000103752	5.73342e-05	1.81932e-05
Rmnd1	0	2.47791e+06	1.81672e+06	2.05779e+06	1.42548e+06	1.62892e+06	59917.7	155729	66785.3	204568	34869.7	956349	933596	307518	56125.5	893033	Rmnd1	2.51522e-05	1.84406e-05	2.08876e-05	1.44694e-05	1.65344e-05	6.08197e-07	1.58073e-06	6.77906e-07	2.07648e-06	3.53946e-07	9.70745e-06	9.4765e-06	3.12147e-06	5.69704e-07	9.06476e-06
Rpl10a	0	1.36812e+07	1.3317e+07	1.56126e+07	7.71711e+06	1.00795e+07	8.29865e+06	1.33436e+07	1.15807e+07	1.11372e+07	1.30661e+07	3.84512e+07	4.3887e+07	4.52149e+07	2.21673e+07	4.00103e+07	Rpl10a	0.000138871	0.000135175	0.000158477	7.83328e-05	0.000102313	8.42358e-05	0.000135445	0.00011755	0.000113048	0.000132627	0.0003903	0.000445476	0.000458955	0.00022501	0.000406126
Rpl34	0	1.83216e+06	2.75098e+06	2.19724e+06	1.28984e+06	1.38954e+06	4.87131e+06	3.22092e+06	3.23789e+06	2.53439e+06	3.30285e+06	1.99908e+07	1.6249e+07	1.85903e+07	4.43451e+06	1.26396e+07	Rpl34	1.85974e-05	2.79239e-05	2.23031e-05	1.30925e-05	1.41046e-05	4.94464e-05	3.2694e-05	3.28663e-05	2.57254e-05	3.35257e-05	0.000202917	0.000164936	0.000188702	4.50126e-05	0.000128299
Rpl35a	0	2.89413e+06	2.47253e+06	2.53431e+06	1.89684e+06	2.45989e+06	2.01036e+06	1.94919e+06	1.79514e+06	767777	1.6338e+06	1.52293e+07	1.49061e+07	1.32606e+07	6.10398e+06	1.05446e+07	Rpl35a	2.93769e-05	2.50975e-05	2.57246e-05	1.9254e-05	2.49692e-05	2.04062e-05	1.97853e-05	1.82216e-05	7.79334e-06	1.6584e-05	0.000154586	0.000151305	0.000134602	6.19587e-05	0.000107033
Rps14	0	1.06155e+07	1.28776e+07	1.31928e+07	1.07877e+07	1.34175e+07	2.27667e+07	1.49466e+07	9.97142e+06	7.06469e+06	1.42847e+07	5.25675e+07	4.87423e+07	4.32082e+07	1.43771e+07	3.22072e+07	Rps14	0.000107753	0.000130714	0.000133914	0.000109501	0.000136195	0.000231094	0.000151716	0.000101215	7.17104e-05	0.000144997	0.000533588	0.00049476	0.000438586	0.000145935	0.00032692
Rps15a	0	9.25691e+06	9.49884e+06	1.10905e+07	9.75321e+06	1.30886e+07	6.08221e+06	8.27187e+06	8.87686e+06	5.59979e+06	8.60782e+06	2.77171e+07	2.36045e+07	2.33044e+07	8.25589e+06	1.88146e+07	Rps15a	9.39626e-05	9.64183e-05	0.000112574	9.90003e-05	0.000132857	6.17377e-05	8.39639e-05	9.01049e-05	5.68409e-05	8.7374e-05	0.000281344	0.000239599	0.000236552	8.38017e-05	0.000190978
Rps18	0	1.57274e+07	1.19923e+07	1.67003e+07	9.43428e+06	1.30966e+07	3.72257e+07	2.72401e+07	2.33429e+07	1.74102e+07	2.03829e+07	2.75069e+08	2.06517e+08	2.48465e+08	7.2178e+06	1.76382e+08	Rps18	0.000159641	0.000121728	0.000169517	9.5763e-05	0.000132937	0.000377861	0.000276502	0.000236943	0.000176723	0.000206897	0.0027921	0.00209626	0.00252205	7.32646e-05	0.00179038
Rtn4ip1	0	2.45239e+07	2.57158e+07	2.41246e+07	2.06132e+07	2.17301e+07	2.9215e+07	3.98681e+07	3.11518e+07	2.73821e+07	3.63541e+07	3.20286e+07	2.73409e+07	2.79865e+07	3.18355e+06	2.03974e+07	Rtn4ip1	0.000248931	0.000261029	0.000244877	0.000209235	0.000220572	0.000296547	0.000404683	0.000316207	0.000277943	0.000369014	0.000325107	0.000277524	0.000284078	3.23148e-05	0.000207044
Samm50	0	9.05028e+07	5.83331e+07	5.81e+07	5.8404e+07	6.59816e+07	1.83109e+07	6.00721e+07	4.63816e+07	5.56987e+07	4.87877e+07	3.24258e+07	3.04973e+07	3.49188e+07	1.92183e+07	2.85078e+07	Samm50	0.000918652	0.000592112	0.000589746	0.000592832	0.000669748	0.000185866	0.000609764	0.000470798	0.000565371	0.000495221	0.000329139	0.000309564	0.000354444	0.000195076	0.00028937
Sardh	0	1.08536e+07	8.90759e+06	8.3743e+06	1.09278e+07	1.14305e+07	3.53399e+07	5.31977e+07	4.15728e+07	4.34727e+07	4.33464e+07	3.46029e+08	3.04016e+08	3.11876e+08	1.78669e+08	3.03382e+08	Sardh	0.00011017	9.04168e-05	8.50036e-05	0.000110923	0.000116025	0.000358719	0.000539985	0.000421987	0.000441271	0.000439989	0.00351238	0.00308593	0.00316571	0.00181359	0.00307949
Sars2	0	8.38808e+06	8.0584e+06	7.23381e+06	6.70171e+06	7.37634e+06	5.67273e+06	4.26321e+06	3.39848e+06	1.55225e+06	2.93305e+06	5.87892e+06	5.42106e+06	4.65285e+06	1.87821e+06	3.14812e+06	Sars2	8.51435e-05	8.17971e-05	7.34271e-05	6.8026e-05	7.48738e-05	5.75812e-05	4.32739e-05	3.44964e-05	1.57562e-05	2.9772e-05	5.96742e-05	5.50267e-05	4.72289e-05	1.90649e-05	3.19551e-05
Sccpdh	0	6.72102e+06	8.06106e+06	7.14799e+06	6.26077e+06	6.03115e+06	1.78437e+07	2.08086e+07	1.78709e+07	1.30764e+07	1.82391e+07	8.25144e+06	5.48098e+06	6.48865e+06	5.14025e+06	4.20682e+06	Sccpdh	6.8222e-05	8.18241e-05	7.25559e-05	6.35501e-05	6.12194e-05	0.000181123	0.000211219	0.000181399	0.000132732	0.000185137	8.37565e-05	5.56348e-05	6.58633e-05	5.21763e-05	4.27015e-05
Scp2	0	1.12333e+08	1.6053e+08	1.49635e+08	1.0991e+08	1.26195e+08	1.24385e+08	1.50604e+08	1.42367e+08	8.24111e+07	1.24034e+08	1.16877e+09	1.33727e+09	1.11465e+09	4.08054e+09	8.12842e+08	Scp2	0.00114024	0.00162947	0.00151888	0.00111565	0.00128095	0.00126258	0.00152871	0.0014451	0.000836517	0.00125901	0.0118636	0.013574	0.0113143	0.0414196	0.00825078
Sdr39u1	0	2.25127e+07	2.53323e+07	2.58573e+07	2.49377e+07	2.63192e+07	4.81221e+06	2.3576e+07	2.35533e+07	1.60752e+07	2.10556e+07	2.78881e+07	2.99863e+07	2.55793e+07	2.3165e+06	2.2519e+07	Sdr39u1	0.000228516	0.000257136	0.000262465	0.000253131	0.000267154	4.88465e-05	0.000239309	0.000239078	0.000163171	0.000213726	0.000283079	0.000304377	0.000259644	2.35137e-05	0.00022858
Selo	0	2.19792e+06	2.79116e+06	2.48052e+06	2.17112e+06	1.99814e+06	845664	1.13402e+06	1.20323e+06	740889	1.28772e+06	4.44999e+06	3.99764e+06	3.9579e+06	8.7152e+06	3.01707e+06	Selo	2.231e-05	2.83318e-05	2.51786e-05	2.2038e-05	2.02822e-05	8.58395e-06	1.15109e-05	1.22134e-05	7.52042e-06	1.3071e-05	4.51697e-05	4.05782e-05	4.01748e-05	8.84639e-05	3.06248e-05
Sfxn1	0	1.80137e+07	2.24959e+07	1.97403e+07	1.78527e+07	1.51493e+07	1.3497e+06	1.2751e+06	911185	632559	1.80516e+06	3.63735e+08	3.6239e+08	3.40626e+08	1.8871e+08	2.95385e+08	Sfxn1	0.000182848	0.000228345	0.000200375	0.000181215	0.000153774	1.37002e-05	1.29429e-05	9.24902e-06	6.42081e-06	1.83234e-05	0.0036921	0.00367846	0.00345753	0.0019155	0.00299832
Sfxn2	0	144625	75535.8	139256	46006.4	70458.9	290558	207739	188849	88856.9	126044	3.83303e+06	6.80517e+06	3.31087e+06	3.28002e+06	5.46261e+06	Sfxn2	1.46802e-06	7.66729e-07	1.41352e-06	4.66989e-07	7.15195e-07	2.94932e-06	2.10866e-06	1.91692e-06	9.01945e-07	1.27941e-06	3.89073e-05	6.90761e-05	3.36071e-05	3.32939e-05	5.54484e-05
Sfxn3	0	383815	130576	389400	33986.9	245150	450095	1.45449e+06	1.17611e+06	895372	1.83071e+06	8.8178e+06	5.91294e+06	5.69379e+06	1.13803e+06	5.73393e+06	Sfxn3	3.89593e-06	1.32541e-06	3.95262e-06	3.44985e-07	2.48841e-06	4.56871e-06	1.47639e-05	1.19382e-05	9.0885e-06	1.85827e-05	8.95054e-05	6.00195e-05	5.7795e-05	1.15517e-05	5.82025e-05
Sfxn5	0	1.52274e+07	1.48154e+07	1.15496e+07	1.29077e+07	1.43638e+07	133012	123383	248602	3.21168e+06	200743	3.75853e+06	6.66832e+06	5.52833e+06	3.71022e+06	5.10328e+06	Sfxn5	0.000154566	0.000150384	0.000117235	0.00013102	0.0001458	1.35014e-06	1.2524e-06	2.52345e-06	3.26002e-05	2.03765e-06	3.81511e-05	6.7687e-05	5.61155e-05	3.76607e-05	5.1801e-05
Shmt1	0	173426	146063	215149	223208	170097	63202	193633	290759	43181.2	189028	1.30003e+06	2.12212e+06	1.90046e+06	9.7046e+06	2.06188e+06	Shmt1	1.76037e-06	1.48262e-06	2.18388e-06	2.26568e-06	1.72658e-06	6.41534e-07	1.96548e-06	2.95136e-06	4.38312e-07	1.91874e-06	1.3196e-05	2.15407e-05	1.92907e-05	9.85068e-05	2.09291e-05
Shmt2	0	2.05724e+07	2.17381e+07	1.86972e+07	1.73112e+07	1.82395e+07	2.03273e+07	2.07865e+07	2.46269e+07	1.94587e+07	2.48639e+07	4.07806e+08	3.74e+08	3.94821e+08	2.15316e+07	3.54003e+08	Shmt2	0.00020882	0.000220654	0.000189786	0.000175718	0.00018514	0.000206333	0.000210994	0.000249977	0.000197516	0.000252382	0.00413945	0.0037963	0.00400764	0.000218557	0.00359332
Sirt3	0	1.91805e+06	1.74724e+06	1.84879e+06	1.89273e+06	1.54403e+06	3.05782e+06	4.24899e+06	3.35551e+06	2.28901e+06	4.10002e+06	3.49158e+06	1.17203e+06	3.12134e+06	2.88566e+06	2.33684e+06	Sirt3	1.94692e-05	1.77354e-05	1.87662e-05	1.92122e-05	1.56727e-05	3.10385e-05	4.31296e-05	3.40603e-05	2.32347e-05	4.16174e-05	3.54414e-05	1.18967e-05	3.16833e-05	2.9291e-05	2.37201e-05
Sirt4	0	1.1805e+06	1.24416e+06	907789	887285	954784	1.80775e+06	1.15244e+06	759894	701346	849804	1.27808e+06	1.61394e+06	1.33421e+06	651882	871253	Sirt4	1.19827e-05	1.26289e-05	9.21454e-06	9.00642e-06	9.69157e-06	1.83497e-05	1.16979e-05	7.71333e-06	7.11903e-06	8.62596e-06	1.29732e-05	1.63824e-05	1.3543e-05	6.61695e-06	8.84369e-06
Sirt5	0	1.66127e+07	1.46124e+07	1.74852e+07	1.39602e+07	1.52049e+07	4.29439e+07	3.17821e+07	3.32626e+07	3.31302e+07	3.1004e+07	9.82765e+06	1.3348e+07	1.13028e+07	4.28951e+07	1.45272e+07	Sirt5	0.000168628	0.000148324	0.000177484	0.000141704	0.000154337	0.000435903	0.000322606	0.000337633	0.000336289	0.000314707	9.97559e-05	0.00013549	0.000114729	0.000435408	0.000147458
Slc16a1	0	1.21717e+07	1.48698e+07	9.89327e+06	7.58605e+06	7.89502e+06	6.30665e+06	3.77143e+06	2.67378e+06	1.40291e+06	1.96086e+06	2.56487e+06	3.95239e+06	2.87803e+06	2.55843e+07	1.66369e+06	Slc16a1	0.000123549	0.000150937	0.000100422	7.70025e-05	8.01387e-05	6.40158e-05	3.8282e-05	2.71403e-05	1.42403e-05	1.99038e-05	2.60348e-05	4.01189e-05	2.92135e-05	0.000259694	1.68874e-05
Slc25a1	0	1.24559e+08	4.8114e+07	8.84951e+07	7.12019e+07	7.99683e+07	1.14085e+06	489376	392428	293897	481021	1.39229e+07	8.65581e+06	1.3936e+07	3.10171e+06	1.67173e+07	Slc25a1	0.00126435	0.000488383	0.000898272	0.000722737	0.000811721	1.15802e-05	4.96743e-06	3.98335e-06	2.98322e-06	4.88262e-06	0.000141325	8.78611e-05	0.000141458	3.1484e-05	0.00016969
Slc25a10	0	6.23074e+06	5.38231e+06	5.32195e+06	5.65663e+06	4.73272e+06	4.55238e+06	1.64261e+06	1.49387e+06	1.07844e+06	2.48947e+06	1.32868e+08	1.6216e+08	1.4874e+08	7.98122e+06	1.52168e+08	Slc25a10	6.32453e-05	5.46334e-05	5.40207e-05	5.74178e-05	4.80397e-05	4.6209e-05	1.66734e-05	1.51635e-05	1.09467e-05	2.52694e-05	0.00134868	0.00164601	0.00150979	8.10137e-05	0.00154458
Slc25a11	0	6.43578e+07	5.8378e+07	6.46561e+07	5.05165e+07	4.2416e+07	9.41376e+07	2.43536e+08	2.05492e+08	2.2262e+08	2.16374e+08	9.10268e+07	8.02165e+07	8.54399e+07	5.25972e+06	8.90415e+07	Slc25a11	0.000653266	0.000592568	0.000656294	0.000512769	0.000430545	0.000955546	0.00247203	0.00208585	0.00225971	0.00219631	0.00092397	0.00081424	0.000867261	5.33889e-05	0.000903819
Slc25a12	0	2.51633e+07	2.41366e+07	2.49902e+07	1.47627e+07	1.65706e+07	1.67805e+08	2.39732e+08	2.03387e+08	1.69316e+08	2.16084e+08	1.05397e+08	1.01831e+08	1.02468e+08	8.37204e+07	9.01894e+07	Slc25a12	0.00025542	0.000244999	0.000253664	0.000149849	0.0001682	0.00170331	0.00243341	0.00206449	0.00171864	0.00219337	0.00106984	0.00103363	0.00104011	0.000849807	0.00091547
Slc25a13	0	1.92862e+06	2.15656e+06	1.54698e+06	802596	1.19659e+06	8.23749e+07	1.13943e+08	1.07359e+08	9.67919e+07	1.05467e+08	1.29348e+08	9.84328e+07	1.27973e+08	5.91984e+07	1.12672e+08	Slc25a13	1.95765e-05	2.18903e-05	1.57027e-05	8.14678e-06	1.21461e-05	0.000836149	0.00115658	0.00108975	0.000982489	0.00107054	0.00131295	0.000999145	0.001299	0.000600896	0.00114368
Slc25a15	0	675978	365841	521946	286760	526987	778982	167970	269007	432511	104444	1.2316e+07	1.08833e+07	1.04819e+07	1.10286e+06	1.06846e+07	Slc25a15	6.86154e-06	3.71348e-06	5.29803e-06	2.91077e-06	5.3492e-06	7.90709e-06	1.70499e-06	2.73057e-06	4.39021e-06	1.06016e-06	0.000125014	0.000110471	0.000106397	1.11946e-05	0.000108454
Slc25a16	0	1.27223e+06	1.23004e+06	1.15699e+06	1.30776e+06	769216	302677	261893	233166	111700	104232	2.57447e+06	3.2172e+06	1.45628e+06	1.44114e+06	2.34298e+06	Slc25a16	1.29138e-05	1.24855e-05	1.17441e-05	1.32745e-05	7.80795e-06	3.07234e-06	2.65836e-06	2.36676e-06	1.13381e-06	1.05802e-06	2.61322e-05	3.26563e-05	1.47821e-05	1.46284e-05	2.37825e-05
Slc25a19	0	2.39181e+06	2.73661e+06	2.44004e+06	1.8272e+06	2.30355e+06	34157	39511.8	24790.6	32195.7	9229.69	22610.3	32306.3	42018.8	11604.5	559933	Slc25a19	2.42782e-05	2.77781e-05	2.47677e-05	1.8547e-05	2.33823e-05	3.46712e-07	4.01066e-07	2.51638e-07	3.26804e-07	9.36863e-08	2.29507e-07	3.27926e-07	4.26513e-07	1.17792e-07	5.68362e-06
Slc25a20	0	4.74526e+08	3.52639e+08	3.66821e+08	3.03656e+08	3.08407e+08	3.16982e+07	9.1334e+07	6.90234e+07	7.74916e+07	7.63727e+07	2.76706e+07	3.36821e+07	2.75229e+07	2.10828e+07	2.76909e+07	Slc25a20	0.00481669	0.00357948	0.00372343	0.00308227	0.0031305	0.000321754	0.000927088	0.000700624	0.000786581	0.000775223	0.000280872	0.000341891	0.000279372	0.000214002	0.000281077
Slc25a21	0	398054	278733	42353.9	100737	197987	92321.3	75683.1	95347.5	103966	86113.3	8.29052e+06	6.5299e+06	7.63869e+06	7.52937e+06	5.20234e+06	Slc25a21	4.04047e-06	2.82929e-06	4.29915e-07	1.02254e-06	2.00967e-06	9.3711e-07	7.68224e-07	9.67828e-07	1.05531e-06	8.74096e-07	8.41532e-05	6.6282e-05	7.75368e-05	7.64271e-05	5.28065e-05
Slc25a22	0	4.68624e+07	5.55111e+07	4.83758e+07	5.08386e+07	5.32159e+07	9.10458e+06	1.23043e+07	1.09933e+07	8.63667e+06	9.73683e+06	1.85198e+07	1.98379e+07	1.50607e+07	3.47154e+07	2.00343e+07	Slc25a22	0.000475678	0.000563467	0.000491041	0.000516039	0.00054017	9.24163e-05	0.000124895	0.000111588	8.76668e-05	9.8834e-05	0.000187986	0.000201365	0.000152874	0.00035238	0.000203358
Slc25a23	0	449811	381481	429780	517570	562701	3078.84	7775.91	18932	37216.4	20399.7	735008	717897	612386	28447.6	685247	Slc25a23	4.56582e-06	3.87224e-06	4.36249e-06	5.25361e-06	5.71172e-06	3.12519e-08	7.89296e-08	1.9217e-07	3.77767e-07	2.07068e-07	7.46072e-06	7.28704e-06	6.21605e-06	2.88759e-07	6.95562e-06
Slc25a29	0	193182	766534	68293.4	245939	261555	1.05062e+06	1.2887e+06	1.23882e+06	1.66948e+06	954323	80211	58866.6	69621	809339	86779.8	Slc25a29	1.9609e-06	7.78073e-06	6.93215e-07	2.49641e-06	2.65492e-06	1.06644e-05	1.3081e-05	1.25747e-05	1.69462e-05	9.68689e-06	8.14184e-07	5.97528e-07	7.06691e-07	8.21522e-06	8.80862e-07
Slc25a3	0	1.92351e+08	2.26541e+08	1.79021e+08	1.66871e+08	1.65492e+08	6.57741e+08	6.84328e+08	6.60922e+08	4.40356e+08	5.982e+08	4.61571e+08	4.53384e+08	4.27638e+08	1.26079e+08	3.50878e+08	Slc25a3	0.00195246	0.00229951	0.00181716	0.00169383	0.00167983	0.00667643	0.00694629	0.00670871	0.00446985	0.00607205	0.0046852	0.00460209	0.00434075	0.00127977	0.00356159
Slc25a31	0	92200.7	1.36505e+06	292289	809859	714590	343980	1.95396e+06	944286	3.322e+06	1.56649e+06	36934.3	3.72849e+06	4.28828e+06	472403	4.74689e+06	Slc25a31	9.35886e-07	1.3856e-05	2.96689e-06	8.2205e-06	7.25347e-06	3.49158e-06	1.98337e-05	9.585e-06	3.372e-05	1.59008e-05	3.74903e-07	3.78462e-05	4.35283e-05	4.79515e-06	4.81834e-05
Slc25a32	0	3.50855e+06	3.92207e+06	4.86237e+06	2.81731e+06	3.56633e+06	27768.1	26423.1	30924.6	18187.9	39538.5	966521	624227	767674	26606.9	593078	Slc25a32	3.56137e-05	3.98111e-05	4.93556e-05	2.85972e-05	3.62001e-05	2.81861e-07	2.68209e-07	3.13901e-07	1.84617e-07	4.01337e-07	9.81071e-06	6.33624e-06	7.7923e-06	2.70075e-07	6.02006e-06
Slc25a35	0	2.49776e+07	1.50719e+07	1.24476e+07	1.16985e+07	1.35073e+07	136678	597425	384510	530712	75484.8	1.05898e+07	1.19369e+07	1.36646e+07	8.62015e+06	1.01413e+07	Slc25a35	0.000253536	0.000152988	0.00012635	0.000118746	0.000137106	1.38736e-06	6.06418e-06	3.90298e-06	5.38701e-06	7.66211e-07	0.000107492	0.000121166	0.000138703	8.74992e-05	0.00010294
Slc25a36	0	957449	981873	342990	227754	264654	428627	33017.5	24129.6	26459.5	62404.1	3.29927e+06	3.81497e+06	2.87292e+06	1.76569e+06	2.729e+06	Slc25a36	9.71862e-06	9.96653e-06	3.48153e-06	2.31182e-06	2.68638e-06	4.35079e-06	3.35145e-07	2.44928e-07	2.68578e-07	6.33435e-07	3.34894e-05	3.8724e-05	2.91617e-05	1.79227e-05	2.77008e-05
Slc25a4	0	1.15822e+08	9.93741e+07	1.07251e+08	6.94604e+07	8.84892e+07	1.11862e+09	1.15749e+09	9.9468e+08	9.00983e+08	9.74847e+08	1.21898e+08	1.28589e+08	1.14522e+08	4.06324e+08	1.07063e+08	Slc25a4	0.00117566	0.0010087	0.00108865	0.00070506	0.000898213	0.0113546	0.0117491	0.0100965	0.00914546	0.00989521	0.00123733	0.00130525	0.00116246	0.0041244	0.00108675
Slc25a42	0	5.28235e+07	5.874e+07	4.76278e+07	4.902e+07	4.81317e+07	1.40468e+07	1.79494e+07	1.15278e+07	9.64324e+06	1.47654e+07	2.86906e+07	3.26718e+07	2.36244e+07	1.82658e+07	1.97006e+07	Slc25a42	0.000536186	0.000596243	0.000483448	0.000497579	0.000488563	0.000142582	0.000182196	0.000117014	9.7884e-05	0.000149877	0.000291225	0.000331636	0.0002398	0.000185408	0.000199971
Slc25a45	0	18040.6	14257.1	84216.1	342240	162569	24094.6	40640.7	8882.31	15907.4	8917.04	24149.9	365397	17352.5	1.41836e+06	524242	Slc25a45	1.83122e-07	1.44717e-07	8.54839e-07	3.47392e-06	1.65017e-06	2.44573e-07	4.12525e-07	9.01602e-08	1.61469e-07	9.05127e-08	2.45134e-07	3.70898e-06	1.76137e-07	1.43971e-05	5.32134e-06
Slc25a46	0	3.17374e+06	4.06357e+06	2.89927e+06	1.62359e+06	3.19254e+06	3.45325e+06	4.18479e+06	3.30189e+06	1.85986e+06	3.11681e+06	1.78126e+06	1.49097e+06	1.92937e+06	1.10205e+06	1.06975e+06	Slc25a46	3.22152e-05	4.12474e-05	2.94292e-05	1.64803e-05	3.2406e-05	3.50523e-05	4.24778e-05	3.35159e-05	1.88786e-05	3.16373e-05	1.80807e-05	1.51341e-05	1.95842e-05	1.11864e-05	1.08586e-05
Slc25a5	0	3.36513e+08	2.99579e+08	2.48853e+08	2.41502e+08	2.28351e+08	1.04569e+08	1.95563e+08	1.4484e+08	1.41282e+08	1.41093e+08	8.7199e+08	8.37595e+08	8.42713e+08	7.98789e+08	7.35251e+08	Slc25a5	0.00341579	0.00304089	0.00252599	0.00245137	0.00231788	0.00106143	0.00198506	0.0014702	0.00143409	0.00143217	0.00885116	0.00850203	0.00855398	0.00810814	0.00746319
Slirp	0	1.65637e+07	1.25395e+07	9.22603e+06	8.61965e+06	7.69245e+06	2.21159e+07	6.49806e+06	7.20524e+06	4.70959e+06	6.86777e+06	9.28735e+06	1.63929e+07	8.56276e+06	4.67511e+08	7.62726e+06	Slirp	0.00016813	0.000127282	9.36491e-05	8.74941e-05	7.80825e-05	0.000224488	6.59587e-05	7.3137e-05	4.78049e-05	6.97115e-05	9.42715e-05	0.000166397	8.69165e-05	0.00474549	7.74208e-05
Snd1	0	1.09634e+07	9.94987e+06	1.13825e+07	5.98198e+06	7.1547e+06	5.88169e+06	7.97152e+06	5.39628e+06	4.73481e+06	7.1219e+06	3.90961e+07	3.74308e+07	3.33422e+07	2.97937e+07	2.18465e+07	Snd1	0.000111284	0.000100997	0.000115538	6.07203e-05	7.2624e-05	5.97022e-05	8.09152e-05	5.47752e-05	4.80609e-05	7.22911e-05	0.000396847	0.000379943	0.000338441	0.000302421	0.000221753
Sod1	0	4.27987e+07	4.88291e+07	5.67233e+07	4.72339e+07	4.43022e+07	1.32551e+08	1.64495e+08	1.37797e+08	1.03115e+08	1.72801e+08	8.53801e+07	8.96659e+07	7.23101e+07	1.44561e+08	6.17752e+07	Sod1	0.00043443	0.000495641	0.000575772	0.00047945	0.000449691	0.00134546	0.00166971	0.00139871	0.00104668	0.00175402	0.000866654	0.000910157	0.000733987	0.00146737	0.000627051
Sod2	0	7.25787e+08	6.76268e+08	6.0545e+08	5.79581e+08	6.13959e+08	7.82748e+08	7.95075e+08	6.81486e+08	5.45079e+08	7.95553e+08	5.66542e+08	6.20582e+08	5.60557e+08	1.38672e+08	4.81302e+08	Sod2	0.00736712	0.00686449	0.00614564	0.00588305	0.00623201	0.00794531	0.00807044	0.00691745	0.00553284	0.00807528	0.0057507	0.00629924	0.00568996	0.00140759	0.00488548
Spg7	0	9.65631e+06	9.62256e+06	9.81176e+06	1.08068e+07	8.43476e+06	1.12024e+07	1.32744e+07	1.35716e+07	2.31159e+07	1.39441e+07	1.38688e+07	2.37617e+07	1.84453e+07	3.18771e+06	2.23029e+07	Spg7	9.80167e-05	9.76741e-05	9.95946e-05	0.000109694	8.56173e-05	0.00011371	0.000134742	0.000137759	0.000234638	0.00014154	0.000140775	0.000241194	0.00018723	3.2357e-05	0.000226386
Spr	0	5.62187e+06	6.47235e+06	5.89668e+06	5.32787e+06	5.02142e+06	4.37366e+06	7.62381e+06	5.70257e+06	6.09684e+06	6.37557e+06	8.45711e+06	6.69135e+06	7.48528e+06	2.23479e+07	6.1394e+06	Spr	5.7065e-05	6.56978e-05	5.98545e-05	5.40807e-05	5.09701e-05	4.4395e-05	7.73858e-05	5.78842e-05	6.18862e-05	6.47155e-05	8.58442e-05	6.79208e-05	7.59796e-05	0.000226843	6.23182e-05
Spryd4	0	831653	1.03062e+06	849946	340945	669684	249946	3.63163e+06	3.99898e+06	4.39089e+06	4.096e+06	3.35663e+06	2.17434e+06	3.63552e+06	624177	4.55688e+06	Spryd4	8.44172e-06	1.04613e-05	8.62741e-06	3.46078e-06	6.79765e-06	2.53708e-06	3.68629e-05	4.05918e-05	4.45698e-05	4.15766e-05	3.40716e-05	2.20707e-05	3.69024e-05	6.33573e-06	4.62547e-05
Sqrdl	0	1.17893e+07	1.41783e+07	9.60564e+06	9.97709e+06	1.15906e+07	1.99772e+07	2.48742e+07	2.02113e+07	2.04431e+07	2.26656e+07	6.27651e+07	6.85027e+07	5.76179e+07	1.78839e+07	4.99575e+07	Sqrdl	0.000119668	0.000143917	9.75024e-05	0.000101273	0.000117651	0.000202779	0.000252486	0.000205156	0.000207509	0.000230068	0.000637099	0.000695339	0.000584852	0.000181531	0.000507095
Ssbp1	0	8.80493e+06	1.05005e+07	1.00942e+07	9.92598e+06	1.01111e+07	1.17607e+07	1.33605e+07	1.26351e+07	7.24844e+06	1.28121e+07	1.52549e+07	1.22888e+07	1.15731e+07	2.89466e+06	8.31874e+06	Ssbp1	8.93747e-05	0.000106586	0.000102462	0.000100754	0.000102633	0.000119377	0.000135616	0.000128253	7.35756e-05	0.00013005	0.000154845	0.000124738	0.000117473	2.93823e-05	8.44396e-05
Stom	0	6.68013e+06	8.29478e+06	7.98171e+06	6.48578e+06	7.12712e+06	3.64659e+06	5.54725e+06	4.74055e+06	4.30896e+06	4.4246e+06	2.0577e+06	1.618e+06	1.65507e+06	3.86699e+06	1.74996e+06	Stom	6.78069e-05	8.41965e-05	8.10186e-05	6.58341e-05	7.2344e-05	3.70148e-05	5.63076e-05	4.81191e-05	4.37382e-05	4.49121e-05	2.08867e-05	1.64236e-05	1.67999e-05	3.9252e-05	1.7763e-05
Stoml2	0	1.30244e+07	2.38146e+07	1.72977e+07	2.36242e+07	2.01494e+07	9.91602e+06	4.64821e+06	5.00553e+06	2.66927e+06	4.86452e+06	1.63388e+07	1.30403e+07	1.20647e+07	1.04421e+07	1.13529e+07	Stoml2	0.000132205	0.000241731	0.000175581	0.000239799	0.000204527	0.000100653	4.71818e-05	5.08088e-05	2.70945e-05	4.93775e-05	0.000165847	0.000132366	0.000122463	0.000105993	0.000115238
Sucla2	0	1.13844e+09	1.28811e+09	1.15273e+09	1.21775e+09	1.12015e+09	6.72788e+08	6.73589e+08	6.77986e+08	5.64254e+08	6.50467e+08	3.05797e+08	2.84496e+08	2.60283e+08	8.26322e+08	2.769e+08	Sucla2	0.0115558	0.013075	0.0117009	0.0123608	0.0113701	0.00682915	0.00683728	0.00688192	0.00572747	0.00660259	0.003104	0.00288779	0.00264201	0.00838761	0.00281068
Suclg1	0	9.77435e+08	8.61213e+08	7.98897e+08	1.02965e+09	9.57443e+08	7.65044e+08	6.07134e+08	5.85306e+08	4.34698e+08	5.83599e+08	7.22553e+08	5.33229e+08	5.68658e+08	1.87669e+09	5.04218e+08	Suclg1	0.00992149	0.00874177	0.00810923	0.0104515	0.00971855	0.00776561	0.00616274	0.00594117	0.00441242	0.00592384	0.00733429	0.00541256	0.00577219	0.0190494	0.00511809
Suclg2	0	1.38449e+08	1.2989e+08	1.29063e+08	1.3867e+08	1.34795e+08	4.20621e+07	3.95489e+07	3.59432e+07	4.87853e+07	4.05251e+07	4.12507e+08	3.92701e+08	3.33829e+08	2.45836e+08	3.45507e+08	Suclg2	0.00140533	0.00131845	0.00131006	0.00140757	0.00136824	0.000426953	0.000401443	0.000364842	0.000495197	0.000411351	0.00418716	0.00398613	0.00338854	0.00249537	0.00350708
Sugct	0	5.06739e+06	4.67018e+06	6.12473e+06	4.07584e+06	4.08869e+06	1.22274e+06	1.74397e+06	1.49185e+06	1.05156e+06	1.79978e+06	1.43108e+08	1.51038e+08	1.44773e+08	9.7225e+08	1.34553e+08	Sugct	5.14368e-05	4.74048e-05	6.21693e-05	4.1372e-05	4.15023e-05	1.24115e-05	1.77022e-05	1.5143e-05	1.06739e-05	1.82687e-05	0.00145262	0.00153312	0.00146952	0.00986886	0.00136579
Suox	0	2.29099e+07	2.58268e+07	2.54168e+07	2.11278e+07	1.58223e+07	4.82114e+06	1.17956e+07	1.15696e+07	9.63552e+06	9.59836e+06	6.43276e+07	5.7389e+07	6.09656e+07	4.23359e+07	5.45215e+07	Suox	0.000232548	0.000262156	0.000257995	0.000214458	0.000160604	4.89372e-05	0.000119732	0.000117438	9.78057e-05	9.74285e-05	0.00065296	0.000582529	0.000618833	0.000429732	0.000553423
Supv3l1	0	2.33344e+06	2.21073e+06	2.6364e+06	2.97388e+06	2.21378e+06	918450	2.01164e+06	1.83436e+06	1.47125e+06	2.10839e+06	2.54621e+06	2.33891e+06	1.88722e+06	4.70493e+06	1.41855e+06	Supv3l1	2.36857e-05	2.24401e-05	2.67609e-05	3.01864e-05	2.24711e-05	9.32276e-06	2.04193e-05	1.86197e-05	1.4934e-05	2.14013e-05	2.58454e-05	2.37412e-05	1.91563e-05	4.77576e-05	1.43991e-05
Synj2bp	0	2.11507e+06	1.82757e+06	1.82894e+06	2.29782e+06	1.80667e+06	179686	2.5563e+06	1.9509e+06	3.82742e+06	2.51804e+06	5.52348e+06	7.56706e+06	7.60486e+06	1.36859e+06	6.24405e+06	Synj2bp	2.14691e-05	1.85508e-05	1.85647e-05	2.33241e-05	1.83386e-05	1.82391e-06	2.59478e-05	1.98026e-05	3.88503e-05	2.55595e-05	5.60663e-05	7.68097e-05	7.71934e-05	1.38919e-05	6.33805e-05
Tars	0	92008.5	45505.2	36276.6	33073.1	29308.1	1984.39	85930.7	25611.6	39457	39850.2	67217.2	34233.7	95791.7	1.81811e+06	13666.1	Tars	9.33935e-07	4.61902e-07	3.68227e-07	3.3571e-07	2.97493e-07	2.01427e-08	8.72242e-07	2.59971e-07	4.00509e-07	4.04501e-07	6.8229e-07	3.4749e-07	9.72337e-07	1.84548e-05	1.38719e-07
Tars2	0	2.77033e+06	2.42914e+06	1.28667e+06	977305	1.0526e+06	573855	1.84732e+06	1.53117e+06	1.45956e+06	1.91125e+06	1.56928e+06	1.91174e+06	1.68046e+06	1.64865e+06	1.56263e+06	Tars2	2.81204e-05	2.46571e-05	1.30604e-05	9.92017e-06	1.06844e-05	5.82493e-06	1.87513e-05	1.55422e-05	1.48153e-05	1.94002e-05	1.5929e-05	1.94052e-05	1.70576e-05	1.67347e-05	1.58616e-05
Tbrg4	0	6.46891e+06	6.03583e+06	6.7586e+06	6.18373e+06	5.97246e+06	196343	3.93881e+06	4.16127e+06	2.72259e+06	4.29561e+06	5.1074e+06	4.72664e+06	5.37775e+06	3.00208e+06	4.03055e+06	Tbrg4	6.56629e-05	6.12669e-05	6.86034e-05	6.27681e-05	6.06237e-05	1.99299e-06	3.99811e-05	4.22391e-05	2.76357e-05	4.36027e-05	5.18429e-05	4.79779e-05	5.45871e-05	3.04727e-05	4.09123e-05
Tcaim	0	785034	782853	573133	563494	506115	576428	573155	421418	356121	405755	1.32212e+06	1.85198e+06	1.37207e+06	50381.5	1.38544e+06	Tcaim	7.96852e-06	7.94638e-06	5.8176e-06	5.71977e-06	5.13733e-06	5.85105e-06	5.81783e-06	4.27762e-06	3.61482e-06	4.11863e-06	1.34203e-05	1.87986e-05	1.39272e-05	5.11399e-07	1.40629e-05
Tcirg1	0	380442	287484	400738	217218	369091	392362	290844	315964	233874	289010	2.80514e+06	3.44504e+06	2.27617e+06	6.32325e+06	3.11946e+06	Tcirg1	3.86169e-06	2.91812e-06	4.0677e-06	2.20488e-06	3.74647e-06	3.98268e-06	2.95222e-06	3.2072e-06	2.37394e-06	2.9336e-06	2.84736e-05	3.4969e-05	2.31043e-05	6.41843e-05	3.16642e-05
Tdrkh	0	542137	887208	784277	854860	734713	21751.6	121927	2484.91	116905	106473	332885	841893	481776	30561.4	186397	Tdrkh	5.50298e-06	9.00563e-06	7.96083e-06	8.67728e-06	7.45773e-06	2.2079e-07	1.23762e-06	2.52232e-08	1.18665e-06	1.08076e-06	3.37896e-06	8.54567e-06	4.89028e-06	3.10215e-07	1.89203e-06
Tefm	0	882451	529801	667671	50693.1	35428	376819	1.24545e+06	1.14264e+06	999289	1.30601e+06	634572	460293	128348	3.05384e+06	300471	Tefm	8.95734e-06	5.37776e-06	6.77721e-06	5.14562e-07	3.59613e-07	3.82491e-06	1.2642e-05	1.15984e-05	1.01433e-05	1.32567e-05	6.44125e-06	4.67222e-06	1.3028e-06	3.09982e-05	3.04995e-06
Tfam	0	1.19796e+07	1.01276e+07	1.19455e+07	9.51761e+06	9.7733e+06	2.33871e+07	2.61869e+07	1.81868e+07	1.32949e+07	2.31475e+07	2.75652e+07	1.87792e+07	2.42703e+07	4.59131e+06	2.15152e+07	Tfam	0.000121599	0.000102801	0.000121254	9.66088e-05	9.92042e-05	0.000237392	0.000265811	0.000184606	0.00013495	0.000234959	0.000279802	0.000190619	0.000246356	4.66043e-05	0.000218391
Tfb1m	0	670747	922877	1.19289e+06	777048	842576	71448.4	586988	698366	576574	757446	2.54009e+07	2.8151e+07	3.02241e+07	1.08171e+06	2.93484e+07	Tfb1m	6.80844e-06	9.36769e-06	1.21085e-05	7.88746e-06	8.55259e-06	7.2524e-07	5.95824e-06	7.08879e-06	5.85253e-06	7.68848e-06	0.000257832	0.000285748	0.000306791	1.09799e-05	0.000297902
Tha1	0	5.96873e+06	5.6978e+06	4.24126e+06	4.98094e+06	6.60573e+06	6.04776e+06	5.59942e+06	5.40886e+06	3.41598e+06	6.03915e+06	1.03456e+07	1.30769e+07	1.07681e+07	2.09727e+06	1.01085e+07	Tha1	6.05858e-05	5.78357e-05	4.30511e-05	5.05592e-05	6.70517e-05	6.13879e-05	5.68371e-05	5.49028e-05	3.46741e-05	6.13006e-05	0.000105013	0.000132737	0.000109302	2.12884e-05	0.000102607
Them4	0	486423	457809	421123	209802	398996	32093.6	25007.6	222306	425411	17087.7	3.01405e+06	5.47588e+06	3.35264e+06	3.45787e+06	2.70648e+06	Them4	4.93745e-06	4.647e-06	4.27463e-06	2.1296e-06	4.05002e-06	3.25767e-07	2.5384e-07	2.25652e-06	4.31815e-06	1.73449e-07	3.05943e-05	5.55831e-05	3.40311e-05	3.50992e-05	2.74722e-05
Timm10	0	2.96194e+07	3.49769e+07	2.54911e+07	2.44337e+07	2.13497e+07	1.84959e+07	1.50616e+07	1.06694e+07	7.37089e+06	1.14205e+07	2.25234e+07	2.90066e+07	2.06573e+07	4.49744e+07	1.74015e+07	Timm10	0.000300653	0.000355034	0.000258748	0.000248015	0.000216711	0.000187743	0.000152884	0.0001083	7.48184e-05	0.000115924	0.000228624	0.000294433	0.000209683	0.000456514	0.000176634
Timm10b	0	9.80651e+06	1.00122e+07	7.90548e+06	7.92196e+06	7.43932e+06	5.42138e+06	4.32276e+06	2.45894e+06	3.15729e+06	3.16984e+06	8.79178e+06	9.3975e+06	8.84741e+06	36893.3	6.28963e+06	Timm10b	9.95413e-05	0.000101629	8.02449e-05	8.04121e-05	7.5513e-05	5.50299e-05	4.38784e-05	2.49596e-05	3.20482e-05	3.21756e-05	8.92412e-05	9.53897e-05	8.98059e-05	3.74487e-07	6.38431e-05
Timm13	0	5.75054e+06	4.13807e+06	4.0157e+06	2.90825e+06	2.74228e+06	2.54154e+06	2.49159e+06	2.13748e+06	1.40478e+07	2.23193e+06	7.00785e+06	6.66551e+06	5.92134e+06	970667	3.94978e+06	Timm13	5.8371e-05	4.20036e-05	4.07615e-05	2.95203e-05	2.78356e-05	2.5798e-05	2.5291e-05	2.16965e-05	0.000142593	2.26553e-05	7.11334e-05	6.76585e-05	6.01047e-05	9.85279e-06	4.00924e-05
Timm22	0	1.71792e+06	2.94078e+06	2.56331e+06	1.67248e+06	1.23624e+06	976731	1.35508e+06	982803	714537	1.24117e+06	2.78069e+06	1.87498e+06	2.02525e+06	30333	29739.7	Timm22	1.74378e-05	2.98505e-05	2.60189e-05	1.69765e-05	1.25485e-05	9.91434e-06	1.37548e-05	9.97598e-06	7.25293e-06	1.25986e-05	2.82255e-05	1.90321e-05	2.05574e-05	3.07896e-07	3.01873e-07
Timm23	0	1.60996e+06	1.63617e+06	1.47419e+06	2.41965e+06	2.04898e+06	824297	833899	936784	647341	686907	311384	87237.5	297339	3.09851e+06	303284	Timm23	1.63419e-05	1.6608e-05	1.49638e-05	2.45607e-05	2.07983e-05	8.36706e-06	8.46452e-06	9.50886e-06	6.57086e-06	6.97247e-06	3.16071e-06	8.85508e-07	3.01815e-06	3.14515e-05	3.07849e-06
Timm44	0	7.57876e+07	6.57086e+07	7.41944e+07	5.34569e+07	6.28979e+07	2.04114e+07	3.04377e+07	2.89588e+07	2.4427e+07	3.07541e+07	3.21388e+07	2.89761e+07	3.10619e+07	1.05844e+08	2.80908e+07	Timm44	0.000769285	0.000666977	0.000753113	0.000542616	0.000638447	0.000207186	0.000308959	0.000293947	0.000247947	0.000312171	0.000326226	0.000294123	0.000315295	0.00107438	0.000285137
Timm50	0	4.46769e+07	4.7808e+07	4.52336e+07	3.8234e+07	3.94881e+07	2.09139e+07	1.76861e+07	1.59646e+07	1.0744e+07	1.58688e+07	3.64399e+07	3.32541e+07	2.88357e+07	4.62616e+06	2.70585e+07	Timm50	0.000453495	0.000485277	0.000459145	0.000388096	0.000400825	0.000212287	0.000179524	0.000162049	0.000109058	0.000161077	0.000369885	0.000337547	0.000292697	4.6958e-05	0.000274659
Timm8a1	0	1.08679e+07	1.1389e+07	9.97715e+06	9.92543e+06	7.70695e+06	6.37452e+06	7.52018e+06	7.2501e+06	4.16031e+06	6.53716e+06	1.30062e+07	1.63982e+07	1.21749e+07	2.83167e+06	9.06616e+06	Timm8a1	0.000110315	0.000115604	0.000101273	0.000100748	7.82297e-05	6.47047e-05	7.63339e-05	7.35924e-05	4.22293e-05	6.63557e-05	0.00013202	0.000166451	0.000123582	2.8743e-05	9.20263e-05
Timm8b	0	4763.47	23645.5	28819.5	32454.1	3548	9306.94	22244.9	12506.3	1.80466e+06	35885.1	14059.7	19837.6	4.67819e+06	1.2461e+06	7.0053e+06	Timm8b	4.83517e-08	2.40015e-07	2.92533e-07	3.29427e-07	3.60141e-08	9.44705e-08	2.25798e-07	1.26946e-07	1.83183e-05	3.64253e-07	1.42714e-07	2.01363e-07	4.74861e-05	1.26486e-05	7.11076e-05
Timm9	0	6.23651e+07	5.2506e+07	3.92617e+07	5.36348e+07	3.88326e+07	4.85989e+07	3.00892e+07	2.49594e+07	1.48833e+07	2.34164e+07	4.0487e+07	4.89926e+07	3.97086e+07	2.07962e+08	2.97082e+07	Timm9	0.000633039	0.000532963	0.000398527	0.000544422	0.000394172	0.000493305	0.000305421	0.000253352	0.000151073	0.000237689	0.000410965	0.000497301	0.000403064	0.00211093	0.000301554
Tkt	0	8.90479e+07	6.36397e+07	8.97875e+07	4.70372e+07	6.6762e+07	7.89396e+06	3.02488e+06	607906	615401	3.30438e+06	1.18613e+07	7.7458e+06	8.60711e+06	2.38513e+07	7.45495e+06	Tkt	0.000903884	0.000645977	0.000911391	0.000477453	0.00067767	8.01279e-05	3.07041e-05	6.17057e-06	6.24665e-06	3.35413e-05	0.000120398	7.8624e-05	8.73668e-05	0.000242104	7.56717e-05
Tmem143	0	1.0686e+07	1.15256e+07	1.24346e+07	1.02292e+07	8.95911e+06	2.14014e+06	4.95243e+06	3.48273e+06	3.55108e+06	5.19999e+06	153214	920795	1.1748e+06	2.12114e+06	697734	Tmem143	0.000108469	0.000116991	0.000126218	0.000103832	9.09397e-05	2.17235e-05	5.02698e-05	3.53516e-05	3.60454e-05	5.27827e-05	1.5552e-06	9.34656e-06	1.19249e-05	2.15307e-05	7.08237e-06
Tmem205	0	168768	260958	187036	497469	188475	171679	45952	239561	27016.6	60503	511020	5.14227e+06	4.21849e+06	943336	7.31108e+06	Tmem205	1.71309e-06	2.64886e-06	1.89851e-06	5.04957e-06	1.91312e-06	1.74264e-06	4.66438e-07	2.43167e-06	2.74233e-07	6.14137e-07	5.18712e-06	5.21968e-05	4.282e-05	9.57537e-06	7.42114e-05
Tmem65	0	509495	529178	506296	422636	369601	704679	2.58236e+06	1.66905e+06	1.03377e+06	1.43283e+06	69220.3	337183	204809	3.5093e+06	71242.6	Tmem65	5.17164e-06	5.37144e-06	5.13918e-06	4.28998e-06	3.75164e-06	7.15287e-06	2.62124e-05	1.69417e-05	1.04934e-05	1.4544e-05	7.02623e-07	3.42259e-06	2.07892e-06	3.56212e-05	7.23151e-07
Tmlhe	0	5.47217e+06	2.70511e+06	4.38343e+06	4.89976e+06	4.13216e+06	892962	3.43117e+06	3.47418e+06	2.90639e+06	3.86159e+06	7.64253e+06	7.468e+06	7.02951e+06	68170.6	6.45151e+06	Tmlhe	5.55454e-05	2.74583e-05	4.44941e-05	4.97352e-05	4.19437e-05	9.06404e-06	3.48282e-05	3.52648e-05	2.95014e-05	3.91972e-05	7.75758e-05	7.58041e-05	7.13532e-05	6.91968e-07	6.54863e-05
Tomm20	0	1.60849e+07	1.99127e+07	2.07227e+07	1.72042e+07	2.11043e+07	3.3257e+06	9.25413e+06	1.06922e+07	7.41775e+06	1.10841e+07	1.31232e+07	8.95585e+06	1.07952e+07	2.54761e+06	4.70642e+06	Tomm20	0.00016327	0.000202125	0.000210346	0.000174632	0.00021422	3.37576e-05	9.39344e-05	0.000108532	7.52941e-05	0.000112509	0.000133207	9.09066e-05	0.000109577	2.58596e-05	4.77727e-05
Tomm22	0	4.12923e+06	2.45025e+06	2.73763e+06	5.11359e+06	2.71782e+06	354069	1.51482e+06	1.49723e+06	3.86766e+06	1.55294e+06	2.03549e+06	3.69356e+06	3.53002e+06	567929	5.454e+06	Tomm22	4.19139e-05	2.48713e-05	2.77884e-05	5.19057e-05	2.75873e-05	3.59399e-06	1.53762e-05	1.51977e-05	3.92588e-05	1.57631e-05	2.06614e-05	3.74916e-05	3.58316e-05	5.76479e-06	5.5361e-05
Tomm40	0	5.95052e+06	4.40035e+06	4.80397e+06	2.93755e+06	3.96056e+06	502893	1.53159e+06	1.57801e+06	1.31542e+06	946871	3.43402e+06	2.44632e+06	2.24797e+06	3.00877e+06	1.96587e+06	Tomm40	6.0401e-05	4.46659e-05	4.87629e-05	2.98177e-05	4.02018e-05	5.10463e-06	1.55465e-05	1.60176e-05	1.33523e-05	9.61124e-06	3.48571e-05	2.48315e-05	2.28181e-05	3.05406e-05	1.99547e-05
Tomm5	0	5.91728e+06	6.06336e+06	6.09429e+06	4.87424e+06	5.32894e+06	2.3436e+06	3.86138e+06	3.8948e+06	3.83251e+06	4.62215e+06	6.88833e+06	5.98544e+06	5.95596e+06	65096.1	4.50279e+06	Tomm5	6.00636e-05	6.15464e-05	6.18603e-05	4.94762e-05	5.40916e-05	2.37888e-05	3.91951e-05	3.95343e-05	3.8902e-05	4.69173e-05	6.99203e-05	6.07554e-05	6.04561e-05	6.60761e-07	4.57058e-05
Tomm70a	0	2.27563e+07	1.58772e+07	1.45633e+07	1.38171e+07	1.59765e+07	6.25202e+06	7.93623e+06	6.94279e+06	5.35644e+06	7.65171e+06	1.06346e+07	1.03081e+07	1.2061e+07	4.9464e+06	5.20666e+06	Tomm70a	0.000230988	0.000161162	0.000147825	0.00014025	0.00016217	6.34614e-05	8.0557e-05	7.0473e-05	5.43707e-05	7.76689e-05	0.000107947	0.000104632	0.000122426	5.02086e-05	5.28504e-05
Tpi1	0	6.42454e+06	8.10089e+06	6.63876e+06	5.7472e+06	5.66632e+06	1.51722e+07	7.84648e+06	6.27593e+06	5.18029e+06	5.91968e+06	4.1778e+07	4.00429e+07	4.03792e+07	4.58701e+07	3.30844e+07	Tpi1	6.52125e-05	8.22284e-05	6.7387e-05	5.83371e-05	5.75162e-05	0.000154006	7.96459e-05	6.3704e-05	5.25827e-05	6.00879e-05	0.000424069	0.000406457	0.00040987	0.000465606	0.000335824
Trap1	0	1.11396e+08	1.00373e+08	9.0379e+07	1.00768e+08	1.05708e+08	3.32833e+07	4.58533e+07	4.38288e+07	4.46661e+07	4.76839e+07	2.08358e+08	1.94238e+08	1.89245e+08	4.0596e+07	2.04284e+08	Trap1	0.00113073	0.00101884	0.000917395	0.00102285	0.00107299	0.000337844	0.000465435	0.000444886	0.000453385	0.000484017	0.00211494	0.00197162	0.00192094	0.000412071	0.00207359
Triap1	0	960499	891478	893490	631567	778666	527802	442309	445968	293998	500709	2.34992e+06	1.50395e+06	1.49193e+06	29626.9	1.02985e+06	Triap1	9.74958e-06	9.04898e-06	9.0694e-06	6.41074e-06	7.90388e-06	5.35747e-06	4.48967e-06	4.52682e-06	2.98424e-06	5.08247e-06	2.3853e-05	1.52659e-05	1.51438e-05	3.00729e-07	1.04535e-05
Trmt10c	0	1.18293e+06	1.81276e+06	1.32488e+06	1.54227e+06	1.26113e+06	742190	792787	709243	442791	809644	1.53227e+06	1.39611e+06	1.23526e+06	1.43991e+06	931621	Trmt10c	1.20074e-05	1.84005e-05	1.34483e-05	1.56548e-05	1.28011e-05	7.53363e-06	8.04721e-06	7.1992e-06	4.49457e-06	8.21832e-06	1.55533e-05	1.41712e-05	1.25386e-05	1.46158e-05	9.45645e-06
Trmu	0	4.24507e+06	5.11708e+06	3.33203e+06	4.03037e+06	2.7806e+06	2.41368e+06	2.7152e+06	2.1903e+06	574749	1.65213e+06	2.31916e+06	3.57193e+06	1.45612e+06	9.09219e+06	3.40796e+06	Trmu	4.30897e-05	5.19411e-05	3.38219e-05	4.09104e-05	2.82246e-05	2.45001e-05	2.75608e-05	2.22327e-05	5.83401e-06	1.677e-05	2.35408e-05	3.62569e-05	1.47804e-05	9.22906e-05	3.45926e-05
Tsfm	0	1.02524e+07	7.90615e+06	8.2747e+06	1.7455e+07	1.37446e+07	1.10815e+07	8.07481e+06	1.0901e+07	1.5972e+07	9.34201e+06	1.7014e+07	1.17302e+07	1.07033e+07	8.94712e+06	2.65463e+07	Tsfm	0.000104068	8.02517e-05	8.39926e-05	0.000177178	0.000139515	0.000112483	8.19636e-05	0.000110651	0.000162125	9.48264e-05	0.000172701	0.000119068	0.000108644	9.0818e-05	0.000269459
Tst	0	1.16221e+08	1.39929e+08	1.51103e+08	9.27308e+07	1.06206e+08	1.44634e+07	2.08574e+07	2.04754e+07	2.50762e+07	2.02428e+07	1.20024e+08	1.59572e+08	1.38394e+08	2.18949e+08	1.54565e+08	Tst	0.00117971	0.00142035	0.00153378	0.000941267	0.00107804	0.000146811	0.000211713	0.000207837	0.000254537	0.000205475	0.00121831	0.00161974	0.00140477	0.00222245	0.00156892
Tubb3	0	3.88025e+06	3.61459e+06	4.5565e+06	2.14948e+06	1.93354e+06	2.13537e+06	5.46574e+06	4.75526e+06	3.85557e+06	3.86927e+06	1.04547e+07	6.75948e+06	9.57669e+06	5.08042e+07	6.38527e+06	Tubb3	3.93867e-05	3.66901e-05	4.62509e-05	2.18183e-05	1.96264e-05	2.16751e-05	5.54802e-05	4.82684e-05	3.91361e-05	3.92752e-05	0.000106121	6.86123e-05	9.72085e-05	0.00051569	6.48139e-05
Tufm	0	4.36801e+08	3.66666e+08	4.03752e+08	3.41978e+08	3.52728e+08	5.51174e+08	3.82268e+08	3.74491e+08	3.56764e+08	4.02473e+08	3.81154e+08	3.84612e+08	3.95325e+08	2.39274e+08	4.13352e+08	Tufm	0.00443376	0.00372185	0.00409829	0.00347126	0.00358038	0.00559471	0.00388023	0.00380128	0.00362135	0.00408532	0.00386892	0.00390402	0.00401276	0.00242876	0.00419575
Txn2	0	1.12875e+06	679297	1.79586e+06	3.34982e+06	2.04733e+06	587131	2.08974e+06	2.32272e+06	1.83161e+07	1.8563e+06	2.17416e+06	756735	1.08319e+06	9.08684e+06	3.51642e+06	Txn2	1.14574e-05	6.89522e-06	1.8229e-05	3.40025e-05	2.07815e-05	5.9597e-06	2.1212e-05	2.35769e-05	0.000185919	1.88425e-05	2.20688e-05	7.68127e-06	1.09949e-05	9.22363e-05	3.56936e-05
Txndc12	0	4.5132e+06	1.3856e+06	1.2971e+06	931257	2.16908e+06	54441.9	201861	707155	29967.4	771964	24102	1.24257e+06	659434	1.11646e+06	3.22408e+06	Txndc12	4.58113e-05	1.40645e-05	1.31662e-05	9.45276e-06	2.20173e-05	5.52614e-07	2.049e-06	7.178e-06	3.04185e-07	7.83585e-06	2.44649e-07	1.26128e-05	6.6936e-06	1.13327e-05	3.27261e-05
Txnrd1	0	65684.4	330387	359705	382256	377360	213045	437527	348973	272107	332078	5.57526e+06	5.18719e+06	4.86746e+06	6.87672e+06	3.84163e+06	Txnrd1	6.66732e-07	3.3536e-06	3.6512e-06	3.8801e-06	3.8304e-06	2.16252e-06	4.44113e-06	3.54227e-06	2.76203e-06	3.37077e-06	5.65919e-05	5.26527e-05	4.94073e-05	6.98024e-05	3.89946e-05
Txnrd2	0	3.43331e+07	3.33849e+07	3.07578e+07	3.28415e+07	2.86548e+07	1.21268e+07	1.5225e+07	1.35568e+07	1.33232e+07	1.28508e+07	2.3687e+07	2.23538e+07	2.36588e+07	5.65761e+06	1.93666e+07	Txnrd2	0.0003485	0.000338874	0.000312208	0.000333359	0.000290862	0.000123094	0.000154541	0.000137609	0.000135238	0.000130443	0.000240436	0.000226903	0.00024015	5.74277e-05	0.000196581
Tysnd1	0	1.44188e+06	1.0894e+06	1.15832e+06	630902	1.04752e+06	271000	507443	731692	591947	842647	1.44592e+07	1.16122e+07	1.37e+07	4.1924e+06	1.2549e+07	Tysnd1	1.46359e-05	1.1058e-05	1.17576e-05	6.40399e-06	1.06329e-05	2.7508e-06	5.15082e-06	7.42707e-06	6.00858e-06	8.55332e-06	0.000146769	0.00011787	0.000139062	4.25551e-05	0.000127379
Ucp1	0	1.55609e+09	1.30302e+09	1.21715e+09	1.55783e+09	1.55639e+09	1.17651e+07	1.01201e+07	1.30433e+07	9.62363e+06	1.05919e+07	1.18836e+07	1.00348e+07	7.48212e+06	8.07557e+07	1.88536e+07	Ucp1	0.0157952	0.0132263	0.0123547	0.0158128	0.0157982	0.000119422	0.000102725	0.000132396	9.7685e-05	0.000107513	0.000120625	0.000101859	7.59475e-05	0.000819713	0.000191374
Ucp3	0	2.60774e+07	3.09036e+07	2.75464e+07	1.69821e+07	1.49048e+07	2.09297e+06	3.76849e+06	2.58182e+06	1.90939e+06	5.1485e+06	1.98217e+06	1.7978e+06	1.76157e+06	2.10793e+06	578409	Ucp3	0.000264699	0.000313688	0.000279611	0.000172377	0.000151292	2.12448e-05	3.82522e-05	2.62068e-05	1.93813e-05	5.226e-05	2.012e-05	1.82486e-05	1.78809e-05	2.13966e-05	5.87116e-06
Usmg5	0	90195	180348	21636.8	206497	103362	7792.03	1.02309e+06	557558	792342	22142.4	1.10905e+06	1.41999e+06	1.87071e+06	2.16561e+06	1.72946e+06	Usmg5	9.15528e-07	1.83063e-06	2.19625e-07	2.09606e-06	1.04918e-06	7.90933e-08	1.03849e-05	5.65951e-06	8.04269e-06	2.24757e-07	1.12575e-05	1.44136e-05	1.89887e-05	2.19821e-05	1.75549e-05
Vars2	0	1.71781e+06	1.74148e+06	1.50633e+06	1.38728e+06	1.39992e+06	942199	1.04656e+06	1.00402e+06	622827	1.15097e+06	1.57382e+06	1.50722e+06	1.43234e+06	1.78712e+06	1.2422e+06	Vars2	1.74367e-05	1.76769e-05	1.529e-05	1.40816e-05	1.421e-05	9.56382e-06	1.06232e-05	1.01913e-05	6.32202e-06	1.1683e-05	1.59751e-05	1.52991e-05	1.45391e-05	1.81402e-05	1.2609e-05
Vdac1	0	3.266e+08	4.02212e+08	3.36576e+08	3.65456e+08	3.15335e+08	8.42747e+08	8.4651e+08	8.20804e+08	1.08685e+09	7.64747e+08	9.79782e+08	1.24613e+09	1.30893e+09	6.42897e+08	1.29079e+09	Vdac1	0.00331517	0.00408267	0.00341642	0.00370957	0.00320082	0.00855433	0.00859252	0.0083316	0.0110321	0.00776259	0.00994531	0.0126489	0.0132863	0.00652574	0.0131023
Vdac2	0	2.09727e+08	1.73639e+08	1.78868e+08	1.46029e+08	1.85233e+08	1.92878e+08	2.57662e+08	2.75043e+08	2.94073e+08	2.4539e+08	2.43042e+08	2.68185e+08	2.56934e+08	3.45371e+07	2.73901e+08	Vdac2	0.00212884	0.00176253	0.00181561	0.00148227	0.00188021	0.00195781	0.0026154	0.00279183	0.00298499	0.00249084	0.00246701	0.00272222	0.00260802	0.00035057	0.00278024
Vdac3	0	1.76126e+06	1.5825e+06	1.14305e+06	1.53537e+06	1.08588e+06	1.58585e+07	2.16262e+07	1.23178e+07	9.28799e+06	1.52857e+07	116308	95296.5	130212	117475	95693.5	Vdac3	1.78777e-05	1.60632e-05	1.16026e-05	1.55849e-05	1.10222e-05	0.000160972	0.000219517	0.000125033	9.4278e-05	0.000155158	1.18058e-06	9.6731e-07	1.32172e-06	1.19243e-06	9.7134e-07
Vdac3	0	9.2951e+06	4.62352e+06	3.35729e+06	2.99238e+06	2.45421e+06	62344.8	276081	63435.8	71543.3	99560.6	6.97811e+06	9.24423e+06	7.36098e+06	3.03294e+07	4.23641e+06	Vdac3	9.43503e-05	4.69312e-05	3.40783e-05	3.03743e-05	2.49115e-05	6.32833e-07	2.80237e-06	6.43907e-07	7.26203e-07	1.01059e-06	7.08316e-05	9.38339e-05	7.47179e-05	0.00030786	4.30018e-05
Vwa8	0	6.57875e+07	6.13871e+07	5.89253e+07	5.47359e+07	5.66679e+07	1.79805e+07	2.43957e+07	1.95387e+07	1.4223e+07	2.48799e+07	5.3163e+07	4.73328e+07	4.99151e+07	2.80668e+07	3.72444e+07	Vwa8	0.000667778	0.000623112	0.000598124	0.000555599	0.00057521	0.000182511	0.00024763	0.000198328	0.000144371	0.000252545	0.000539633	0.000480453	0.000506665	0.000284893	0.000378051
Vwa8	0	2.51256e+06	2.52528e+06	2.90334e+06	2.78424e+06	2.62645e+06	665402	1.31346e+06	833340	817564	1.30898e+06	3.96266e+06	3.47074e+06	3.3359e+06	1.83996e+06	2.85646e+06	Vwa8	2.55038e-05	2.56329e-05	2.94704e-05	2.82615e-05	2.66598e-05	6.75418e-06	1.33323e-05	8.45884e-06	8.29871e-06	1.32869e-05	4.02231e-05	3.52298e-05	3.38611e-05	1.86766e-05	2.89946e-05
Wars2	0	2.30775e+06	2.98171e+06	2.35878e+06	1.72153e+06	1.79551e+06	977947	857200	787305	360663	815577	1.63834e+06	1.92664e+06	4.71873e+06	67584.2	50967.9	Wars2	2.34249e-05	3.02659e-05	2.39429e-05	1.74745e-05	1.82253e-05	9.92669e-06	8.70104e-06	7.99157e-06	3.66092e-06	8.27855e-06	1.663e-05	1.95565e-05	4.78977e-05	6.86016e-07	5.17351e-07
Yme1l1	0	5.8435e+06	5.00341e+06	2.81032e+06	3.83427e+06	6.05865e+06	1.67219e+06	3.14301e+06	3.26296e+06	2.3117e+06	3.30045e+06	6.50622e+06	5.00912e+06	6.92152e+06	1.96818e+06	7.20498e+06	Yme1l1	5.93146e-05	5.07873e-05	2.85262e-05	3.89199e-05	6.14986e-05	1.69736e-05	3.19032e-05	3.31208e-05	2.3465e-05	3.35013e-05	6.60416e-05	5.08453e-05	7.02572e-05	1.9978e-05	7.31344e-05
Zadh2	0	7.03176e+07	4.36965e+07	4.42675e+07	4.10976e+07	6.78711e+07	2.4313e+07	2.48885e+07	2.58272e+07	2.51578e+07	2.13244e+07	4.55095e+07	5.78087e+07	5.0772e+07	3.60475e+07	5.37156e+07	Zadh2	0.000713761	0.000443542	0.000449339	0.000417163	0.000688928	0.00024679	0.000252631	0.00026216	0.000255366	0.000216454	0.000461946	0.000586789	0.000515363	0.000365901	0.000545242

## Sheet: C. Fig. 1_Liv Tumor-Liv Normal
			Tumor	Tumor	Tumor	Tumor	Tumor	Tumor	Tumor	Tumor	Tumor	ADJ Normal	ADJ Normal	ADJ Normal	ADJ Normal	ADJ Normal	ADJ Normal	ADJ Normal	ADJ Normal	ADJ Normal	ADJ Normal	% Contribution to MitoCarta
		Total	1.89898e+11	1.89534e+11	1.90217e+11	1.89831e+11	1.90401e+11	1.8947e+11	1.90367e+11	1.90298e+11	1.89728e+11	1.90689e+11	1.90932e+11	1.90979e+11	1.91091e+11	1.90662e+11	1.90592e+11	1.91162e+11	1.90549e+11	1.90354e+11	1.90627e+11
			Tumor	Tumor	Tumor	Tumor	Tumor	Tumor	Tumor	Tumor	Tumor	ADJ Normal	ADJ Normal	ADJ Normal	ADJ Normal	ADJ Normal	ADJ Normal	ADJ Normal	ADJ Normal	ADJ Normal	ADJ Normal		Tumor	Tumor	Tumor	Tumor	Tumor	Tumor	Tumor	Tumor	Tumor	ADJ Normal	ADJ Normal	ADJ Normal	ADJ Normal	ADJ Normal	ADJ Normal	ADJ Normal	ADJ Normal	ADJ Normal	ADJ Normal
Gene	TCA	Complex	Abundances (Normalized): F9: Sample, Tumor	Abundances (Normalized): F10: Sample, Tumor	Abundances (Normalized): F11: Sample, Tumor	Abundances (Normalized): F12: Sample, Tumor	Abundances (Normalized): F13: Sample, Tumor	Abundances (Normalized): F14: Sample, Tumor	Abundances (Normalized): F16: Sample, Tumor	Abundances (Normalized): F17: Sample, Tumor	Abundances (Normalized): F18: Sample, Tumor	Abundances (Normalized): F19: Sample, Adj Normal	Abundances (Normalized): F20: Sample, Adj Normal	Abundances (Normalized): F21: Sample, Adj Normal	Abundances (Normalized): F22: Sample, Adj Normal	Abundances (Normalized): F23: Sample, Adj Normal	Abundances (Normalized): F24: Sample, Adj Normal	Abundances (Normalized): F25: Sample, Adj Normal	Abundances (Normalized): F26: Sample, Adj Normal	Abundances (Normalized): F27: Sample, Adj Normal	Abundances (Normalized): F28: Sample, Adj Normal	Gene	Abundances (Normalized): F9: Sample, Tumor	Abundances (Normalized): F10: Sample, Tumor	Abundances (Normalized): F11: Sample, Tumor	Abundances (Normalized): F12: Sample, Tumor	Abundances (Normalized): F13: Sample, Tumor	Abundances (Normalized): F14: Sample, Tumor	Abundances (Normalized): F16: Sample, Tumor	Abundances (Normalized): F17: Sample, Tumor	Abundances (Normalized): F18: Sample, Tumor	Abundances (Normalized): F19: Sample, Adj Normal	Abundances (Normalized): F20: Sample, Adj Normal	Abundances (Normalized): F21: Sample, Adj Normal	Abundances (Normalized): F22: Sample, Adj Normal	Abundances (Normalized): F23: Sample, Adj Normal	Abundances (Normalized): F24: Sample, Adj Normal	Abundances (Normalized): F25: Sample, Adj Normal	Abundances (Normalized): F26: Sample, Adj Normal	Abundances (Normalized): F27: Sample, Adj Normal	Abundances (Normalized): F28: Sample, Adj Normal
Aco2	TCA	0	1.11435e+09	9.15161e+08	1.21697e+09	1.11326e+09	1.04432e+09	1.1155e+09	1.34515e+09	1.09813e+09	1.10578e+09	1.10413e+09	1.26532e+09	1.14097e+09	1.20547e+09	1.02598e+09	1.12158e+09	1.15069e+09	1.1216e+09	1.13978e+09	1.07428e+09	Aco2	0.00586813	0.00482848	0.00639778	0.0058645	0.00548482	0.00588748	0.00706607	0.00577057	0.00582824	0.00579025	0.00662708	0.00597433	0.00630838	0.00538116	0.0058847	0.00601944	0.00588616	0.00598766	0.00563551
Bckdha	TCA	0	4.81453e+08	4.87351e+08	3.87959e+08	3.50614e+08	4.9635e+08	4.00758e+08	3.48977e+08	4.33448e+08	3.6649e+08	4.59355e+08	4.45e+08	3.12184e+08	4.01594e+08	4.71701e+08	4.7543e+08	4.10197e+08	4.38744e+08	5.1182e+08	4.89127e+08	Bckdha	0.00253532	0.00257131	0.00203956	0.00184698	0.00260686	0.00211515	0.00183318	0.00227774	0.00193165	0.00240893	0.00233067	0.00163465	0.00210159	0.00247402	0.00249449	0.00214581	0.00230253	0.00268878	0.00256588
Bckdhb	TCA	0	1.25267e+08	1.56472e+08	8.85915e+07	1.07354e+08	1.39308e+08	1.1706e+08	1.20999e+08	1.06186e+08	9.18751e+07	1.62917e+08	1.59684e+08	1.0478e+08	1.06839e+08	1.53188e+08	1.57938e+08	9.34199e+07	1.8225e+08	1.4276e+08	1.99605e+08	Bckdhb	0.000659656	0.00082556	0.000465739	0.000565525	0.000731656	0.000617827	0.00063561	0.000557997	0.000484245	0.000854363	0.000836341	0.000548644	0.000559099	0.000803452	0.000828669	0.000488695	0.000956448	0.000749972	0.0010471
Bckdk	TCA	0	587760	733209	1.50896e+06	1.32368e+06	2.95206e+06	1.10807e+06	2.02364e+06	1.26205e+06	1.36607e+06	1.29547e+06	974099	1.07687e+06	1.28073e+06	674735	689084	1.29414e+06	1.08667e+06	907304	1.22107e+06	Bckdk	3.09513e-06	3.86848e-06	7.93281e-06	6.97295e-06	1.55044e-05	5.84827e-06	1.06302e-05	6.63197e-06	7.20013e-06	6.79366e-06	5.10181e-06	5.63866e-06	6.70222e-06	3.53891e-06	3.61549e-06	6.76989e-06	5.70282e-06	4.7664e-06	6.40555e-06
Bdh1	TCA	0	1.95804e+09	1.68257e+09	1.23274e+09	1.7739e+09	2.81482e+09	1.03955e+09	1.2729e+09	1.00546e+09	1.64008e+09	6.9743e+08	6.09364e+08	7.37852e+08	8.04704e+08	7.32031e+08	7.11303e+08	6.46742e+08	7.01653e+08	6.91507e+08	6.34764e+08	Bdh1	0.010311	0.0088774	0.00648067	0.00934464	0.0147836	0.00548663	0.00668655	0.00528362	0.00864435	0.00365743	0.00319153	0.00386352	0.00421111	0.00383942	0.00373207	0.00338322	0.00368227	0.00363274	0.00332987
Dhodh	TCA	0	3.06863e+07	2.11575e+07	2.00984e+07	2.30645e+07	2.99877e+07	2.03549e+07	3.5766e+07	2.02536e+07	2.1082e+07	2.2802e+07	2.63785e+07	1.63795e+07	2.16357e+07	2.15225e+07	2.06465e+07	1.79417e+07	2.17867e+07	2.25029e+07	2.7681e+07	Dhodh	0.000161594	0.000111629	0.00010566	0.0001215	0.000157497	0.00010743	0.000187879	0.000106431	0.000111117	0.000119577	0.000138156	8.5766e-05	0.000113222	0.000112883	0.000108328	9.3856e-05	0.000114336	0.000118216	0.00014521
Dlat	TCA	0	1.93559e+08	1.54292e+08	1.70769e+08	1.53954e+08	1.69074e+08	1.84976e+08	1.23793e+08	1.59869e+08	1.68916e+08	1.59722e+08	1.63262e+08	1.89627e+08	1.57725e+08	1.49072e+08	1.74353e+08	1.81061e+08	1.72446e+08	1.47e+08	1.85144e+08	Dlat	0.00101928	0.000814062	0.000897757	0.000811008	0.000887989	0.000976279	0.000650287	0.000840097	0.000890303	0.000837608	0.00085508	0.000992916	0.000825394	0.000781867	0.000914796	0.000947164	0.000904997	0.000772245	0.000971234
Dld	TCA	0	7.68506e+08	5.27144e+08	6.2212e+08	7.45424e+08	7.74604e+08	6.69105e+08	4.06884e+08	4.96291e+08	7.58489e+08	4.21939e+08	3.88627e+08	5.60873e+08	4.53896e+08	4.54526e+08	6.22022e+08	5.91316e+08	4.76971e+08	2.96379e+08	5.05398e+08	Dld	0.00404694	0.00278126	0.00327057	0.00392678	0.00406826	0.00353145	0.00213736	0.00260797	0.00399776	0.00221271	0.00203542	0.00293682	0.00237529	0.00238394	0.00326363	0.00309328	0.00250314	0.00155699	0.00265123
Dlst	TCA	0	3.23731e+08	4.11692e+08	2.99249e+08	2.94751e+08	3.36458e+08	2.70259e+08	3.51225e+08	2.91951e+08	3.38518e+08	2.69788e+08	2.8987e+08	3.03668e+08	3.26168e+08	2.64025e+08	2.68025e+08	3.29555e+08	2.65922e+08	2.95973e+08	2.70262e+08	Dlst	0.00170476	0.00217213	0.0015732	0.0015527	0.0017671	0.00142639	0.00184498	0.00153418	0.00178422	0.00141481	0.00151819	0.00159006	0.00170687	0.00138478	0.00140628	0.00172396	0.00139556	0.00155485	0.00141775
Etfdh	TCA	0	6.8853e+08	5.57246e+08	5.59601e+08	5.87774e+08	5.90302e+08	6.33064e+08	5.95214e+08	6.01657e+08	5.82901e+08	8.43125e+08	7.27104e+08	6.85401e+08	6.50184e+08	7.6749e+08	8.58254e+08	6.84101e+08	1.00124e+09	8.18613e+08	8.04458e+08	Etfdh	0.00362579	0.00294009	0.0029419	0.0030963	0.0031003	0.00334123	0.00312666	0.00316166	0.00307229	0.00442148	0.00380819	0.00358888	0.00340249	0.0040254	0.0045031	0.00357865	0.00525453	0.00430047	0.00422005
Fh1	TCA	0	3.17315e+08	3.79433e+08	3.22302e+08	3.28199e+08	3.5432e+08	2.46533e+08	2.85942e+08	2.50231e+08	2.52299e+08	3.56153e+08	2.7684e+08	3.14001e+08	2.82449e+08	2.96654e+08	3.60182e+08	3.05483e+08	3.20221e+08	3.26797e+08	2.85754e+08	Fh1	0.00167097	0.00200193	0.00169439	0.0017289	0.00186091	0.00130117	0.00150205	0.00131494	0.00132979	0.00186772	0.00144994	0.00164416	0.00147809	0.00155592	0.00188981	0.00159803	0.00168052	0.00171679	0.00149902
Glud1	TCA	0	7.85659e+09	9.67185e+09	6.40791e+09	9.59364e+09	1.27103e+10	4.66782e+09	1.0133e+10	6.76669e+09	1.00267e+10	4.63692e+09	4.31457e+09	4.5991e+09	5.14423e+09	4.97913e+09	4.94536e+09	4.65815e+09	5.00177e+09	4.66236e+09	4.92977e+09	Glud1	0.0413727	0.0510296	0.0336873	0.0505378	0.066755	0.0246361	0.0532286	0.0355584	0.0528476	0.0243167	0.0225974	0.0240817	0.0269203	0.0261149	0.0259474	0.0243676	0.0262493	0.0244931	0.0258608
Got2	TCA	0	3.35341e+09	4.04745e+09	3.37786e+09	4.25283e+09	4.40277e+09	4.08589e+09	4.16787e+09	4.21771e+09	4.01792e+09	3.19513e+09	2.61974e+09	2.45147e+09	2.7678e+09	2.69662e+09	2.58271e+09	2.59433e+09	3.36289e+09	3.47167e+09	3.82435e+09	Got2	0.017659	0.0213548	0.0177579	0.0224033	0.0231236	0.0215648	0.0218938	0.0221637	0.0211772	0.0167557	0.0137208	0.0128363	0.0144842	0.0141434	0.013551	0.0135714	0.0176484	0.018238	0.0200619
Gpd2	TCA	0	4.09435e+08	2.68948e+08	2.60603e+08	2.89947e+08	3.90527e+08	3.98875e+08	2.76477e+08	3.06372e+08	2.51156e+08	1.71212e+08	1.76607e+08	1.64417e+08	1.83932e+08	1.57e+08	2.27578e+08	1.62848e+08	2.22668e+08	1.87679e+08	1.87345e+08	Gpd2	0.00215608	0.00141899	0.00137003	0.0015274	0.00205107	0.00210521	0.00145233	0.00160996	0.00132377	0.000897863	0.000924976	0.000860916	0.00096254	0.000823449	0.00119406	0.000851884	0.00116856	0.000985946	0.000982781
Hadha	TCA	0	2.13157e+09	1.85598e+09	2.13348e+09	2.13195e+09	2.2163e+09	2.23277e+09	2.17669e+09	1.91662e+09	1.86935e+09	1.75467e+09	1.75344e+09	1.6703e+09	1.81904e+09	1.67676e+09	1.76549e+09	1.81323e+09	1.62338e+09	1.82617e+09	1.80451e+09	Hadha	0.0112248	0.00979235	0.011216	0.0112308	0.0116401	0.0117843	0.0114342	0.0100717	0.00985277	0.00920176	0.0091836	0.00874597	0.00951922	0.00879444	0.00926317	0.00948534	0.0085195	0.00959351	0.00946618
Idh2	TCA	0	1.20071e+09	8.1087e+08	6.36411e+08	8.60944e+08	7.80213e+08	8.87945e+08	4.93224e+08	7.24392e+08	9.2607e+08	4.88735e+08	5.1401e+08	5.10592e+08	5.01019e+08	6.49361e+08	6.27037e+08	4.60493e+08	4.38844e+08	7.0085e+08	5.27814e+08	Idh2	0.00632289	0.00427823	0.0033457	0.00453532	0.00409773	0.00468645	0.0025909	0.00380662	0.00488103	0.002563	0.00269211	0.00267354	0.00262189	0.00340583	0.00328995	0.00240892	0.00230305	0.00368182	0.00276883
Idh3a	TCA	0	8.21493e+07	9.12686e+07	6.1586e+07	6.8821e+07	1.06408e+08	6.96021e+07	8.0292e+07	6.11091e+07	7.00897e+07	6.16191e+07	7.58066e+07	4.09418e+07	5.69555e+07	6.86539e+07	6.18699e+07	4.92977e+07	5.28631e+07	7.40618e+07	5.25605e+07	Idh3a	0.000432597	0.000481542	0.000323766	0.000362539	0.000558862	0.000367351	0.000421774	0.000321123	0.000369421	0.00032314	0.000397035	0.000214378	0.000298055	0.000360082	0.00032462	0.000257885	0.000277425	0.000389074	0.000275724
Idh3b	TCA	0	9.02336e+07	8.25182e+07	6.46836e+07	9.9914e+07	6.86041e+07	5.62033e+07	1.26819e+08	7.12392e+07	7.75811e+07	4.33296e+07	5.01788e+07	3.96423e+07	4.22772e+07	4.31207e+07	5.48834e+07	4.44062e+07	4.86219e+07	5.12787e+07	5.19944e+07	Idh3b	0.000475169	0.000435374	0.000340051	0.000526331	0.000360313	0.000296634	0.00066618	0.000374356	0.000408906	0.000227227	0.00026281	0.000207574	0.000221242	0.000226163	0.000287963	0.000232297	0.000255168	0.000269386	0.000272754
Idh3g	TCA	0	7.29795e+07	6.33023e+07	5.22833e+07	6.79219e+07	7.05115e+07	5.71936e+07	5.08885e+07	6.00765e+07	4.69062e+07	6.93067e+07	5.80058e+07	4.36344e+07	5.38172e+07	6.34863e+07	6.5385e+07	4.00036e+07	8.04524e+07	5.34088e+07	6.35536e+07	Idh3g	0.000384309	0.000333989	0.000274861	0.000357802	0.000370331	0.00030186	0.000267317	0.000315697	0.000247228	0.000363455	0.000303803	0.000228477	0.000281632	0.000332979	0.000343063	0.000209266	0.000422214	0.000280576	0.000333391
Mdh2	TCA	0	2.76319e+09	2.74661e+09	1.92614e+09	2.24511e+09	3.10234e+09	2.95797e+09	1.34603e+09	2.56042e+09	2.58287e+09	2.24989e+09	1.7756e+09	2.26159e+09	2.0485e+09	2.25296e+09	2.26494e+09	1.8484e+09	2.15352e+09	2.467e+09	1.91785e+09	Mdh2	0.0145509	0.0144914	0.010126	0.0118269	0.0162937	0.0156118	0.0070707	0.0134548	0.0136135	0.0117987	0.00929963	0.0118421	0.01072	0.0118165	0.0118837	0.00966931	0.0113017	0.0129601	0.0100607
Ogdh	TCA	0	3.91934e+08	3.70215e+08	4.63343e+08	3.72919e+08	2.71629e+08	3.67652e+08	3.70537e+08	3.32458e+08	4.10608e+08	2.16388e+08	2.2881e+08	2.90638e+08	2.7227e+08	2.43841e+08	2.386e+08	2.55378e+08	2.32683e+08	2.68092e+08	2.30748e+08	Ogdh	0.00206392	0.00195329	0.00243586	0.00196448	0.00142661	0.00194042	0.00194643	0.00174704	0.00216419	0.00113477	0.00119838	0.00152183	0.00142482	0.00127892	0.00125189	0.00133592	0.00122112	0.00140838	0.00121046
Pdha1	TCA	0	1.97598e+08	1.75239e+08	1.77393e+08	1.59469e+08	2.44922e+08	1.97391e+08	1.63786e+08	1.72088e+08	1.71627e+08	1.7935e+08	1.16263e+08	1.24504e+08	1.10678e+08	1.26728e+08	1.43245e+08	1.18231e+08	1.47385e+08	1.28007e+08	1.50886e+08	Pdha1	0.00104055	0.000924576	0.000932581	0.00084006	0.00128635	0.00104181	0.000860366	0.000904309	0.000904591	0.000940537	0.000608923	0.000651925	0.00057919	0.000664673	0.000751581	0.000618488	0.000773479	0.000672466	0.000791525
Pdhb	TCA	0	2.67114e+08	2.29328e+08	2.27261e+08	1.98052e+08	3.75812e+08	2.25335e+08	1.81991e+08	2.25143e+08	2.06799e+08	1.69365e+08	2.22665e+08	2.00188e+08	2.14181e+08	1.85647e+08	2.60017e+08	2.0123e+08	1.86207e+08	2.22977e+08	1.82061e+08	Pdhb	0.00140662	0.00120996	0.00119474	0.00104331	0.00197379	0.00118929	0.000956	0.00118311	0.00108997	0.000888175	0.0011662	0.00104822	0.00112083	0.000973697	0.00136426	0.00105267	0.000977212	0.00117138	0.000955059
Pdhx	TCA	0	3.86871e+07	2.63712e+07	4.27784e+07	3.40508e+07	3.845e+07	3.81786e+07	4.94573e+07	3.66423e+07	3.67001e+07	3.48222e+07	3.40667e+07	3.74334e+07	4.24635e+07	2.70216e+07	3.11149e+07	4.18741e+07	3.17746e+07	3.31325e+07	3.66305e+07	Pdhx	0.000203726	0.000139137	0.000224892	0.000179374	0.000201942	0.000201501	0.000259799	0.000192552	0.000193435	0.000182613	0.000178423	0.000196008	0.000222217	0.000141725	0.000163254	0.000219051	0.000166753	0.000174057	0.000192158
Pdk1	TCA	0	1.12434e+07	5.12059e+06	9.72856e+06	8.62193e+06	3.5633e+06	1.28249e+07	5.16734e+06	1.33072e+07	1.04773e+07	8.07091e+06	1.23714e+07	6.53726e+06	4.90672e+06	4.87343e+06	1.37161e+07	9.48839e+06	9.61492e+06	8.98861e+06	6.84559e+06	Pdk1	5.92074e-05	2.70167e-05	5.11445e-05	4.5419e-05	1.87147e-05	6.76883e-05	2.7144e-05	6.99285e-05	5.52225e-05	4.2325e-05	6.47946e-05	3.42302e-05	2.56774e-05	2.55606e-05	7.19656e-05	4.96354e-05	5.04591e-05	4.72204e-05	3.59108e-05
Pdk2	TCA	0	1.26403e+07	5.46054e+06	1.31401e+07	1.28804e+07	5.44636e+06	1.20373e+07	1.8578e+07	1.17412e+07	9.80326e+06	1.53014e+07	1.38853e+07	1.06854e+07	1.22628e+07	6.5556e+06	1.07208e+07	1.28772e+07	1.30459e+07	8.57138e+06	9.32702e+06	Pdk2	6.65636e-05	2.88104e-05	6.90794e-05	6.78519e-05	2.86046e-05	6.35311e-05	9.75901e-05	6.16991e-05	5.167e-05	8.0243e-05	7.27238e-05	5.59505e-05	6.41728e-05	3.43834e-05	5.62498e-05	6.73629e-05	6.84647e-05	4.50286e-05	4.8928e-05
Pdk4	TCA	0	7.22688e+06	5.8811e+06	4.29703e+06	470035	3.4729e+06	2.70958e+06	443411	4.5753e+06	2.8692e+06	3.50501e+06	144689	2.8214e+06	160869	3.54958e+06	4.14113e+06	3.68683e+06	3.2065e+06	3.03899e+06	2.26342e+06	Pdk4	3.80566e-05	3.10293e-05	2.25901e-05	2.47607e-06	1.82399e-05	1.43008e-05	2.32924e-06	2.40428e-05	1.51227e-05	1.83808e-05	7.57805e-07	1.47733e-05	8.41845e-07	1.86172e-05	2.17277e-05	1.92864e-05	1.68277e-05	1.59649e-05	1.18735e-05
Pdp2	TCA	0	1.23133e+06	589171	1.05626e+06	1.31144e+06	956799	1.35981e+06	1.76491e+06	2.03257e+06	1.88955e+06	902543	2.14212e+06	1.06751e+06	3.29798e+06	806237	984849	3.11736e+06	1.41388e+06	1.08756e+06	1.62907e+06	Pdp2	6.48418e-06	3.10853e-06	5.55289e-06	6.90848e-06	5.02516e-06	7.1769e-06	9.27107e-06	1.0681e-05	9.95925e-06	4.73307e-06	1.12193e-05	5.58967e-06	1.72587e-05	4.22862e-06	5.16732e-06	1.63075e-05	7.42006e-06	5.71336e-06	8.54585e-06
Sucla2	TCA	0	4.88257e+08	3.92058e+08	4.44455e+08	4.46202e+08	4.21253e+08	4.04175e+08	3.61027e+08	3.84219e+08	4.38146e+08	4.56517e+08	3.40589e+08	4.12161e+08	3.44414e+08	4.00531e+08	4.3909e+08	4.35932e+08	4.42037e+08	4.77506e+08	3.39958e+08	Sucla2	0.00257115	0.00206854	0.00233656	0.00235052	0.00221245	0.00213318	0.00189648	0.00201904	0.00230933	0.00239404	0.00178383	0.00215815	0.00180236	0.00210074	0.00230382	0.00228044	0.00231981	0.00250851	0.00178336
Suclg1	TCA	0	5.02775e+08	4.18734e+08	3.58743e+08	4.48837e+08	4.01293e+08	4.68733e+08	4.75348e+08	4.67704e+08	3.98411e+08	3.69413e+08	4.25917e+08	4.51971e+08	4.22578e+08	3.29572e+08	4.08887e+08	4.77913e+08	3.89341e+08	3.74067e+08	4.39443e+08	Suclg1	0.0026476	0.00220928	0.00188596	0.00236441	0.00210761	0.00247391	0.002497	0.00245775	0.0020999	0.00193726	0.00223073	0.0023666	0.0022114	0.00172857	0.00214535	0.00250004	0.00204326	0.00196511	0.00230525
Suclg2	TCA	0	6.93717e+08	7.45907e+08	7.92583e+08	6.86906e+08	6.6379e+08	7.77234e+08	7.16539e+08	6.86767e+08	6.15667e+08	5.9251e+08	5.79852e+08	5.98204e+08	6.09109e+08	5.76687e+08	5.63023e+08	5.87468e+08	5.51071e+08	6.04174e+08	6.08911e+08	Suclg2	0.0036531	0.00393548	0.00416672	0.00361851	0.00348626	0.00410214	0.00376398	0.0036089	0.00324499	0.00310721	0.00303696	0.0031323	0.00318754	0.00302466	0.00295408	0.00307315	0.00289202	0.00317394	0.00319425
Sugct	TCA	0	2.10546e+07	1.55338e+07	2.98437e+07	1.73651e+07	1.45426e+07	2.49014e+07	2.11413e+07	2.38934e+07	2.0015e+07	4.38097e+07	5.68972e+07	6.41672e+07	6.281e+07	3.92994e+07	5.26645e+07	6.06288e+07	4.05392e+07	4.3283e+07	4.7657e+07	Sugct	0.000110873	8.19578e-05	0.000156893	9.14768e-05	7.63784e-05	0.000131426	0.000111055	0.000125558	0.000105493	0.000229745	0.000297997	0.00033599	0.000328692	0.000206121	0.000276321	0.00031716	0.00021275	0.000227382	0.000250001
2310061I04Rik	0	0	473556	231327	316690	488497	36999.5	558817	503550	354740	22141.6	260016	355863	53843.7	8481.99	42370.9	6651.99	23222.6	61994.6	76408	353655	2310061I04Rik	2.49374e-06	1.2205e-06	1.66489e-06	2.57333e-06	1.94324e-07	2.94936e-06	2.64515e-06	1.86413e-06	1.16702e-07	1.36356e-06	1.86382e-06	2.81935e-07	4.43872e-08	2.22231e-07	3.49017e-08	1.21482e-07	3.25347e-07	4.01399e-07	1.85521e-06
2810006K23Rik	0	0	64184.2	844998	1.25393e+06	139232	518688	1.01101e+06	1.09361e+06	941195	1.04529e+06	526397	826095	726191	923241	718430	361978	836406	55859.2	406868	6175.48	2810006K23Rik	3.37993e-07	4.45829e-06	6.59207e-06	7.33455e-07	2.72418e-06	5.33599e-06	5.74474e-06	4.94591e-06	5.50943e-06	2.7605e-06	4.32665e-06	3.80246e-06	4.83142e-06	3.76809e-06	1.89923e-06	4.37539e-06	2.93149e-07	2.13742e-06	3.23955e-08
Aadat	0	0	6.41678e+07	3.51043e+07	5.1269e+07	4.68084e+07	4.25091e+07	4.5795e+07	7.64996e+07	6.07932e+07	4.97291e+07	1.02093e+08	1.58223e+08	1.10535e+08	1.27012e+08	1.20672e+08	1.06153e+08	1.12993e+08	1.36934e+08	1.17939e+08	1.19686e+08	Aadat	0.000337906	0.000185214	0.000269529	0.000246579	0.00022326	0.0002417	0.000401852	0.000319463	0.000262107	0.000535389	0.000828689	0.000578782	0.000664667	0.000632911	0.000556963	0.000591084	0.000718628	0.000619574	0.000627851
Aars2	0	0	1.10857e+07	1.08248e+07	1.03135e+07	8.05884e+06	1.43432e+07	1.22798e+07	8.33753e+06	6.59955e+06	8.30088e+06	4.95666e+06	4.88481e+06	6.14138e+06	4.68593e+06	4.41432e+06	4.73268e+06	3.69892e+06	5.47596e+06	4.94423e+06	4.13903e+06	Aars2	5.83769e-05	5.71129e-05	5.42194e-05	4.24527e-05	7.53314e-05	6.48113e-05	4.3797e-05	3.46801e-05	4.37514e-05	2.59935e-05	2.5584e-05	3.21573e-05	2.4522e-05	2.31526e-05	2.48315e-05	1.93497e-05	2.87378e-05	2.59738e-05	2.17127e-05
Aass	0	0	3.62443e+08	4.30175e+08	3.97628e+08	4.18703e+08	3.39307e+08	3.57093e+08	4.55207e+08	4.70886e+08	4.14797e+08	6.73341e+08	6.07678e+08	4.87915e+08	5.03464e+08	5.83311e+08	6.10847e+08	5.19242e+08	5.3838e+08	6.03507e+08	6.03751e+08	Aass	0.00190862	0.00226965	0.00209039	0.00220566	0.00178206	0.00188469	0.0023912	0.00247447	0.00218627	0.0035311	0.00318269	0.00255481	0.00263468	0.0030594	0.003205	0.00271624	0.00282542	0.00317044	0.00316718
Abat	0	0	4.12378e+08	3.43023e+08	4.10769e+08	3.41777e+08	2.97396e+08	3.48262e+08	2.27007e+08	4.0678e+08	2.36095e+08	6.91541e+08	4.36034e+08	5.71112e+08	3.89975e+08	6.52834e+08	7.0814e+08	5.01887e+08	6.9916e+08	6.59868e+08	5.23687e+08	Abat	0.00217157	0.00180983	0.00215947	0.00180043	0.00156194	0.00183808	0.00119247	0.0021376	0.00124439	0.00362654	0.00228372	0.00299044	0.00204079	0.00342404	0.00371548	0.00262546	0.00366919	0.00346653	0.00274718
Abca9	0	0	4.07393e+06	2.80475e+06	2.5139e+06	2.82726e+06	2.2287e+06	3.22939e+06	1.31013e+06	3.09625e+06	2.61188e+06	1.79993e+06	3.48788e+06	3.46015e+06	3.19499e+06	1.66999e+06	2.10436e+06	3.20019e+06	3.92344e+06	962304	1.52182e+06	Abca9	2.14533e-05	1.47981e-05	1.3216e-05	1.48936e-05	1.17053e-05	1.70443e-05	6.88212e-06	1.62705e-05	1.37664e-05	9.4391e-06	1.82677e-05	1.81179e-05	1.67198e-05	8.75889e-06	1.10412e-05	1.67407e-05	2.05902e-05	5.05533e-06	7.9832e-06
Abcb10	0	0	6.78441e+06	4.75435e+06	1.25513e+07	6.39917e+06	5.67541e+06	1.0923e+07	1.63642e+07	9.26337e+06	1.11934e+07	1.51986e+07	1.38209e+07	9.71778e+06	1.5589e+07	8.6182e+06	7.96459e+06	1.22183e+07	1.06353e+07	1.07132e+07	1.22705e+07	Abcb10	3.57266e-05	2.50844e-05	6.59842e-05	3.37099e-05	2.98076e-05	5.76504e-05	8.59611e-05	4.86783e-05	5.8997e-05	7.97036e-05	7.23865e-05	5.08839e-05	8.15789e-05	4.52015e-05	4.17887e-05	6.39162e-05	5.58142e-05	5.62806e-05	6.43692e-05
Abcb6	0	0	6.71612e+06	4.89101e+06	8.26245e+06	4.89065e+06	6.9654e+06	2.82295e+06	5.90164e+06	4.12064e+06	5.0795e+06	6.4234e+06	5.90033e+06	1.00237e+07	6.89013e+06	6.26671e+06	5.0007e+06	7.57157e+06	9.97531e+06	1.73945e+06	4.66779e+06	Abcb6	3.53669e-05	2.58054e-05	4.34369e-05	2.57632e-05	3.65827e-05	1.48991e-05	3.10013e-05	2.16536e-05	2.67725e-05	3.36853e-05	3.09028e-05	5.24857e-05	3.60568e-05	3.28682e-05	2.62377e-05	3.96082e-05	5.23504e-05	9.13797e-06	2.44865e-05
Abcb7	0	0	1.45259e+07	9.64119e+06	1.62211e+07	2.00612e+07	1.4753e+07	1.7651e+07	2.48047e+07	2.06964e+07	2.27039e+07	1.23943e+07	1.44616e+07	1.29352e+07	1.34149e+07	9.56155e+06	1.03447e+07	1.16597e+07	1.16479e+07	1.10475e+07	1.27236e+07	Abcb7	7.64933e-05	5.08679e-05	8.52766e-05	0.000105679	7.74836e-05	9.31597e-05	0.000130299	0.000108758	0.000119665	6.49978e-05	7.5742e-05	6.7731e-05	7.02018e-05	5.01492e-05	5.42764e-05	6.09941e-05	6.11283e-05	5.80366e-05	6.67456e-05
Abcb8	0	0	1.31195e+07	7.78225e+06	1.15714e+07	1.59734e+07	7.89758e+06	1.06807e+07	2.37976e+07	1.18292e+07	1.16524e+07	6.304e+06	7.38685e+06	6.46236e+06	6.78231e+06	3.51371e+06	4.28522e+06	5.68273e+06	6.3751e+06	3.92397e+06	5.56932e+06	Abcb8	6.90869e-05	4.10599e-05	6.08324e-05	8.41454e-05	4.14786e-05	5.63714e-05	0.000125009	6.21615e-05	6.14161e-05	3.30591e-05	3.86884e-05	3.3838e-05	3.54926e-05	1.8429e-05	2.24838e-05	2.97273e-05	3.34565e-05	2.0614e-05	2.92158e-05
Abcd1	0	0	1.37223e+07	7.90357e+06	1.1653e+07	7.09787e+06	1.10968e+07	9.9971e+06	1.33864e+07	1.11434e+07	7.39073e+06	1.71694e+07	8.49944e+06	1.78417e+07	1.66717e+07	1.28953e+07	1.23114e+07	1.3351e+07	1.27327e+07	1.58685e+07	1.35821e+07	Abcd1	7.22615e-05	4.17e-05	6.12616e-05	3.73905e-05	5.82809e-05	5.27634e-05	7.03185e-05	5.85577e-05	3.89542e-05	9.00391e-05	4.45155e-05	9.34224e-05	8.72449e-05	6.76345e-05	6.45958e-05	6.98412e-05	6.68213e-05	8.33628e-05	7.12494e-05
Abcd2	0	0	1.01207e+08	9.65624e+07	5.98857e+07	9.91923e+07	1.03228e+08	5.53143e+07	1.05452e+08	5.92254e+07	1.00345e+08	1.77974e+07	1.84541e+07	1.31333e+07	1.49372e+07	8.6102e+06	8.99541e+06	1.57529e+07	1.17845e+07	8.63611e+06	1.21265e+07	Abcd2	0.000532954	0.000509473	0.000314828	0.000522529	0.000542161	0.000291941	0.000553941	0.000311225	0.00052889	9.33322e-05	9.66526e-05	6.87681e-05	7.81679e-05	4.51595e-05	4.71972e-05	8.24064e-05	6.18448e-05	4.53686e-05	6.36134e-05
Abcd3	0	0	3.71119e+08	4.29243e+08	5.12558e+08	5.78506e+08	4.29256e+08	7.70717e+08	4.98612e+08	4.81552e+08	6.12451e+08	3.75554e+08	3.52003e+08	3.10758e+08	1.40158e+08	2.18749e+08	2.33727e+08	2.42355e+08	2.88118e+08	2.24945e+08	2.53148e+08	Abcd3	0.0019543	0.00226473	0.00269459	0.00304748	0.00225448	0.00406774	0.00261921	0.00253052	0.00322804	0.00196946	0.00184361	0.00162718	0.000733462	0.00114731	0.00122632	0.0012678	0.00151204	0.00118172	0.00132797
Abhd10	0	0	1.24697e+06	1.57099e+06	1.25445e+06	2.56349e+06	3.67133e+06	1.52614e+06	1.56886e+06	1.2982e+06	2.7645e+06	389172	696359	852139	458104	453134	348559	628748	557320	374939	565414	Abhd10	6.56652e-06	8.2887e-06	6.59483e-06	1.35041e-05	1.9282e-05	8.05478e-06	8.24122e-06	6.82194e-06	1.45708e-05	2.04088e-06	3.64716e-06	4.46194e-06	2.39731e-06	2.37663e-06	1.82882e-06	3.28909e-06	2.92481e-06	1.96969e-06	2.96607e-06
Abhd11	0	0	2.75111e+07	1.98733e+07	2.48393e+07	2.21247e+07	4.04109e+07	2.86578e+07	3.6372e+07	2.57029e+07	2.38512e+07	2.38817e+07	2.1191e+07	2.85869e+07	2.86879e+07	2.31382e+07	2.27857e+07	3.25682e+07	2.82448e+07	2.74406e+07	2.65857e+07	Abhd11	0.000144873	0.000104853	0.000130584	0.000116549	0.00021224	0.000151252	0.000191062	0.000135067	0.000125712	0.000125239	0.000110987	0.000149686	0.000150127	0.000121357	0.000119552	0.00017037	0.000148229	0.000144156	0.000139464
Acaa1a	0	0	6.4686e+08	5.759e+08	5.64045e+08	5.1606e+08	6.33777e+08	5.56238e+08	3.2703e+08	3.95787e+08	5.61285e+08	3.28462e+08	4.84461e+08	3.99133e+08	3.39674e+08	2.66509e+08	3.00171e+08	3.13794e+08	3.23921e+08	3.06391e+08	3.02959e+08	Acaa1a	0.00340635	0.00303851	0.00296527	0.00271852	0.00332864	0.00293575	0.00171789	0.00207983	0.00295836	0.0017225	0.00253735	0.00208993	0.00177756	0.00139781	0.00157494	0.00164151	0.00169994	0.00160959	0.00158927
Acaa1b	0	0	6.77357e+08	7.61849e+08	8.05336e+08	4.07301e+08	4.57638e+08	8.1731e+08	2.821e+08	4.3365e+08	6.25735e+08	5.0235e+08	5.16786e+08	7.58543e+08	4.08527e+08	4.39832e+08	4.85619e+08	3.97976e+08	3.54039e+08	8.28886e+08	4.15555e+08	Acaa1b	0.00356695	0.00401959	0.00423377	0.0021456	0.00240354	0.00431366	0.00148187	0.0022788	0.00329806	0.0026344	0.00270665	0.00397186	0.00213787	0.00230687	0.00254795	0.00208188	0.001858	0.00435444	0.00217993
Acaa2	0	0	5.89391e+09	6.05757e+09	6.02324e+09	5.98998e+09	5.36615e+09	5.85135e+09	5.48897e+09	5.47567e+09	6.05066e+09	5.35235e+09	4.60062e+09	4.44869e+09	5.02013e+09	5.94187e+09	5.91615e+09	4.74453e+09	5.18706e+09	5.61112e+09	5.32364e+09	Acaa2	0.0310372	0.0319604	0.0316651	0.0315543	0.0281833	0.0308827	0.0288336	0.0287742	0.0318912	0.0280685	0.0240956	0.0232941	0.0262709	0.0311644	0.0310409	0.0248195	0.0272217	0.0294773	0.0279269
Acaca	0	0	118455	162402	148298	76247	102252	246259	444712	268179	232041	38519.4	142216	81500.7	112410	55549.5	22648	81954.1	156360	15498.5	45255.9	Acaca	6.23782e-07	8.56847e-07	7.79625e-07	4.01657e-07	5.37036e-07	1.29972e-06	2.33607e-06	1.40926e-06	1.22302e-06	2.02001e-07	7.44852e-07	4.26752e-07	5.88257e-07	2.91351e-07	1.1883e-07	4.28716e-07	8.20575e-07	8.14194e-08	2.37405e-07
Acacb	0	0	2.96585e+06	3.92474e+06	4.25963e+06	3.47009e+06	3.60739e+06	3.68433e+06	1.09063e+07	4.12032e+06	5.78291e+06	3.57936e+06	2.47361e+06	2.57978e+06	2.46254e+06	2.17224e+06	2.4358e+06	1.67237e+06	2.36916e+06	2.22104e+06	1.89152e+06	Acacb	1.56181e-05	2.07073e-05	2.23935e-05	1.82799e-05	1.89462e-05	1.94454e-05	5.72909e-05	2.1652e-05	3.04799e-05	1.87707e-05	1.29555e-05	1.35081e-05	1.28868e-05	1.13932e-05	1.27802e-05	8.74847e-06	1.24333e-05	1.16679e-05	9.92257e-06
Acad10	0	0	1.57255e+08	1.62011e+08	1.18033e+08	8.01474e+07	7.12102e+07	1.2981e+08	1.82592e+08	1.00185e+08	1.22899e+08	9.36212e+07	8.062e+07	8.67189e+07	7.38064e+07	8.24182e+07	9.74293e+07	7.46012e+07	7.7676e+07	6.7232e+07	7.39777e+07	Acad10	0.000828101	0.000854786	0.000620515	0.000422204	0.000374	0.000685122	0.000959155	0.000526462	0.000647762	0.000490964	0.000422245	0.000454075	0.000386237	0.000432274	0.000511193	0.000390252	0.000407643	0.000353194	0.000388075
Acad11	0	0	3.97084e+08	3.14697e+08	3.25811e+08	3.45067e+08	2.40845e+08	2.97288e+08	3.74691e+08	2.6759e+08	3.03774e+08	2.68421e+08	2.53189e+08	2.60649e+08	1.99167e+08	2.07806e+08	2.20075e+08	2.08879e+08	2.50052e+08	2.01744e+08	1.78637e+08	Acad11	0.00209104	0.00166038	0.00171283	0.00181776	0.00126493	0.00156905	0.00196825	0.00140616	0.0016011	0.00140764	0.00132607	0.0013648	0.00104226	0.00108992	0.00115469	0.00109268	0.00131227	0.00105983	0.000937098
Acad12	0	0	2.53137e+06	2.23125e+06	4.22493e+06	2.4127e+06	3.00469e+06	3.54725e+06	5.88482e+06	3.26735e+06	2.83864e+06	3.57963e+06	3.40295e+06	2.73274e+06	3.37739e+06	2.47316e+06	1.92797e+06	2.66764e+06	2.29908e+06	2.47593e+06	3.33703e+06	Acad12	1.33302e-05	1.17723e-05	2.22111e-05	1.27097e-05	1.57808e-05	1.87219e-05	3.0913e-05	1.71697e-05	1.49616e-05	1.87721e-05	1.78229e-05	1.43091e-05	1.76743e-05	1.29715e-05	1.01157e-05	1.39549e-05	1.20656e-05	1.3007e-05	1.75055e-05
Acad8	0	0	1.74233e+08	1.51631e+08	2.09436e+08	1.85011e+08	1.56674e+08	1.86705e+08	1.98615e+08	1.82347e+08	1.61984e+08	1.97737e+08	2.0096e+08	2.27567e+08	2.18259e+08	2.07529e+08	1.95066e+08	2.17819e+08	2.16579e+08	2.40434e+08	1.93259e+08	Acad8	0.00091751	0.000800023	0.00110104	0.00097461	0.000822859	0.000985402	0.00104333	0.000958219	0.000853766	0.00103696	0.00105252	0.00119158	0.00114217	0.00108846	0.00102347	0.00113945	0.0011366	0.00126309	0.0010138
Acad9	0	1b	9.14162e+07	8.30022e+07	9.3465e+07	7.22523e+07	9.46724e+07	8.56423e+07	1.03397e+08	8.74572e+07	8.03159e+07	1.25744e+08	1.12673e+08	1.15815e+08	1.05831e+08	7.26252e+07	7.44741e+07	9.4531e+07	1.01567e+08	7.40993e+07	8.08528e+07	Acad9	0.000481396	0.000437928	0.000491359	0.000380614	0.000497225	0.000452009	0.000543143	0.000459581	0.00042332	0.000659421	0.000590119	0.000606426	0.000553824	0.000380911	0.000390751	0.000494508	0.000533022	0.000389271	0.00042414
Acadl	0	0	9.38579e+08	6.33463e+08	5.62768e+08	9.62464e+08	7.37676e+08	7.86291e+08	7.36253e+08	5.32675e+08	8.97793e+08	5.69226e+08	4.25855e+08	3.4942e+08	3.07833e+08	4.59274e+08	5.18116e+08	3.56569e+08	3.65554e+08	5.59348e+08	4.5432e+08	Acadl	0.00494254	0.00334221	0.00295855	0.00507011	0.00387432	0.00414994	0.00386754	0.00279916	0.00473199	0.00298511	0.0022304	0.00182962	0.00161092	0.00240884	0.00271846	0.00186527	0.00191843	0.00293846	0.00238329
Acadm	0	0	6.15818e+08	5.94294e+08	7.64563e+08	6.51062e+08	6.2465e+08	7.9152e+08	8.49212e+08	6.27991e+08	7.34281e+08	5.81267e+08	5.90393e+08	6.19078e+08	6.65799e+08	5.28827e+08	5.63264e+08	6.67035e+08	5.77109e+08	6.24138e+08	6.10742e+08	Acadm	0.00324289	0.00313555	0.00401942	0.00342969	0.0032807	0.00417754	0.00446091	0.00330004	0.00387017	0.00304825	0.00309217	0.0032416	0.0034842	0.00277364	0.00295534	0.00348937	0.00302866	0.00327883	0.00320385
Acads	0	0	9.65129e+08	8.41805e+08	9.71951e+08	9.74724e+08	9.49415e+08	9.22279e+08	1.12716e+09	9.15756e+08	9.91898e+08	8.43102e+08	8.55714e+08	8.78785e+08	9.28496e+08	8.91909e+08	8.52682e+08	8.57827e+08	8.72599e+08	8.95146e+08	8.57874e+08	Acads	0.00508235	0.00444145	0.00510969	0.00513469	0.00498639	0.00486766	0.00592096	0.00481222	0.00522799	0.00442135	0.00448178	0.00460147	0.00485893	0.00467796	0.00447386	0.00448744	0.0045794	0.00470253	0.00450026
Acadsb	0	0	1.22911e+08	1.05168e+08	1.45589e+08	1.07169e+08	1.33289e+08	1.23208e+08	9.69141e+07	1.31546e+08	7.90315e+07	1.68141e+08	1.17995e+08	1.15575e+08	1.12161e+08	1.83446e+08	1.80655e+08	1.17534e+08	1.71109e+08	1.60407e+08	1.71604e+08	Acadsb	0.00064725	0.000554879	0.000765381	0.000564548	0.000700042	0.000650276	0.00050909	0.000691266	0.000416551	0.000881754	0.000617995	0.000605172	0.00058695	0.000962155	0.000947864	0.000614841	0.000897977	0.000842678	0.000900207
Acadvl	0	0	8.98269e+08	7.0353e+08	8.72905e+08	9.30112e+08	7.23869e+08	9.28642e+08	9.1935e+08	6.77293e+08	8.46755e+08	7.62271e+08	6.95798e+08	7.85821e+08	7.54256e+08	7.94081e+08	8.85174e+08	7.2791e+08	7.46315e+08	8.74125e+08	7.47653e+08	Acadvl	0.00473027	0.0037119	0.00458899	0.00489969	0.00380181	0.00490125	0.00482935	0.00355912	0.00446298	0.00399746	0.00364422	0.00411469	0.00394711	0.00416486	0.00464434	0.00380782	0.00391666	0.0045921	0.00392206
Acat1	0	0	1.95077e+09	2.034e+09	2.79436e+09	2.18715e+09	2.20941e+09	2.86145e+09	2.08598e+09	1.96588e+09	2.53271e+09	1.88788e+09	1.50141e+09	1.88752e+09	1.71495e+09	1.81664e+09	1.85211e+09	2.00768e+09	1.75133e+09	1.62982e+09	1.96269e+09	Acat1	0.0102727	0.0107316	0.0146903	0.0115216	0.0116039	0.0151023	0.0109577	0.0103305	0.0133491	0.00990033	0.00786359	0.00988337	0.00897453	0.00952806	0.00971766	0.0105025	0.009191	0.00856203	0.010296
Acly	0	0	9.4777e+06	8.83974e+06	7.90396e+06	4.22299e+06	3.29305e+06	7.55856e+06	1.07027e+07	1.37769e+07	7.43386e+06	4.11834e+06	5.7359e+06	3.95355e+06	3.04043e+06	2.63113e+06	4.87073e+06	2.85698e+06	3.43685e+06	4.28279e+06	1.21393e+06	Acly	4.99094e-05	4.66393e-05	4.15523e-05	2.2246e-05	1.72953e-05	3.98931e-05	5.62213e-05	7.23967e-05	3.91816e-05	2.15972e-05	3.00416e-05	2.07014e-05	1.59109e-05	1.38e-05	2.55558e-05	1.49453e-05	1.80366e-05	2.24991e-05	6.36809e-06
Acot13	0	0	1.78224e+08	1.33955e+08	1.32176e+08	1.50787e+08	1.56088e+08	1.7711e+08	1.23571e+08	1.5163e+08	1.15836e+08	1.24944e+08	1.32703e+08	9.62278e+07	1.17508e+08	1.53968e+08	1.59948e+08	1.16837e+08	1.50807e+08	1.75997e+08	1.50901e+08	Acot13	0.000938524	0.000706761	0.000694868	0.000794323	0.000819785	0.000934764	0.000649121	0.000796801	0.000610533	0.000655225	0.000695029	0.000503865	0.000614935	0.000807545	0.000839218	0.000611195	0.000791436	0.000924578	0.0007916
Acot2	0	0	8.13705e+07	5.05385e+07	8.41224e+07	6.82496e+07	4.52774e+07	1.02512e+08	6.53227e+07	3.61514e+07	7.47317e+07	3.58841e+07	3.88312e+07	4.75436e+07	3.78378e+07	2.94629e+07	3.11222e+07	4.10382e+07	3.08387e+07	3.79869e+07	3.16699e+07	Acot2	0.000428496	0.000266646	0.000442244	0.000359528	0.0002378	0.000541045	0.00034314	0.000189973	0.000393888	0.000188181	0.000203377	0.000248946	0.00019801	0.000154529	0.000163292	0.000214678	0.000161842	0.000199559	0.000166135
Acot9	0	0	3.71697e+06	5.55861e+06	1.49327e+06	2.60715e+06	5.08473e+06	2.47165e+06	2.65806e+06	2.69447e+06	4.88942e+06	603426	245509	810093	993346	622770	593167	737620	626037	713567	633734	Acot9	1.95735e-05	2.93278e-05	7.85032e-06	1.37341e-05	2.67053e-05	1.3045e-05	1.39628e-05	1.41592e-05	2.57706e-05	3.16446e-06	1.28585e-06	4.24178e-06	5.19829e-06	3.26636e-06	3.11224e-06	3.85862e-06	3.28544e-06	3.74863e-06	3.32446e-06
Acp6	0	0	3.05047e+07	3.35813e+07	2.46649e+07	1.94862e+07	3.90734e+07	2.51358e+07	3.1828e+07	2.72781e+07	3.64212e+07	2.64019e+07	2.86949e+07	2.22979e+07	2.57145e+07	2.30135e+07	2.4589e+07	2.15921e+07	2.67789e+07	2.50843e+07	2.74297e+07	Acp6	0.000160637	0.000177178	0.000129667	0.00010265	0.000205216	0.000132663	0.000167193	0.000143344	0.000191965	0.000138455	0.000150288	0.000116755	0.000134567	0.000120703	0.000129014	0.000112952	0.000140535	0.000131777	0.000143892
Acsf2	0	0	2.55313e+08	2.05059e+08	1.65125e+08	1.72788e+08	1.50163e+08	1.55157e+08	2.47182e+08	1.62271e+08	1.64347e+08	1.46507e+08	1.77995e+08	1.32848e+08	1.55391e+08	1.79515e+08	1.92798e+08	1.50418e+08	1.76585e+08	1.80973e+08	1.59867e+08	Acsf2	0.00134448	0.00108191	0.000868088	0.000910219	0.000788664	0.000818897	0.00129844	0.000852723	0.000866223	0.000768305	0.000932246	0.000695614	0.000813178	0.000941534	0.00101158	0.000786864	0.000926717	0.000950717	0.000838633
Acsf3	0	0	1.50049e+07	1.03326e+07	2.26199e+07	9.121e+06	1.42365e+07	1.13552e+07	1.18283e+07	9.97959e+06	3.28734e+07	1.25785e+07	1.65042e+07	1.45671e+07	1.2385e+07	9.78756e+06	1.47474e+07	1.37294e+07	1.09121e+07	1.15265e+07	1.25219e+07	Acsf3	7.90154e-05	5.45158e-05	0.000118916	4.8048e-05	7.47709e-05	5.99312e-05	6.2134e-05	5.2442e-05	0.000173265	6.59633e-05	8.64402e-05	7.62757e-05	6.48122e-05	5.13346e-05	7.73767e-05	7.18209e-05	5.72665e-05	6.05531e-05	6.56877e-05
Acsl1	0	0	9.28214e+08	1.09635e+09	1.13931e+09	1.07272e+09	7.89179e+08	1.32179e+09	1.05496e+09	1.03501e+09	1.04837e+09	8.8212e+08	8.67148e+08	1.08896e+09	8.25077e+08	7.11578e+08	8.34643e+08	9.08701e+08	8.98428e+08	7.32162e+08	6.72268e+08	Acsl1	0.00488796	0.00578448	0.00598951	0.00565092	0.00414482	0.00697624	0.00554171	0.00543892	0.00552565	0.00462597	0.00454166	0.00570196	0.00431772	0.00373214	0.00437921	0.00475357	0.00471495	0.00384631	0.0035266
Acsm1	0	0	1.77633e+08	2.10236e+08	3.00216e+08	1.6284e+08	1.72215e+08	2.55222e+08	2.10634e+08	2.56016e+08	1.7557e+08	5.92878e+08	4.94329e+08	5.32326e+08	5.18239e+08	5.18108e+08	4.91292e+08	4.66204e+08	4.81798e+08	5.22238e+08	5.03833e+08	Acsm1	0.000935414	0.00110923	0.00157828	0.000857818	0.000904484	0.00134703	0.00110646	0.00134534	0.000925375	0.00310914	0.00258903	0.00278735	0.00271201	0.00271742	0.00257771	0.00243879	0.00252848	0.00274351	0.00264303
Acsm2	0	0	6152.7	31332.6	28667	39318.7	45164.6	9920.05	43699.4	15790.7	6018.32	4149.42	158426	1788.05	123543	91063.7	121336	42528.4	124959	201804	145229	Acsm2	3.24e-08	1.65314e-07	1.50707e-07	2.07125e-07	2.37207e-07	5.23567e-08	2.29553e-07	8.29791e-08	3.17207e-08	2.17602e-08	8.29753e-07	9.36255e-09	6.46517e-07	4.77618e-07	6.36626e-07	2.22473e-07	6.55786e-07	1.06015e-06	7.61848e-07
Acsm3	0	0	1.85522e+07	2.84773e+07	2.78816e+07	2.38958e+07	2.16694e+07	2.77784e+07	2.65917e+07	2.5533e+07	1.62377e+07	3.32016e+07	3.59266e+07	2.16453e+07	2.84143e+07	2.52763e+07	2.77448e+07	2.49947e+07	2.91769e+07	3.1006e+07	3.20048e+07	Acsm3	9.76955e-05	0.000150249	0.000146578	0.000125879	0.000113809	0.000146611	0.000139686	0.000134174	8.55841e-05	0.000174114	0.000188164	0.000113338	0.000148695	0.000132571	0.000145572	0.000130752	0.00015312	0.000162886	0.000167892
Acsm5	0	0	1.08541e+08	1.78362e+08	1.35103e+08	8.67802e+07	9.8852e+07	1.56393e+08	9.19121e+07	1.906e+08	9.04461e+07	3.47901e+08	2.34683e+08	3.04207e+08	3.63094e+08	3.50847e+08	3.63608e+08	2.57364e+08	3.28838e+08	3.39228e+08	3.45418e+08	Acsm5	0.000571573	0.000941054	0.000710255	0.000457145	0.000519176	0.00082542	0.000482814	0.00100159	0.000476713	0.00182445	0.00122915	0.00159288	0.00190011	0.00184015	0.00190778	0.00134631	0.00172574	0.00178209	0.00181201
Acss3	0	0	1.41274e+07	1.05316e+07	1.84339e+07	1.50997e+07	9.20768e+06	1.96528e+07	1.40646e+07	1.2565e+07	1.73291e+07	1.51485e+07	1.48395e+07	2.06891e+07	1.29047e+07	1.15625e+07	1.54404e+07	1.8292e+07	2.0001e+07	1.50172e+07	1.95757e+07	Acss3	7.43948e-05	5.55655e-05	9.69096e-05	7.95426e-05	4.83593e-05	0.000103725	7.38813e-05	6.60283e-05	9.13363e-05	7.94409e-05	7.77212e-05	0.000108332	6.75319e-05	6.06442e-05	8.1013e-05	9.56889e-05	0.000104965	7.88907e-05	0.000102691
Adck1	0	0	1.10575e+06	1.14159e+06	562146	1.12264e+06	107207	578487	1.30477e+06	876494	1.10116e+06	342920	580106	513378	533961	149699	256481	398145	406266	58796.5	371768	Adck1	5.82287e-06	6.02315e-06	2.95528e-06	5.91389e-06	5.63058e-07	3.05318e-06	6.85394e-06	4.60591e-06	5.80386e-06	1.79832e-06	3.03829e-06	2.68813e-06	2.79428e-06	7.85154e-07	1.34571e-06	2.08277e-06	2.13208e-06	3.08879e-07	1.95024e-06
Adck5	0	0	1.18085e+06	1.52798e+06	1.2834e+06	1.35139e+06	691621	1.46141e+06	1.61225e+06	1.33843e+06	1.46359e+06	993173	1.88625e+06	1.44547e+06	1.85496e+06	234466	271132	1.47169e+06	1.34397e+06	236053	1.44096e+06	Adck5	6.21833e-06	8.06179e-06	6.74704e-06	7.11892e-06	3.63243e-06	7.71311e-06	8.46915e-06	7.03334e-06	7.71413e-06	5.20835e-06	9.87917e-06	7.56871e-06	9.70723e-06	1.22975e-06	1.42258e-06	7.69869e-06	7.05317e-06	1.24007e-06	7.55901e-06
Adhfe1	0	0	1.27647e+08	9.15365e+07	1.10758e+08	9.14645e+07	1.17241e+08	1.37495e+08	3.34734e+07	1.19746e+08	1.16998e+08	1.24855e+08	1.11223e+08	1.31587e+08	1.25517e+08	1.19239e+08	1.21739e+08	9.74822e+07	1.13598e+08	1.3073e+08	1.00481e+08	Adhfe1	0.000672188	0.000482956	0.000582272	0.000481821	0.000615758	0.000725678	0.000175836	0.000629255	0.000616662	0.000654756	0.000582529	0.000689012	0.000656843	0.000625396	0.000638741	0.000509946	0.000596161	0.000686774	0.000527109
Afg1l	0	0	4.43268e+06	4.54315e+06	6.98603e+06	7.64322e+06	5.38892e+06	7.32246e+06	8.17832e+06	8.13586e+06	6.62705e+06	6.6313e+06	5.61688e+06	5.97162e+06	6.81238e+06	7.89085e+06	5.91673e+06	6.92141e+06	1.06978e+07	7.20838e+06	7.1813e+06	Afg1l	2.33424e-05	2.39701e-05	3.67266e-05	4.02633e-05	2.83029e-05	3.8647e-05	4.29607e-05	4.27533e-05	3.49292e-05	3.47755e-05	2.94183e-05	3.12684e-05	3.565e-05	4.13866e-05	3.10439e-05	3.62071e-05	5.61423e-05	3.78682e-05	3.76719e-05
Afg3l1	0	0	1.1264e+07	1.36567e+07	1.21942e+07	9.00565e+06	1.66092e+07	9.20642e+06	8.00986e+06	1.07241e+07	1.09498e+07	7.56784e+06	6.01184e+06	6.41906e+06	7.2592e+06	8.43875e+06	4.93075e+06	6.69531e+06	7.70625e+06	3.82613e+06	5.40221e+06	Afg3l1	5.93161e-05	7.20541e-05	6.41066e-05	4.74403e-05	8.72325e-05	4.85903e-05	4.20758e-05	5.63544e-05	5.7713e-05	3.96869e-05	3.14868e-05	3.36113e-05	3.79882e-05	4.42603e-05	2.58707e-05	3.50243e-05	4.04424e-05	2.01001e-05	2.83391e-05
Afg3l2	0	0	5.90815e+07	5.07897e+07	5.75478e+07	6.20756e+07	5.14656e+07	6.26735e+07	6.12596e+07	6.4221e+07	5.85679e+07	3.2686e+07	3.54254e+07	3.51675e+07	3.4289e+07	8.93923e+07	4.10157e+07	2.98146e+07	3.62715e+07	3.39245e+07	4.63294e+07	Afg3l2	0.000311122	0.000267972	0.000302537	0.000327005	0.0002703	0.000330782	0.000321796	0.000337476	0.000308693	0.00017141	0.00018554	0.000184143	0.000179438	0.000468853	0.000215201	0.000155965	0.000190353	0.000178218	0.000243036
Agk	0	0	1.2035e+07	5.64255e+06	1.28212e+07	1.13638e+07	4.86421e+06	1.48729e+07	3.03967e+07	1.69587e+07	1.84315e+07	5.74989e+06	8.54893e+06	6.42144e+06	7.57241e+06	5.69714e+06	5.32967e+06	1.16844e+07	6.15069e+06	6.49545e+06	6.05097e+06	Agk	6.33759e-05	2.97706e-05	6.7403e-05	5.98625e-05	2.55471e-05	7.8497e-05	0.000159674	8.91167e-05	9.71468e-05	3.01533e-05	4.47747e-05	3.36237e-05	3.96273e-05	2.98808e-05	2.79638e-05	6.11233e-05	3.22788e-05	3.4123e-05	3.17424e-05
Agmat	0	0	1.06504e+08	1.10883e+08	8.70864e+07	7.71676e+07	1.95309e+08	7.3791e+07	7.11757e+07	7.76931e+07	8.04648e+07	1.52961e+08	1.38399e+08	1.65105e+08	1.86465e+08	1.64195e+08	1.76679e+08	2.03292e+08	1.74657e+08	1.51772e+08	1.60266e+08	Agmat	0.000560849	0.000585032	0.000457826	0.000406507	0.00102578	0.000389459	0.000373886	0.000408271	0.000424105	0.000802148	0.000724861	0.000864515	0.000975793	0.000861182	0.000927	0.00106346	0.000916599	0.000797316	0.000840728
Agpat5	0	0	701726	538719	470117	489563	99831.5	16793.6	945888	519520	496880	502283	494539	405148	498006	457435	51457.3	380027	396105	435929	356098	Agpat5	3.69527e-06	2.84233e-06	2.47147e-06	2.57894e-06	5.24321e-07	8.86345e-08	4.96875e-06	2.73004e-06	2.6189e-06	2.63405e-06	2.59013e-06	2.12142e-06	2.60612e-06	2.39919e-06	2.69986e-07	1.98799e-06	2.07876e-06	2.2901e-06	1.86803e-06
Agxt	0	0	6.20335e+08	5.87995e+08	4.45306e+08	5.18383e+08	8.74336e+08	3.44174e+08	4.63967e+08	4.10345e+08	4.71644e+08	6.95097e+08	5.58668e+08	5.22015e+08	4.5193e+08	6.94956e+08	7.66416e+08	5.4756e+08	6.02136e+08	6.62214e+08	4.67259e+08	Agxt	0.00326667	0.00310232	0.00234104	0.00273076	0.00459206	0.0018165	0.00243722	0.00215633	0.00248589	0.00364519	0.00292601	0.00273336	0.002365	0.00364496	0.00402124	0.00286438	0.00316001	0.00347885	0.00245116
Agxt2	0	0	5.03556e+08	3.84862e+08	4.01468e+08	4.14463e+08	4.54671e+08	5.05847e+08	4.03267e+08	4.40968e+08	4.66942e+08	3.897e+08	3.0206e+08	3.79723e+08	3.00406e+08	3.23004e+08	4.22345e+08	4.05419e+08	4.41936e+08	3.42492e+08	4.83942e+08	Agxt2	0.00265172	0.00203057	0.00211057	0.00218333	0.00238796	0.0026698	0.00211836	0.00231725	0.00246111	0.00204364	0.00158203	0.00198829	0.00157206	0.00169412	0.00221597	0.00212082	0.00231928	0.00179924	0.00253868
Ahcyl1	0	0	2.7233e+06	2.60127e+06	7.56447e+06	3.98107e+06	940998	4.75042e+06	9.06503e+06	6.32308e+06	9.64969e+06	8.47958e+06	1.2886e+07	4.84547e+06	6.09411e+06	3.52385e+06	3.66832e+06	5.54288e+06	4.36587e+06	3.05957e+06	4.58067e+06	Ahcyl1	1.43408e-05	1.37246e-05	3.97675e-05	2.09717e-05	4.94218e-06	2.50721e-05	4.76186e-05	3.32273e-05	5.08606e-05	4.44682e-05	6.74899e-05	2.53717e-05	3.18912e-05	1.84822e-05	1.9247e-05	2.89958e-05	2.29121e-05	1.6073e-05	2.40294e-05
Aifm1	0	1b	5.27146e+08	5.01492e+08	5.00634e+08	5.00035e+08	6.46347e+08	5.10786e+08	4.13284e+08	4.87971e+08	4.99041e+08	4.43496e+08	4.53972e+08	4.77466e+08	5.26635e+08	4.99376e+08	5.25866e+08	5.057e+08	5.24779e+08	5.43794e+08	5.09752e+08	Aifm1	0.00277594	0.00264592	0.0026319	0.00263411	0.00339465	0.00269586	0.00217098	0.00256425	0.00263029	0.00232576	0.00237766	0.00250009	0.00275594	0.00261917	0.00275912	0.0026454	0.00275404	0.00285675	0.00267408
Ak2	0	0	4.82511e+08	4.61854e+08	4.09647e+08	3.57476e+08	4.48179e+08	4.89139e+08	3.22715e+08	4.03299e+08	5.55197e+08	3.88748e+08	4.1663e+08	3.93281e+08	3.93767e+08	4.22023e+08	4.21627e+08	4.14207e+08	4.04095e+08	4.22122e+08	4.73634e+08	Ak2	0.00254089	0.00243679	0.00215357	0.00188313	0.00235386	0.00258161	0.00169522	0.00211931	0.00292627	0.00203865	0.00218209	0.00205929	0.00206063	0.00221346	0.0022122	0.00216679	0.00212069	0.00221756	0.00248461
Ak3	0	0	3.8233e+08	2.90434e+08	2.81251e+08	3.43974e+08	2.94676e+08	3.14986e+08	2.61295e+08	3.3964e+08	3.36306e+08	2.7805e+08	2.6822e+08	2.23678e+08	2.42394e+08	3.27784e+08	3.44443e+08	2.46911e+08	2.84598e+08	3.53985e+08	3.03417e+08	Ak3	0.00201334	0.00153236	0.00147858	0.001812	0.00154766	0.00166245	0.00137258	0.00178478	0.00177257	0.00145814	0.00140479	0.00117121	0.00126847	0.00171919	0.00180723	0.00129164	0.00149357	0.00185961	0.00159168
Ak4	0	0	1.33222e+08	1.96155e+08	1.52314e+08	1.77834e+08	1.45748e+08	1.39686e+08	2.34432e+08	1.58944e+08	1.91062e+08	6.62e+07	9.43329e+07	6.80149e+07	6.64907e+07	4.9848e+07	6.37978e+07	6.51103e+07	5.6032e+07	6.03193e+07	6.64864e+07	Ak4	0.000701546	0.00103494	0.000800737	0.000936804	0.000765479	0.000737243	0.00123147	0.000835239	0.00100703	0.000347163	0.000494066	0.000356137	0.000347953	0.000261447	0.000334735	0.000340603	0.000294056	0.00031688	0.000348776
Akap1	0	0	862004	2.12753e+06	3.10866e+06	2.58176e+06	1.52145e+06	1.60871e+06	5.86336e+06	1.26741e+06	2.30267e+06	1.09603e+06	724437	810784	1.12796e+06	783162	989938	743497	619632	576779	224807	Akap1	4.5393e-06	1.12251e-05	1.63427e-05	1.36003e-05	7.99077e-06	8.49058e-06	3.08002e-05	6.66012e-06	1.21367e-05	5.74773e-06	3.79422e-06	4.2454e-06	5.90277e-06	4.10759e-06	5.19401e-06	3.88936e-06	3.25182e-06	3.03003e-06	1.1793e-06
Akr7a5	0	0	6.77767e+07	7.7543e+07	6.94345e+07	6.72333e+07	7.47934e+07	4.47914e+07	6.2166e+07	5.92958e+07	6.28948e+07	5.96789e+07	5.12169e+07	6.49315e+07	5.3432e+07	4.76633e+07	4.99892e+07	4.60976e+07	8.38537e+07	5.55634e+07	5.35468e+07	Akr7a5	0.000356911	0.000409124	0.000365027	0.000354174	0.00039282	0.000236403	0.000326558	0.000311595	0.000331499	0.000312965	0.000268247	0.000339992	0.000279616	0.000249989	0.000262284	0.000241145	0.000440064	0.000291895	0.000280897
Alas1	0	0	6.55555e+06	124594	4.57284e+06	3.92358e+06	1.68793e+06	3.1882e+06	7.81992e+06	3.20943e+06	5.3885e+06	4.83433e+06	4.96736e+06	4.18265e+06	5.75297e+06	1.86352e+06	5.49196e+06	4.48565e+06	4.77844e+06	1.92353e+06	5.05533e+06	Alas1	3.45214e-05	6.57371e-07	2.40401e-05	2.06688e-05	8.86513e-06	1.68269e-05	4.1078e-05	1.68653e-05	2.84011e-05	2.53519e-05	2.60164e-05	2.1901e-05	3.01059e-05	9.77395e-06	2.88153e-05	2.34652e-05	2.50772e-05	1.0105e-05	2.65194e-05
Alas2	0	0	1.12186e+07	1.48917e+07	1.70175e+07	1.66523e+07	5.43346e+06	1.34507e+07	3.63701e+07	1.28115e+07	1.67494e+07	5.43982e+06	6.45246e+06	7.11098e+06	7.06849e+06	3.2996e+06	4.50564e+06	5.09183e+06	5.61892e+06	3.29339e+06	3.85883e+06	Alas2	5.9077e-05	7.85701e-05	8.94634e-05	8.77218e-05	2.85369e-05	7.09909e-05	0.000191052	6.73233e-05	8.82811e-05	2.85272e-05	3.37946e-05	3.72343e-05	3.69902e-05	1.7306e-05	2.36402e-05	2.66362e-05	2.94881e-05	1.73014e-05	2.02428e-05
Aldh18a1	0	0	6.93306e+06	5.49418e+06	6.08078e+06	5.22914e+06	4.77497e+06	4.98638e+06	4.93227e+06	4.59338e+06	8.68144e+06	406761	551356	1.14433e+06	542800	1.38857e+06	810190	787910	802603	157738	273599	Aldh18a1	3.65094e-05	2.89878e-05	3.19676e-05	2.75463e-05	2.50784e-05	2.63175e-05	2.59092e-05	2.41378e-05	4.57572e-05	2.13312e-06	2.88771e-06	5.99191e-06	2.84053e-06	7.2829e-06	4.25092e-06	4.12169e-06	4.21206e-06	8.28656e-07	1.43525e-06
Aldh1a7	0	0	2.55818e+07	2.47304e+07	4.8824e+07	1.82903e+07	1.35245e+07	5.26706e+07	8.67783e+07	5.48873e+07	6.39889e+07	6.32899e+07	5.76646e+07	4.18069e+07	4.10864e+07	4.95132e+07	5.08601e+07	3.7146e+07	4.79468e+07	4.43115e+07	3.6973e+07	Aldh1a7	0.000134713	0.00013048	0.000256675	9.63505e-05	7.10317e-05	0.000277988	0.000455846	0.000288428	0.000337266	0.000331902	0.000302016	0.000218908	0.00021501	0.000259691	0.000266853	0.000194317	0.000251625	0.000232784	0.000193954
Aldh1b1	0	0	6.20336e+08	1.79019e+09	1.65044e+09	1.53726e+09	7.7652e+08	1.78299e+09	1.65175e+09	1.67166e+09	1.38997e+09	4.15862e+08	4.14431e+08	5.18815e+08	4.79442e+08	4.12315e+08	4.10045e+08	3.84108e+08	3.57142e+08	5.14026e+08	4.6269e+08	Aldh1b1	0.00326668	0.00944523	0.0086766	0.00809802	0.00407833	0.00941037	0.00867666	0.00878444	0.0073261	0.00218084	0.00217057	0.0027166	0.00250898	0.00216255	0.00215143	0.00200934	0.00187428	0.00270037	0.00242719
Aldh1l1	0	0	4.53165e+07	8.16652e+07	6.59536e+07	4.76186e+07	5.87743e+07	3.02968e+07	6.99658e+07	6.04769e+07	4.34842e+07	9.14454e+07	7.96705e+07	6.19433e+07	6.21614e+07	6.50536e+07	7.81241e+07	7.0754e+07	8.19997e+07	5.82808e+07	5.00534e+07	Aldh1l1	0.000238636	0.000430874	0.000346728	0.000250847	0.000308686	0.000159902	0.00036753	0.000317801	0.000229192	0.000479553	0.000417272	0.000324345	0.000325298	0.000341199	0.000409903	0.000370126	0.000430334	0.000306171	0.000262572
Aldh1l2	0	0	1.86537e+07	1.45876e+07	1.0394e+07	8.50334e+06	2.57066e+07	4.56088e+06	1.98138e+07	3.17968e+06	1.69916e+07	7.79616e+06	9.23193e+06	1.67359e+06	2.10653e+06	6.34936e+06	1.99539e+06	2.68178e+06	2.21772e+06	3.31314e+06	1.45903e+06	Aldh1l2	9.82301e-05	7.69658e-05	5.46426e-05	4.47943e-05	0.000135013	2.40717e-05	0.000104082	1.6709e-05	8.95575e-05	4.08842e-05	4.83519e-05	8.76318e-06	1.10237e-05	3.33017e-05	1.04694e-05	1.40289e-05	1.16386e-05	1.74051e-05	7.65385e-06
Aldh2	0	0	2.69619e+09	3.68204e+09	3.59962e+09	3.72839e+09	4.5447e+09	3.3784e+09	2.96017e+09	4.29064e+09	3.65198e+09	3.45929e+09	3.35204e+09	3.37431e+09	3.44474e+09	3.64616e+09	4.35793e+09	3.42108e+09	3.50914e+09	3.6598e+09	3.52846e+09	Aldh2	0.0141981	0.0194268	0.0189237	0.0196406	0.023869	0.0178308	0.0155498	0.022547	0.0192485	0.018141	0.0175562	0.0176685	0.0180267	0.0191237	0.0228652	0.0178962	0.018416	0.0192263	0.0185097
Aldh3a2	0	0	1.9115e+08	1.74918e+08	1.03276e+08	1.48645e+08	1.11606e+08	8.89846e+07	1.5431e+08	8.30762e+07	1.34417e+08	9.84813e+07	1.10375e+08	1.04559e+08	1.15157e+08	8.84148e+07	8.74661e+07	8.30269e+07	9.44778e+07	8.8364e+07	7.10073e+07	Aldh3a2	0.00100659	0.000922883	0.000542937	0.000783037	0.000586162	0.000469649	0.000810592	0.000436559	0.00070847	0.000516451	0.000578083	0.00054749	0.000602632	0.000463725	0.000458918	0.000434328	0.000495819	0.000464208	0.000372493
Aldh4a1	0	0	5.69191e+08	4.90619e+08	5.93005e+08	5.9403e+08	5.65628e+08	5.29964e+08	6.05865e+08	6.76942e+08	5.17006e+08	7.64979e+08	9.77353e+08	8.78354e+08	8.87554e+08	7.88891e+08	7.72865e+08	8.8466e+08	8.02403e+08	7.37592e+08	8.08352e+08	Aldh4a1	0.00299735	0.00258855	0.00311751	0.00312926	0.00297071	0.00279708	0.00318261	0.00355728	0.00272498	0.00401166	0.00511886	0.00459921	0.00464467	0.00413764	0.00405508	0.00462781	0.00421101	0.00387484	0.00424048
Aldh5a1	0	0	1.18253e+08	9.38906e+07	1.10867e+08	1.00785e+08	8.84162e+07	1.12804e+08	8.90637e+07	9.56768e+07	9.51978e+07	1.06484e+08	7.9295e+07	7.58598e+07	7.79136e+07	1.13239e+08	1.1947e+08	8.27646e+07	9.96414e+07	1.22551e+08	1.13906e+08	Aldh5a1	0.000622716	0.000495376	0.000582845	0.000530922	0.000464367	0.000595367	0.000467852	0.000502774	0.000501758	0.000558418	0.000415305	0.000397215	0.000407731	0.000593926	0.000626836	0.000432956	0.000522918	0.000643807	0.000597534
Aldh6a1	0	0	1.27417e+09	1.29216e+09	1.45796e+09	1.29694e+09	1.27216e+09	1.518e+09	1.06752e+09	1.49376e+09	1.19922e+09	1.88991e+09	1.58206e+09	1.45043e+09	1.59193e+09	1.82371e+09	2.01927e+09	1.59273e+09	1.82315e+09	1.77709e+09	2.06978e+09	Aldh6a1	0.00670973	0.00681755	0.00766469	0.00683208	0.00668144	0.00801181	0.00560766	0.00784959	0.00632071	0.00991097	0.00828601	0.00759468	0.00833077	0.00956516	0.0105947	0.00833184	0.00956791	0.00933572	0.0108577
Aldh7a1	0	0	6.52487e+08	5.3046e+08	6.62021e+08	6.54374e+08	5.07992e+08	6.14362e+08	5.93949e+08	6.28716e+08	5.58887e+08	9.03632e+08	7.67809e+08	7.61671e+08	6.90389e+08	8.00573e+08	7.36037e+08	6.39886e+08	1.03208e+09	6.88154e+08	9.0759e+08	Aldh7a1	0.00343599	0.00279876	0.00348034	0.00344714	0.002668	0.00324252	0.00312001	0.00330386	0.00294572	0.00473878	0.00402137	0.00398824	0.00361288	0.00419892	0.00386185	0.00334736	0.00541635	0.00361512	0.00476107
Aldh9a1	0	0	2.39882e+08	2.67766e+08	2.91783e+08	3.19589e+08	2.57152e+08	2.65848e+08	1.76277e+08	2.32846e+08	2.81329e+08	2.34528e+08	1.84831e+08	2.70435e+08	2.08234e+08	2.63756e+08	2.44572e+08	2.61751e+08	2.35411e+08	2.41599e+08	2.29987e+08	Aldh9a1	0.00126321	0.00141276	0.00153394	0.00168355	0.00135058	0.00140311	0.000925985	0.00122359	0.0014828	0.0012299	0.000968049	0.00141604	0.00108971	0.00138337	0.00128322	0.00136927	0.00123544	0.00126921	0.00120647
Amacr	0	0	3.8723e+08	3.7882e+08	3.03141e+08	3.30688e+08	4.42289e+08	3.70906e+08	2.57729e+08	3.03716e+08	3.1616e+08	2.63096e+08	1.9543e+08	1.78101e+08	1.90496e+08	2.63591e+08	2.13246e+08	1.67483e+08	2.62284e+08	2.44194e+08	2.44545e+08	Amacr	0.00203915	0.00199869	0.00159366	0.00174201	0.00232293	0.00195759	0.00135385	0.001596	0.00166638	0.00137971	0.00102356	0.000932564	0.000996885	0.0013825	0.00111886	0.00087613	0.00137647	0.00128284	0.00128284
Amt	0	0	8.08301e+07	6.58221e+07	1.12777e+08	8.75045e+07	9.12789e+07	9.63838e+07	1.30939e+08	1.00707e+08	9.07242e+07	1.00926e+08	1.03806e+08	1.03213e+08	1.06845e+08	6.68924e+07	9.03545e+07	1.05072e+08	9.78922e+07	7.6861e+07	9.57453e+07	Amt	0.00042565	0.000347284	0.000592886	0.00046096	0.000479402	0.000508701	0.000687823	0.000529207	0.000478179	0.00052927	0.000543678	0.000540439	0.00055913	0.000350843	0.000474073	0.000549651	0.000513738	0.000403779	0.000502264
Antkmt	0	0	491697	686484	2.51277e+06	2.24149e+06	539855	1.49098e+06	3.44023e+06	1.49095e+06	2.57087e+06	124505	1.37419e+06	76618	517234	68296.2	229083	547412	33032.6	20790.3	207252	Antkmt	2.58927e-06	3.62196e-06	1.321e-05	1.18078e-05	2.83535e-06	7.86917e-06	1.80715e-05	7.83485e-06	1.35503e-05	6.52923e-07	7.19727e-06	4.01185e-07	2.70674e-06	3.58206e-07	1.20196e-06	2.86361e-06	1.73355e-07	1.09219e-07	1.08721e-06
Apoo	0	0	2.18192e+07	1.60739e+07	1.41809e+07	1.61467e+07	1.74955e+07	1.26386e+07	2.07325e+07	1.3529e+07	1.3294e+07	9.60727e+06	1.19818e+07	7.38895e+06	7.16443e+06	1.68409e+07	1.88611e+07	7.56686e+06	1.47043e+07	1.82962e+07	6.98949e+06	Apoo	0.0001149	8.48077e-05	7.45508e-05	8.50583e-05	9.18873e-05	6.67047e-05	0.000108908	7.10937e-05	7.00686e-05	5.0382e-05	6.27544e-05	3.86898e-05	3.74923e-05	8.83288e-05	9.89607e-05	3.95836e-05	7.71684e-05	9.61167e-05	3.66657e-05
Apool	0	0	4.48285e+07	4.24563e+07	3.67271e+07	4.24422e+07	4.36625e+07	3.98165e+07	5.41199e+07	4.19803e+07	4.23714e+07	2.89392e+07	4.38877e+07	3.71984e+07	5.07619e+07	3.20887e+07	3.44252e+07	4.76758e+07	5.3832e+07	4.30182e+07	4.20516e+07	Apool	0.000236066	0.000224004	0.00019308	0.000223579	0.000229318	0.000210146	0.000284292	0.000220603	0.000223327	0.000151762	0.000229861	0.000194777	0.000265643	0.000168302	0.000180623	0.0002494	0.00028251	0.00022599	0.000220596
Armc10	0	0	6.01717e+06	6.17381e+06	2.54322e+06	3.40018e+06	5.94142e+06	2.22202e+06	4.00039e+06	2.70146e+06	2.80097e+06	3.50267e+06	1.83216e+06	2.60819e+06	972037	559717	2.03209e+06	1.33939e+06	1.13577e+06	1.78224e+06	819103	Armc10	3.16863e-05	3.25736e-05	1.33701e-05	1.79116e-05	3.12047e-05	1.17275e-05	2.10141e-05	1.4196e-05	1.47631e-05	1.83685e-05	9.59588e-06	1.36569e-05	5.08678e-06	2.93565e-06	1.0662e-05	7.00657e-06	5.96051e-06	9.36274e-06	4.29688e-06
Armcx3	0	0	79672	61709.7	29568.4	102704	65236	1815.92	146880	42317	124013	44228.2	62307.7	71705.8	42419.6	66318.2	17080.2	12305.1	9638.66	4311.74	51914.8	Armcx3	4.19552e-07	3.25586e-07	1.55445e-07	5.4103e-07	3.42623e-07	9.58417e-09	7.71562e-07	2.22373e-07	6.53635e-07	2.31939e-07	3.26335e-07	3.75464e-07	2.21987e-07	3.47832e-07	8.96165e-08	6.43702e-08	5.05837e-08	2.26512e-08	2.72336e-07
Atad1	0	0	5.86692e+07	4.65493e+07	6.36634e+07	7.08083e+07	4.06014e+07	5.43247e+07	7.15203e+07	6.41918e+07	6.84101e+07	3.25379e+07	4.42064e+07	3.51777e+07	3.71249e+07	1.49576e+07	1.76491e+07	3.06798e+07	3.42951e+07	1.13033e+07	3.35477e+07	Atad1	0.000308951	0.000245599	0.000334688	0.000373007	0.000213241	0.000286718	0.000375696	0.000337323	0.000360568	0.000170634	0.00023153	0.000184196	0.000194279	7.84509e-05	9.26013e-05	0.000160491	0.00017998	5.93803e-05	0.000175986
Atad3a	0	0	9.66367e+07	1.13928e+08	9.96395e+07	7.8334e+07	8.70197e+07	8.79979e+07	1.0702e+08	8.8903e+07	6.52939e+07	1.03834e+08	1.03575e+08	9.24312e+07	9.70502e+07	9.88439e+07	8.15821e+07	1.00341e+08	9.58588e+07	9.42251e+07	9.80033e+07	Atad3a	0.000508887	0.000601098	0.000523819	0.000412651	0.000457033	0.000464441	0.000562176	0.000467178	0.000344144	0.000544521	0.000542473	0.000483985	0.000507875	0.000518425	0.000428046	0.000524904	0.000503067	0.000494999	0.000514109
Atp5a1	0	0	4.77586e+09	4.16625e+09	5.57309e+09	4.93646e+09	5.06698e+09	5.02175e+09	7.04314e+09	5.49723e+09	4.90193e+09	6.20457e+09	6.14563e+09	5.62636e+09	5.99148e+09	5.04052e+09	5.1203e+09	5.54598e+09	5.57977e+09	5.26012e+09	5.80112e+09	Atp5a1	0.0251496	0.0219816	0.0292986	0.0260045	0.0266121	0.0265041	0.0369976	0.0288875	0.0258366	0.0325377	0.0321876	0.0294606	0.0313541	0.0264369	0.0268653	0.029012	0.0292826	0.0276333	0.0304317
Atp5b	0	5a	5.09256e+09	5.8064e+09	4.8609e+09	5.23044e+09	5.10924e+09	5.44678e+09	4.74916e+09	5.04447e+09	4.6072e+09	5.17424e+09	3.54888e+09	3.98409e+09	3.82851e+09	5.57447e+09	5.47242e+09	3.84581e+09	5.13488e+09	5.83215e+09	5.06565e+09	Atp5b	0.0268173	0.0306351	0.0255544	0.0275531	0.026834	0.0287474	0.0249473	0.0265083	0.0242831	0.0271345	0.0185871	0.0208614	0.020035	0.0292374	0.0287128	0.0201181	0.0269478	0.0306384	0.0265735
Atp5c1	0	5a	4.18048e+08	3.86514e+08	4.12049e+08	3.577e+08	2.98601e+08	4.16197e+08	5.50189e+08	3.94106e+08	4.01142e+08	4.77099e+08	4.99956e+08	4.31045e+08	5.38375e+08	3.98541e+08	4.30513e+08	5.19011e+08	4.51262e+08	4.99147e+08	3.94663e+08	Atp5c1	0.00220143	0.00203929	0.0021662	0.00188431	0.00156827	0.00219663	0.00289014	0.00207099	0.0021143	0.00250198	0.0026185	0.00225702	0.00281738	0.0020903	0.00225882	0.00271504	0.00236822	0.0026222	0.00207034
Atp5d	0	5a	2.83647e+08	2.53405e+08	4.89583e+08	3.28462e+08	4.04651e+08	6.35992e+08	5.39613e+08	5.87464e+08	8.73104e+08	3.48141e+08	6.39032e+08	6.57578e+08	5.65635e+08	2.76423e+08	3.67563e+08	5.20717e+08	4.43453e+08	3.20107e+08	4.62953e+08	Atp5d	0.00149368	0.00133699	0.00257381	0.00173029	0.00212525	0.00335668	0.00283459	0.00308708	0.00460186	0.0018257	0.00334691	0.00344319	0.00296003	0.00144981	0.00192853	0.00272396	0.00232724	0.00168164	0.00242857
Atp5e	0	5a	4.64283e+07	4.60281e+07	3.49906e+07	6.63743e+07	3.93591e+07	6.54336e+07	7.89965e+06	7.02519e+07	5.93395e+07	2.02347e+07	4.99037e+07	6.53636e+07	7.72474e+07	4.02308e+07	5.97933e+07	6.25888e+07	5.35501e+07	5.3625e+07	6.22819e+07	Atp5e	0.00024449	0.000242849	0.000183951	0.00034965	0.000206716	0.00034535	4.14969e-05	0.000369168	0.00031276	0.000106114	0.000261369	0.000342255	0.000404244	0.000211006	0.000313724	0.000327413	0.000281031	0.000281712	0.000326721
Atp5h	0	5a	5.22981e+08	5.54951e+08	6.62683e+08	5.49799e+08	5.45359e+08	5.86132e+08	5.51647e+08	6.3355e+08	5.77562e+08	5.09053e+08	5.78828e+08	4.72441e+08	5.69847e+08	4.21286e+08	4.99177e+08	6.04051e+08	4.98912e+08	5.97405e+08	5.64554e+08	Atp5h	0.00275401	0.00292798	0.00348382	0.00289626	0.00286426	0.00309353	0.0028978	0.00332925	0.00304415	0.00266955	0.0030316	0.00247378	0.00298207	0.0022096	0.00261909	0.00315989	0.00261829	0.00313839	0.00296156
Atp5j	0	5a	3.24109e+08	3.1276e+08	2.35767e+08	3.13465e+08	3.31179e+08	3.85836e+08	3.25327e+08	3.47673e+08	2.97768e+08	3.53361e+08	2.13112e+08	2.5327e+08	2.60761e+08	3.42171e+08	3.80124e+08	2.52598e+08	3.19467e+08	3.72709e+08	3.77553e+08	Atp5j	0.00170675	0.00165016	0.00123946	0.00165129	0.00173937	0.00203639	0.00170894	0.001827	0.00156945	0.00185308	0.00111617	0.00132617	0.00136459	0.00179465	0.00199444	0.00132138	0.00167656	0.00195798	0.00198058
Atp5j2	0	5a	2.57533e+08	3.81069e+08	2.31575e+08	2.72994e+08	3.20676e+08	2.26177e+08	3.56094e+08	2.16859e+08	3.24293e+08	1.14239e+08	1.65026e+08	1.96114e+08	1.77201e+08	1.67493e+08	1.7052e+08	1.68805e+08	1.63671e+08	1.81679e+08	1.43343e+08	Atp5j2	0.00135616	0.00201056	0.00121742	0.00143809	0.00168421	0.00119373	0.00187056	0.00113958	0.00170925	0.000599086	0.000864316	0.00102689	0.000927313	0.000878482	0.000894684	0.000883048	0.000858945	0.000954427	0.000751952
Atp5k	0	5a	2.08571e+08	2.04047e+08	2.24285e+08	2.02703e+08	1.62755e+08	2.74559e+08	2.70966e+08	2.10624e+08	2.09171e+08	2.5043e+08	2.48525e+08	2.22897e+08	2.57556e+08	2.24502e+08	2.32086e+08	2.32389e+08	2.16438e+08	2.45586e+08	2.10549e+08	Atp5k	0.00109833	0.00107657	0.0011791	0.00106781	0.000854799	0.00144909	0.00142339	0.00110681	0.00110248	0.00131329	0.00130164	0.00116713	0.00134782	0.00117749	0.00121771	0.00121567	0.00113587	0.00129015	0.00110451
Atp5l	0	5a	1.23885e+08	1.63312e+08	1.58603e+08	1.33644e+08	1.49646e+08	1.57922e+08	1.76017e+08	1.33635e+08	1.65076e+08	1.43315e+08	1.52463e+08	1.59885e+08	1.73526e+08	8.91623e+07	1.39731e+08	1.45649e+08	1.38561e+08	1.13072e+08	1.33918e+08	Atp5l	0.000652377	0.000861651	0.000833799	0.000704015	0.000785949	0.000833494	0.000924618	0.000702243	0.000870066	0.000751567	0.000798521	0.000837186	0.000908083	0.000467646	0.000733144	0.000761917	0.00072717	0.000594009	0.00070251
Atp5md	0	5a	213836	472224	1.43879e+06	1.11359e+06	76798.2	1.2164e+06	1.66483e+06	1.45437e+06	1.3285e+06	1.26543e+06	1.45893e+06	1.09661e+06	1.35733e+06	9880.38	38125.8	1.17363e+06	1.28554e+06	4186.66	939408	Atp5md	1.12606e-06	2.4915e-06	7.5639e-06	5.86624e-06	4.03349e-07	6.42e-06	8.74536e-06	7.64259e-06	7.00213e-06	6.63613e-06	7.6411e-06	5.74202e-06	7.10305e-06	5.18215e-08	2.00039e-07	6.13947e-06	6.74648e-06	2.19941e-08	4.92798e-06
Atp5mpl	0	5a	2.21433e+07	1.50844e+07	2.08239e+07	1.9857e+07	2.02472e+07	1.68616e+07	2.50885e+07	1.73041e+07	1.81521e+07	2.09026e+07	2.0256e+07	2.06491e+07	2.40165e+07	1.82696e+07	2.22281e+07	2.24424e+07	2.49361e+07	2.96408e+07	1.80086e+07	Atp5mpl	0.000116606	7.95868e-05	0.000109474	0.000104604	0.000106339	8.89932e-05	0.00013179	9.09317e-05	9.56742e-05	0.000109617	0.00010609	0.000108122	0.000125681	9.58222e-05	0.000116627	0.0001174	0.000130864	0.000155714	9.44701e-05
Atp5o	0	5a	6.61048e+08	7.11437e+08	7.85914e+08	6.69641e+08	6.65119e+08	6.87251e+08	8.6208e+08	6.66284e+08	5.49023e+08	5.98382e+08	8.31658e+08	7.08424e+08	7.52285e+08	7.7237e+08	8.15822e+08	8.00846e+08	6.14989e+08	7.50925e+08	7.23469e+08	Atp5o	0.00348107	0.00375361	0.00413167	0.00352756	0.00349325	0.00362722	0.0045285	0.00350127	0.00289373	0.003138	0.00435579	0.00370943	0.00393679	0.00405099	0.00428046	0.00418937	0.00322746	0.00394488	0.0037952
Atp5pb	0	5a	1.45304e+08	1.37925e+08	1.11745e+08	1.48105e+08	1.35187e+08	1.27793e+08	1.36463e+08	1.66945e+08	1.38839e+08	1.61844e+08	2.04764e+08	2.22892e+08	1.93316e+08	1.38761e+08	1.9127e+08	2.079e+08	1.77809e+08	1.46145e+08	1.75827e+08	Atp5pb	0.000765168	0.000727706	0.00058746	0.000780193	0.000710011	0.000674477	0.00071684	0.000877284	0.000731779	0.000848736	0.00107244	0.0011671	0.00101164	0.000727787	0.00100356	0.00108756	0.000933141	0.000767752	0.000922358
Atpaf1	0	5b	7.84666e+06	4.69568e+06	4.80029e+06	6.73753e+06	4.90689e+06	6.82799e+06	1.05183e+06	3.93182e+06	6.39294e+06	4.92129e+06	652029	689653	877042	4.04372e+06	4.33249e+06	289693	4.86614e+06	3.41584e+06	3.1759e+06	Atpaf1	4.13204e-05	2.47749e-05	2.52358e-05	3.54923e-05	2.57713e-05	3.60372e-05	5.52524e-06	2.06614e-05	3.36952e-05	2.5808e-05	3.41498e-06	3.61114e-06	4.58966e-06	2.12088e-05	2.27317e-05	1.51543e-06	2.55375e-05	1.79446e-05	1.66602e-05
Atpaf2	0	5b	63028	169398	65308.6	37374.7	127889	84148.3	88520.7	15279.4	36512.1	1.64047e+06	2.47124e+06	717857	1.18275e+06	209247	293747	1.06465e+06	941012	75135.7	636239	Atpaf2	3.31904e-07	8.93762e-07	3.43337e-07	1.96884e-07	6.7168e-07	4.44124e-07	4.64999e-07	8.02923e-08	1.92444e-07	8.60286e-06	1.2943e-05	3.75882e-06	6.18948e-06	1.09748e-06	1.54124e-06	5.56936e-06	4.93843e-06	3.94715e-07	3.3376e-06
Atpsckmt	0	5b	23852.8	20020.2	297031	403541	76820.4	114066	304206	193658	273124	69490.5	105267	39277.5	99706.9	54577.8	35854	171319	43232.6	24740.8	85704.5	Atpsckmt	1.25609e-07	1.05629e-07	1.56154e-06	2.12579e-06	4.03466e-07	6.02025e-07	1.598e-06	1.01766e-06	1.43955e-06	3.64419e-07	5.51333e-07	2.05664e-07	5.21777e-07	2.86254e-07	1.88119e-07	8.96199e-07	2.26884e-07	1.29973e-07	4.49592e-07
Auh	0	0	4.73364e+07	2.2202e+07	3.55923e+07	4.02189e+07	2.82976e+07	4.20085e+07	3.67119e+07	3.7224e+07	3.41718e+07	4.27521e+07	3.57676e+07	2.72912e+07	3.70589e+07	4.70652e+07	4.94446e+07	3.32305e+07	4.13311e+07	4.86036e+07	4.69891e+07	Auh	0.000249273	0.00011714	0.000187114	0.000211867	0.000148621	0.000221715	0.000192848	0.000195609	0.000180109	0.000224198	0.000187332	0.000142901	0.000193934	0.000246852	0.000259426	0.000173834	0.000216905	0.000255333	0.000246497
Aurkaip1	0	0	105779	198877	717717	397011	119844	1.02957e+06	525933	1.19221e+06	1.06891e+06	551065	1.28199e+06	1.2583e+06	1.20675e+06	130767	259328	1.45574e+06	2863.82	41917.5	801719	Aurkaip1	5.5703e-07	1.04929e-06	3.77315e-06	2.09139e-06	6.29426e-07	5.43392e-06	2.76272e-06	6.26499e-06	5.63392e-06	2.88987e-06	6.71436e-06	6.58868e-06	6.31504e-06	6.85857e-07	1.36065e-06	7.61522e-06	1.50293e-08	2.20208e-07	4.20568e-06
Bak1	0	0	2.83511e+06	124469	639095	622598	372976	985502	1.06266e+06	1.89574e+06	2.20585e+06	91538.2	116805	640521	246850	385733	114774	166482	387429	106935	278837	Bak1	1.49296e-05	6.56713e-07	3.35982e-06	3.27975e-06	1.95889e-06	5.20135e-06	5.58216e-06	9.96194e-06	1.16264e-05	4.8004e-07	6.11765e-07	3.35388e-06	1.29179e-06	2.02312e-06	6.02198e-07	8.70895e-07	2.03323e-06	5.61769e-07	1.46273e-06
BC003965	0	0	1.34272e+06	1.23452e+06	1.07252e+06	959101	1.12969e+06	1.02066e+06	1.74636e+06	1.01906e+06	857281	529042	793954	833703	1.06896e+06	866950	787073	1.27235e+06	1.00197e+06	871876	865708	BC003965	7.07074e-06	6.51344e-06	5.6384e-06	5.0524e-06	5.93318e-06	5.3869e-06	9.17363e-06	5.35509e-06	4.51846e-06	2.77438e-06	4.15831e-06	4.36541e-06	5.59397e-06	4.54705e-06	4.12962e-06	6.6559e-06	5.25833e-06	4.58028e-06	4.54136e-06
Bcl2l1	0	0	1.00808e+06	914331	983349	1.15648e+06	16572.9	640138	1.28736e+06	924086	1.37814e+06	430860	1.11073e+06	344600	538893	345528	391483	520383	454184	76392.9	359292	Bcl2l1	5.30854e-06	4.8241e-06	5.16961e-06	6.09217e-06	8.7042e-08	3.37856e-06	6.7625e-06	4.856e-06	7.26374e-06	2.25949e-06	5.81742e-06	1.80439e-06	2.82009e-06	1.81226e-06	2.05404e-06	2.72221e-06	2.38356e-06	4.0132e-07	1.88479e-06
Bcl2l13	0	0	584818	1.30805e+06	1.97633e+06	2.83028e+06	430339	1.49026e+06	5.77813e+06	1.06727e+06	1.33449e+06	295312	706940	865281	689695	492274	1.28831e+06	489587	869027	186404	438488	Bcl2l13	3.07964e-06	6.9014e-06	1.03899e-05	1.49095e-05	2.26017e-06	7.86538e-06	3.03525e-05	5.60843e-06	7.03368e-06	1.54866e-06	3.70258e-06	4.53076e-06	3.60925e-06	2.58192e-06	6.75953e-06	2.56111e-06	4.56065e-06	9.79248e-07	2.30024e-06
Bcs1l	0	3b	2.35288e+06	989876	1.08588e+06	1.63027e+06	747569	1.91618e+06	2.66263e+06	1.78451e+06	1.15148e+06	1.23535e+06	1.07809e+06	2.06417e+06	1.71818e+06	651382	1.97816e+06	1.48654e+06	2.00188e+06	968233	1.0678e+06	Bcs1l	1.23902e-05	5.22269e-06	5.70864e-06	8.58803e-06	3.92628e-06	1.01133e-05	1.39868e-05	9.37745e-06	6.06911e-06	6.47837e-06	5.64647e-06	1.08083e-05	8.99143e-06	3.41642e-06	1.0379e-05	7.77633e-06	1.05059e-05	5.08648e-06	5.60151e-06
Bloc1s1	0	0	281475	321812	394284	189439	360568	315592	582190	64969.5	329017	150625	334014	242045	292049	191422	141562	224924	243634	137114	71876.4	Bloc1s1	1.48224e-06	1.69791e-06	2.07281e-06	9.97936e-07	1.89373e-06	1.66565e-06	3.05825e-06	3.41409e-07	1.73415e-06	7.89898e-07	1.74939e-06	1.26739e-06	1.52833e-06	1.00399e-06	7.42751e-07	1.17662e-06	1.27859e-06	7.2031e-07	3.77052e-07
Bnip3	0	0	1.13394e+06	2.21474e+06	685228	1.14354e+06	572758	939066	1.82905e+06	1.10662e+06	937791	141548	529474	243496	564061	308543	534535	672950	243630	368562	303289	Bnip3	5.9713e-06	1.16852e-05	3.60234e-06	6.024e-06	3.00816e-06	4.95626e-06	9.60801e-06	5.81519e-06	4.94281e-06	7.42298e-07	2.7731e-06	1.27499e-06	2.95179e-06	1.61827e-06	2.8046e-06	3.52032e-06	1.27857e-06	1.93619e-06	1.591e-06
Bnip3l	0	0	270341	353956	157885	520786	55196.5	413848	197207	294303	383451	57104.1	37428.5	65232.1	97882.8	26820.2	43527.6	35421.4	30818.5	49607.3	70355.3	Bnip3l	1.42361e-06	1.86751e-06	8.30023e-07	2.74342e-06	2.89895e-07	2.18423e-06	1.03593e-06	1.54654e-06	2.02105e-06	2.99463e-07	1.96031e-07	3.41566e-07	5.12232e-07	1.40669e-07	2.28381e-07	1.85296e-07	1.61735e-07	2.60605e-07	3.69072e-07
Bok	0	0	369977	419779	59242.9	459762	248674	68251.3	8763.82	70840.1	60738.3	61528.5	43263.7	16543.9	96161.5	107406	69076.4	31370.1	66468.6	35213	17553.1	Bok	1.94829e-06	2.2148e-06	3.11449e-07	2.42196e-06	1.30605e-06	3.60221e-07	4.60364e-08	3.72259e-07	3.20133e-07	3.22665e-07	2.26592e-07	8.66267e-08	5.03224e-07	5.63331e-07	3.62431e-07	1.64102e-07	3.48827e-07	1.84987e-07	9.20804e-08
Bola1	0	0	1.01326e+07	8.26234e+06	4.2435e+06	7.06644e+06	6.93259e+06	4.98491e+06	7.21535e+06	6.05455e+06	8.20275e+06	5.69553e+06	3.36237e+06	2.3099e+06	3.84609e+06	6.8266e+06	8.10855e+06	2.63485e+06	4.11424e+06	8.66551e+06	5.09211e+06	Bola1	5.3358e-05	4.35929e-05	2.23087e-05	3.72249e-05	3.64104e-05	2.63097e-05	3.79022e-05	3.18162e-05	4.32342e-05	2.98682e-05	1.76103e-05	1.2095e-05	2.0127e-05	3.58047e-05	4.2544e-05	1.37833e-05	2.15915e-05	4.55231e-05	2.67123e-05
Bola3	0	0	8.09069e+06	5.9671e+06	7.66016e+06	8.46118e+06	4.03081e+06	5.27617e+06	3.37873e+06	7.75595e+06	8.84174e+06	4.05535e+06	6.26814e+06	5.66813e+06	8.12891e+06	5.30434e+06	5.11601e+06	4.84172e+06	6.13826e+06	4.27001e+06	6.04918e+06	Bola3	4.26054e-05	3.1483e-05	4.02706e-05	4.45722e-05	2.117e-05	2.78469e-05	1.77485e-05	4.07569e-05	4.66021e-05	2.12668e-05	3.28292e-05	2.96793e-05	4.25395e-05	2.78207e-05	2.68427e-05	2.53279e-05	3.22136e-05	2.24319e-05	3.1733e-05
Bphl	0	0	4.65854e+08	4.57992e+08	5.89466e+08	4.34394e+08	4.48175e+08	5.76835e+08	3.27422e+08	5.13031e+08	4.16967e+08	5.41782e+08	4.45691e+08	5.21527e+08	4.59652e+08	5.3706e+08	5.71738e+08	4.55249e+08	4.82082e+08	5.14263e+08	6.68152e+08	Bphl	0.00245318	0.00241641	0.00309891	0.00228832	0.00235384	0.00304446	0.00171995	0.00269594	0.0021977	0.00284119	0.00233429	0.0027308	0.00240541	0.00281682	0.0029998	0.00238148	0.00252997	0.00270161	0.00350501
C030006K11Rik	0	0	1.3169e+07	1.23868e+07	1.54231e+07	1.85998e+07	1.34296e+07	1.51202e+07	1.09829e+07	1.51569e+07	1.42997e+07	1.72491e+07	1.0998e+07	1.86771e+07	1.46446e+07	1.39879e+07	1.6241e+07	1.58774e+07	1.75783e+07	1.66183e+07	1.78983e+07	C030006K11Rik	6.93476e-05	6.53541e-05	8.10814e-05	9.79806e-05	7.05329e-05	7.98024e-05	5.7693e-05	7.96483e-05	7.53696e-05	9.04566e-05	5.76016e-05	9.77965e-05	7.66368e-05	7.3365e-05	8.52135e-05	8.30575e-05	9.22509e-05	8.73018e-05	9.38915e-05
C1qbp	0	0	2.90157e+08	2.66027e+08	2.75039e+08	2.51345e+08	2.91663e+08	2.82843e+08	2.1111e+08	2.46147e+08	2.63749e+08	2.2749e+08	2.44389e+08	2.72572e+08	2.92664e+08	2.74668e+08	2.8104e+08	2.57273e+08	2.39211e+08	2.51275e+08	2.36307e+08	C1qbp	0.00152796	0.00140358	0.00144592	0.00132405	0.00153183	0.00149281	0.00110896	0.00129348	0.00139014	0.00119299	0.00127998	0.00142723	0.00153154	0.0014406	0.00147456	0.00134584	0.00125538	0.00132004	0.00123963
Car5a	0	0	1.18615e+07	1.44577e+07	1.60561e+07	1.24694e+07	1.19392e+07	1.65186e+07	1.95285e+07	1.86258e+07	1.49611e+07	2.16164e+07	2.33544e+07	1.70383e+07	1.87027e+07	2.36454e+07	2.55545e+07	1.82905e+07	1.74845e+07	2.58366e+07	1.98479e+07	Car5a	6.24626e-05	7.62804e-05	8.44091e-05	6.56871e-05	6.27056e-05	8.71827e-05	0.000102583	9.7877e-05	7.88554e-05	0.00011336	0.000122318	8.92156e-05	9.78736e-05	0.000124017	0.000134079	9.56809e-05	9.17588e-05	0.000135729	0.000104119
Cat	0	0	5.37796e+09	5.80023e+09	5.8712e+09	5.67762e+09	4.16035e+09	7.22011e+09	4.87442e+09	6.1422e+09	6.29792e+09	4.11996e+09	6.51274e+09	5.1534e+09	4.63066e+09	4.2193e+09	4.48927e+09	4.22623e+09	4.53502e+09	4.97814e+09	4.02449e+09	Cat	0.0283202	0.0306026	0.0308658	0.0299088	0.0218504	0.0381068	0.0256053	0.0322768	0.0331944	0.0216057	0.0341103	0.0269841	0.0242328	0.0221298	0.0235543	0.0221082	0.0237998	0.026152	0.0211118
Cbr3	0	0	4.93482e+06	1.85383e+06	4.73031e+06	3.73862e+06	5926242	2.95433e+06	7.74112e+06	3.09166e+06	4.80694e+06	8.54275e+06	4.40203e+06	5.25048e+06	3.08905e+06	2.96627e+06	7.38639e+06	4.22793e+06	4.14654e+06	2.8632e+06	1.9678e+06	Cbr3	2.59866e-05	9.78098e-06	2.48679e-05	1.96945e-05	3.1125e-05	1.55926e-05	4.06641e-05	1.62465e-05	2.53359e-05	4.47995e-05	2.30555e-05	2.74924e-05	1.61653e-05	1.55578e-05	3.8755e-05	2.2117e-05	2.1761e-05	1.50414e-05	1.03228e-05
Cbr4	0	0	1.01196e+08	9.26568e+07	1.5742e+08	1.04659e+08	1.18897e+08	1.21192e+08	1.5478e+08	1.34215e+08	1.37551e+08	1.01369e+08	1.09664e+08	1.22129e+08	1.21309e+08	9.47696e+07	8.82514e+07	1.18734e+08	1.08622e+08	1.04876e+08	9.3345e+07	Cbr4	0.000532897	0.000488866	0.00082758	0.000551326	0.000624455	0.000639636	0.00081306	0.00070529	0.00072499	0.000531596	0.000574362	0.000639487	0.000634825	0.000497056	0.000463038	0.00062112	0.000570047	0.000550953	0.000489672
Ccdc127	0	0	1.4894e+06	1.13031e+06	1.07528e+06	993638	1.57197e+06	1.04057e+06	919569	1.08384e+06	1.34708e+06	624776	941429	908848	893207	631162	659612	815650	639507	850558	565082	Ccdc127	7.84317e-06	5.96364e-06	5.65291e-06	5.23433e-06	8.25606e-06	5.49199e-06	4.8305e-06	5.69548e-06	7.10006e-06	3.27642e-06	4.93071e-06	4.75888e-06	4.67426e-06	3.31037e-06	3.46086e-06	4.26681e-06	3.35613e-06	4.46829e-06	2.96433e-06
Ccdc51	0	0	1.34202e+07	7.52301e+06	1.04354e+07	4.66547e+06	1.12839e+07	4.85147e+06	1.3138e+07	9.60917e+06	7.92705e+06	2.10588e+07	1.8509e+07	2.34539e+07	2.08677e+07	3.49597e+07	2.29363e+07	1.81576e+07	1.83449e+07	2.29929e+07	1.28803e+07	Ccdc51	7.06704e-05	3.96921e-05	5.48604e-05	2.4577e-05	5.92635e-05	2.56054e-05	6.90137e-05	5.04955e-05	4.1781e-05	0.000110436	9.69405e-05	0.000122809	0.000109203	0.00018336	0.000120342	9.49857e-05	9.6274e-05	0.00012079	6.75681e-05
Ccdc58	0	0	2.87676e+07	2.31939e+07	2.83151e+07	1.87356e+07	2.8698e+07	2.89718e+07	3.45288e+07	2.51102e+07	1.8414e+07	3.0215e+07	3.03655e+07	3.07266e+07	3.23141e+07	2.76146e+07	2.75773e+07	2.95204e+07	1.7583e+07	2.56738e+07	3.18574e+07	Ccdc58	0.00015149	0.000122374	0.000148857	9.86963e-05	0.000150724	0.000152909	0.00018138	0.000131952	9.70548e-05	0.000158452	0.000159038	0.000160889	0.000169103	0.000144835	0.000144693	0.000154426	9.22755e-05	0.000134874	0.000167119
Ccdc90b	0	0	1.11048e+07	1.17527e+07	1.00621e+07	6.45079e+06	1.39689e+07	1.0011e+07	1.29915e+07	1.22331e+07	1.33454e+07	6.78039e+06	1.04791e+07	9.88393e+06	8.2e+06	7.5472e+06	5.64839e+06	7.10217e+06	6.31744e+06	6.10209e+06	5.48573e+06	Ccdc90b	5.84779e-05	6.20084e-05	5.28979e-05	3.39817e-05	7.33653e-05	5.28365e-05	6.82446e-05	6.42839e-05	7.03394e-05	3.55574e-05	5.48839e-05	5.17539e-05	4.29115e-05	3.95842e-05	2.9636e-05	3.71527e-05	3.31539e-05	3.20565e-05	2.87772e-05
Cebpzos	0	0	362542	96947.2	410308	295100	179276	403593	378536	44775.6	46283.7	2923.68	45820.9	34696.4	48272.8	41194.9	3242.56	43724.5	14717.3	43126.7	27622	Cebpzos	1.90914e-06	5.11503e-07	2.15705e-06	1.55454e-06	9.41566e-07	2.13011e-06	1.98845e-06	2.35292e-07	2.43947e-07	1.53322e-08	2.39986e-07	1.81676e-07	2.52617e-07	2.16063e-07	1.70131e-08	2.2873e-07	7.72364e-08	2.2656e-07	1.449e-07
Chchd1	0	0	4.03073e+06	3.89119e+06	4.37896e+06	2.96415e+06	2.3166e+06	2.43906e+06	3.88679e+06	3.28352e+06	3.45747e+06	3.35012e+06	4.81748e+06	3.13107e+06	3.66719e+06	2.66572e+06	3.35085e+06	3.67991e+06	3.54789e+06	4.23297e+06	3.11283e+06	Chchd1	2.12257e-05	2.05303e-05	2.30208e-05	1.56147e-05	1.21669e-05	1.2873e-05	2.04173e-05	1.72546e-05	1.82233e-05	1.75685e-05	2.52314e-05	1.63948e-05	1.91908e-05	1.39814e-05	1.75813e-05	1.92502e-05	1.86193e-05	2.22373e-05	1.63294e-05
Chchd10	0	0	1.37593e+06	9.85579e+06	3.12195e+06	1.7675e+06	8.62681e+06	912376	2.56081e+06	1.45475e+06	1.62713e+06	2.74935e+06	2.44551e+06	4.53807e+06	2.51621e+06	2.5721e+06	1.02344e+06	2.49065e+06	3.26166e+06	1.39258e+06	3.68143e+06	Chchd10	7.24562e-06	5.20001e-05	1.64126e-05	9.31092e-06	4.53085e-05	4.8154e-06	1.34519e-05	7.64458e-06	8.57612e-06	1.4418e-05	1.28083e-05	2.37621e-05	1.31676e-05	1.34904e-05	5.3698e-06	1.3029e-05	1.71172e-05	7.31572e-06	1.93122e-05
Chchd2	0	0	4.05252e+07	3.58086e+07	5.36911e+07	3.01912e+07	3.69496e+07	3.1304e+07	3.70752e+07	3.22333e+07	3.90141e+07	2.3448e+07	3.35405e+07	5.20064e+07	3.98591e+07	4.39693e+07	2.39368e+07	4.79472e+07	3.66074e+07	3.00685e+07	4.09925e+07	Chchd2	0.000213405	0.00018893	0.000282262	0.000159043	0.000194062	0.000165218	0.000194756	0.000169383	0.000205631	0.000122965	0.000175667	0.000272314	0.000208587	0.000230614	0.000125592	0.00025082	0.000192116	0.000157961	0.00021504
Chchd3	0	0	8.80097e+07	6.54679e+07	7.23516e+07	9.10602e+07	4.82226e+07	7.89293e+07	9.2996e+07	8.65746e+07	9.1127e+07	6.66145e+07	1.05055e+08	8.30434e+07	9.23621e+07	6.22376e+07	6.82065e+07	9.91978e+07	7.90563e+07	6.64256e+07	8.37632e+07	Chchd3	0.000463457	0.000345415	0.000380363	0.000479691	0.000253268	0.000416578	0.000488508	0.000454943	0.000480302	0.000349336	0.00055022	0.000434829	0.000483341	0.000326429	0.000357866	0.000518921	0.000414887	0.000348958	0.000439408
Chchd4	0	0	2.00708e+07	1.52015e+07	2.00607e+07	1.5716e+07	1.30378e+07	1.97589e+07	2.34248e+07	1.78783e+07	2.23059e+07	1.54017e+07	2.19974e+07	1.90905e+07	2.11109e+07	1.34152e+07	1.28676e+07	2.26769e+07	1.51399e+07	1.11369e+07	1.65397e+07	Chchd4	0.000105692	8.02047e-05	0.000105462	8.27894e-05	6.84754e-05	0.000104285	0.00012305	9.39491e-05	0.000117568	8.07688e-05	0.000115211	9.9961e-05	0.000110476	7.0361e-05	6.75141e-05	0.000118627	7.94543e-05	5.85062e-05	8.67646e-05
Chchd5	0	0	1.92341e+06	2.10124e+06	2.50808e+06	2.60335e+06	2.41392e+06	2.42452e+06	3.31364e+06	2.7892e+06	4.19318e+06	1.41689e+06	2.40646e+06	1.72988e+06	2.0552e+06	681149	957971	2.06548e+06	1.63315e+06	324280	1.88307e+06	Chchd5	1.01287e-05	1.10864e-05	1.31854e-05	1.3714e-05	1.2678e-05	1.27963e-05	1.74066e-05	1.4657e-05	2.2101e-05	7.4304e-06	1.26038e-05	9.05794e-06	1.07551e-05	3.57255e-06	5.02629e-06	1.08049e-05	8.57077e-06	1.70356e-06	9.87828e-06
Chchd6	0	0	1.42309e+06	484053	852855	1.48947e+06	1.45365e+06	514549	1.22965e+06	558544	876290	627600	769796	565676	547326	335767	187857	649664	455582	270204	573518	Chchd6	7.49398e-06	2.55391e-06	4.48358e-06	7.84631e-06	7.63463e-06	2.71572e-06	6.45933e-06	2.9351e-06	4.61865e-06	3.29123e-06	4.03178e-06	2.96198e-06	2.86422e-06	1.76106e-06	9.85649e-07	3.3985e-06	2.3909e-06	1.41948e-06	3.00858e-06
Chchd7	0	0	876122	611081	824642	506898	399918	635571	894023	765868	546777	1.47504e+06	1.43742e+06	989741	1.3058e+06	665160	719796	1.21241e+06	963172	737326	984659	Chchd7	4.61364e-06	3.22413e-06	4.33527e-06	2.67026e-06	2.10039e-06	3.35446e-06	4.69631e-06	4.02458e-06	2.88189e-06	7.73534e-06	7.52846e-06	5.18245e-06	6.83339e-06	3.48869e-06	3.77663e-06	6.34231e-06	5.05472e-06	3.87344e-06	5.16536e-06
Chdh	0	0	2.48304e+08	2.06028e+08	2.98781e+08	2.30554e+08	2.00543e+08	2.84202e+08	2.87128e+08	3.02208e+08	2.76524e+08	2.45698e+08	2.68304e+08	2.64508e+08	2.23016e+08	1.92978e+08	2.2088e+08	2.50319e+08	2.10781e+08	2.21617e+08	2.30779e+08	Chdh	0.00130757	0.00108703	0.00157074	0.00121452	0.00105326	0.00149998	0.00150828	0.00158808	0.00145747	0.00128847	0.00140523	0.00138501	0.00116707	0.00101215	0.00115891	0.00130946	0.00110618	0.00116423	0.00121063
Chpt1	0	0	447281	523766	427439	433914	350980	570013	1.10185e+06	480686	316089	620466	678602	742951	849196	537754	446594	734919	702042	602006	483361	Chpt1	2.35537e-06	2.76344e-06	2.24711e-06	2.28579e-06	1.84337e-06	3.00845e-06	5.78804e-06	2.52597e-06	1.66601e-06	3.25382e-06	3.55416e-06	3.89021e-06	4.44394e-06	2.82046e-06	2.34319e-06	3.84449e-06	3.68431e-06	3.16256e-06	2.53563e-06
Cisd1	0	0	1.49471e+08	1.38732e+08	1.93478e+08	1.46348e+08	1.04855e+08	1.84571e+08	2.50012e+08	1.97094e+08	1.59538e+08	1.45025e+08	1.7912e+08	1.47966e+08	1.82748e+08	1.03404e+08	1.00496e+08	1.71413e+08	1.40255e+08	1.56098e+08	1.26703e+08	Cisd1	0.00078711	0.000731963	0.00101714	0.000770941	0.000550703	0.000974142	0.00131331	0.00103571	0.000840877	0.000760532	0.000938138	0.000774774	0.000956343	0.000542343	0.000527286	0.00089669	0.00073606	0.000820041	0.000664662
Cisd3	0	0	1.5558e+07	1.11231e+07	2.43618e+07	1.32451e+07	1.2371e+07	1.80831e+07	2.81914e+07	2.30987e+07	1.7522e+07	1.31831e+07	1.95733e+07	1.07194e+07	1.79956e+07	9.99897e+06	7.84028e+06	1.59488e+07	8.82026e+06	9.84316e+06	1.43563e+07	Cisd3	8.19284e-05	5.86868e-05	0.000128074	6.97732e-05	6.49735e-05	9.54399e-05	0.00014809	0.000121382	9.23529e-05	6.91339e-05	0.000102514	5.61284e-05	9.4173e-05	5.24435e-05	4.11364e-05	8.34311e-05	4.62887e-05	5.17097e-05	7.53107e-05
Clpb	0	0	1.98105e+07	1.77251e+07	2.75401e+07	3.85939e+07	3.68749e+07	3.404e+07	3.67208e+07	2.96738e+07	3.46731e+07	1.87006e+07	3.01691e+07	2.82788e+07	3.13144e+07	1.46869e+07	1.38856e+07	3.01191e+07	3.05057e+07	1.41338e+07	2.14225e+07	Clpb	0.000104321	9.35192e-05	0.000144782	0.000203307	0.000193669	0.000179659	0.000192894	0.000155933	0.000182751	9.8069e-05	0.00015801	0.000148073	0.000163872	7.70311e-05	7.28549e-05	0.000157558	0.000160094	7.42499e-05	0.000112379
Clpp	0	0	5.36703e+07	3.78884e+07	5.38336e+07	4.88503e+07	4.43688e+07	5.19489e+07	5.62382e+07	4.3024e+07	5.6302e+07	5.05467e+07	5.51023e+07	5.3642e+07	6.33905e+07	4.56603e+07	4.61262e+07	6.34783e+07	5.279e+07	5.22103e+07	4.73315e+07	Clpp	0.000282627	0.000199903	0.000283011	0.000257336	0.000233028	0.000274179	0.000295419	0.000226087	0.00029675	0.000265075	0.000288596	0.000280878	0.000331729	0.000239483	0.000242016	0.000332066	0.000277042	0.00027428	0.000248293
Clpx	0	0	1.19696e+08	1.22786e+08	7.80335e+07	8.34577e+07	1.2545e+08	8.14705e+07	7.62845e+07	8.84081e+07	7.36388e+07	6.50068e+07	6.65409e+07	6.31454e+07	5.96463e+07	6.17206e+07	7.37798e+07	4.94629e+07	5.21926e+07	9.13786e+07	5.51553e+07	Clpx	0.000630317	0.000647829	0.000410233	0.000439642	0.000658871	0.00042999	0.000400722	0.000464578	0.000388127	0.000340905	0.000348506	0.00033064	0.000312136	0.000323718	0.000387109	0.000258749	0.000273907	0.000480045	0.000289335
Clybl	0	0	7.57035e+07	6.11355e+07	7.01362e+07	6.15046e+07	7.27546e+07	7.17672e+07	8.73053e+07	5.76188e+07	5.25424e+07	5.83619e+07	6.89252e+07	5.8794e+07	6.27559e+07	5.48419e+07	6.07954e+07	6.23329e+07	6.30247e+07	7.50985e+07	6.23152e+07	Clybl	0.000398653	0.000322557	0.000368716	0.000323997	0.000382111	0.000378778	0.000458615	0.000302782	0.000276935	0.000306058	0.000360994	0.000307855	0.000328409	0.00028764	0.000318982	0.000326074	0.000330753	0.00039452	0.000326895
Cmc1	0	4b	5.41118e+06	1.01527e+07	8.64138e+06	6.98434e+06	6.45619e+06	5.58674e+06	2.13554e+06	5.3968e+06	5.25418e+06	6.32041e+06	5.81522e+06	9.10991e+06	2.89384e+06	7.72513e+06	4.74716e+06	8.24822e+06	7.4113e+06	7.73151e+06	4.34529e+06	Cmc1	2.84952e-05	5.35666e-05	4.5429e-05	3.67924e-05	3.39083e-05	2.94861e-05	1.1218e-05	2.83598e-05	2.76932e-05	3.31452e-05	3.04571e-05	4.7701e-05	1.51438e-05	4.05174e-05	2.49074e-05	4.31478e-05	3.88945e-05	4.06165e-05	2.27947e-05
Cmc2	0	4b	2.87214e+06	4.87742e+06	2.97101e+06	1.70506e+06	5.86055e+06	3.76482e+06	2.58638e+06	3.55652e+06	2.86939e+06	2.15516e+06	2.92325e+06	2.07582e+06	2.06672e+06	787969	2.25045e+06	2.35308e+06	2.05419e+06	1.90334e+06	1.82084e+06	Cmc2	1.51246e-05	2.57337e-05	1.56191e-05	8.982e-06	3.07799e-05	1.98702e-05	1.35862e-05	1.86892e-05	1.51237e-05	1.1302e-05	1.53104e-05	1.08693e-05	1.08154e-05	4.13281e-06	1.18077e-05	1.23094e-05	1.07804e-05	9.99893e-06	9.55182e-06
Cmpk2	0	0	423495	263169	280184	317054	403339	82090.5	417197	234505	420058	341532	250471	16986.5	274277	197959	195935	170496	141527	201133	189933	Cmpk2	2.23012e-06	1.38851e-06	1.47297e-06	1.67019e-06	2.11836e-06	4.33263e-07	2.19154e-06	1.23231e-06	2.21399e-06	1.79105e-06	1.31183e-06	8.89442e-08	1.43532e-06	1.03827e-06	1.02803e-06	8.91893e-07	7.42733e-07	1.05663e-06	9.96355e-07
Coa3	0	4b	1.10245e+07	1.08394e+07	1.67119e+07	1.48971e+07	1.01931e+07	1.26562e+07	2.59538e+07	1.34716e+07	1.46272e+07	9.55875e+06	7.97344e+06	1.14397e+07	1.47819e+07	1.26733e+07	7.46874e+06	1.33124e+07	1.16019e+07	1.39064e+07	1.11163e+07	Coa3	5.80548e-05	5.71897e-05	8.78567e-05	7.84758e-05	5.35349e-05	6.67976e-05	0.000136335	7.07921e-05	7.70957e-05	5.01275e-05	4.17606e-05	5.99e-05	7.73552e-05	6.64702e-05	3.91871e-05	6.96396e-05	6.08869e-05	7.30552e-05	5.83144e-05
Coa4	0	4b	571889	551811	236263	300209	2.2203e+06	168820	55503.5	230456	403900	140158	290035	286081	256583	293884	367337	247544	352789	264978	184834	Coa4	3.01156e-06	2.91141e-06	1.24207e-06	1.58145e-06	1.16612e-05	8.91011e-07	2.9156e-07	1.21103e-06	2.12883e-06	7.35008e-07	1.51905e-06	1.49797e-06	1.34273e-06	1.54139e-06	1.92735e-06	1.29494e-06	1.85144e-06	1.39203e-06	9.6961e-07
Coa5	0	4b	1.69451e+07	1.42064e+07	2.84374e+07	1.39081e+07	1.72489e+07	2.3288e+07	6.13808e+07	2.5709e+07	2.97502e+07	1.81796e+07	2.20317e+07	1.07823e+07	1.46681e+07	1.12591e+07	8.68882e+06	1.04611e+07	1.08692e+07	6.00066e+06	9.34691e+06	Coa5	8.92326e-05	7.49543e-05	0.000149499	7.3266e-05	9.0592e-05	0.000122911	0.000322434	0.000135099	0.000156804	9.53365e-05	0.00011539	5.64582e-05	7.67597e-05	5.90526e-05	4.55886e-05	5.4724e-05	5.70416e-05	3.15236e-05	4.90323e-05
Coa6	0	4b	3875.51	68698.9	55882.1	71771.7	29586.7	39331	56425.3	18048.3	79252.6	34945.7	29897.5	14346.7	37305.7	70904.5	43743.4	2159.35	65317.8	31183.5	64607.1	Coa6	2.04084e-08	3.62462e-07	2.9378e-07	3.78082e-07	1.55391e-07	2.07584e-07	2.96402e-07	9.48424e-08	4.17716e-07	1.8326e-07	1.56587e-07	7.51219e-08	1.95225e-07	3.71886e-07	2.29514e-07	1.12959e-08	3.42788e-07	1.63818e-07	3.38918e-07
Coa7	0	4b	2.38394e+07	2.25989e+07	2.26226e+07	1.99742e+07	2.35762e+07	2.16743e+07	2.95489e+07	2.02214e+07	2.77266e+07	1.68614e+07	2.36244e+07	1.88048e+07	1.92228e+07	1.10365e+07	1.11857e+07	2.00567e+07	1.67902e+07	1.63576e+07	1.86793e+07	Coa7	0.000125538	0.000119234	0.00011893	0.000105221	0.000123823	0.000114394	0.00015522	0.000106262	0.000146139	8.84236e-05	0.000123732	9.8465e-05	0.000100595	5.78853e-05	5.86891e-05	0.00010492	8.81149e-05	8.59326e-05	9.79883e-05
Coasy	0	0	2.09052e+07	1.93764e+07	2.46747e+07	2.16181e+07	2.07134e+07	1.91681e+07	2.80354e+07	1.81992e+07	1.5093e+07	3.27574e+07	3.65692e+07	3.63775e+07	3.25169e+07	3.44324e+07	4.76046e+07	3.15578e+07	4.16021e+07	2.6738e+07	2.59129e+07	Coasy	0.000110087	0.000102232	0.000129718	0.000113881	0.000108788	0.000101167	0.00014727	9.56353e-05	7.95504e-05	0.000171785	0.00019153	0.000190478	0.000170165	0.000180594	0.000249772	0.000165084	0.000218328	0.000140464	0.000135935
Comt	0	0	4.30734e+07	4.22632e+07	4.28405e+07	4.26442e+07	3.73009e+07	2.91128e+07	6.98659e+07	3.73526e+07	5.14079e+07	5.65642e+07	8.95083e+07	7.04004e+07	7.13581e+07	5.05614e+07	4.99393e+07	5.22715e+07	1.01033e+08	4.22811e+07	5.85161e+07	Comt	0.000226824	0.000222985	0.000225219	0.000224643	0.000195907	0.000153653	0.000367006	0.000196285	0.000270955	0.000296631	0.000468797	0.000368628	0.000373425	0.000265189	0.000262022	0.000273441	0.000530218	0.000222118	0.000306966
Comtd1	0	0	5.25993e+06	5.41896e+06	3.94516e+06	4.59878e+06	2.87823e+06	3.98604e+06	1.80924e+06	3.26478e+06	5.40852e+06	1.33991e+06	2.22267e+06	2.33894e+06	1.76459e+06	2.10391e+06	2.33745e+06	1.16258e+06	2.28903e+06	828991	1.33915e+06	Comtd1	2.76987e-05	2.8591e-05	2.07403e-05	2.42256e-05	1.51167e-05	2.10378e-05	9.50396e-06	1.71562e-05	2.85066e-05	7.02668e-06	1.16412e-05	1.22471e-05	9.23429e-06	1.10348e-05	1.22642e-05	6.08168e-06	1.20128e-05	4.35499e-06	7.02498e-06
Coq10a	0	0	1.3262e+06	486927	1.04916e+06	825133	670683	886500	1.33897e+06	1.0398e+06	716732	1.04059e+06	967078	854056	533201	429948	466012	715808	851683	480759	905941	Coq10a	6.98375e-06	2.56907e-06	5.5156e-06	4.34667e-06	3.52247e-06	4.67883e-06	7.03362e-06	5.46408e-06	3.77767e-06	5.45703e-06	5.06504e-06	4.47198e-06	2.7903e-06	2.25503e-06	2.44508e-06	3.74452e-06	4.46963e-06	2.5256e-06	4.75241e-06
Coq10b	0	0	133642	329898	238278	209193	6139.36	54552.8	178916	168519	156275	227843	263839	227344	234068	9766.41	55773.9	243424	19169.7	360391	221831	Coq10b	7.03755e-07	1.74058e-06	1.25266e-06	1.102e-06	3.22443e-08	2.87923e-07	9.39845e-07	8.85555e-07	8.23677e-07	1.19484e-06	1.38185e-06	1.19041e-06	1.2249e-06	5.12237e-08	2.92635e-07	1.27339e-06	1.00603e-07	1.89327e-06	1.16369e-06
Coq3	0	0	1.88334e+07	1.84544e+07	2.81289e+07	2.70015e+07	2.28611e+07	2.94952e+07	3.61107e+07	3.46826e+07	2.83573e+07	1.66267e+07	2.7005e+07	1.99124e+07	2.61824e+07	1.17848e+07	1.19205e+07	2.07481e+07	1.85227e+07	1.30103e+07	2.17871e+07	Coq3	9.91762e-05	9.73671e-05	0.000147877	0.00014224	0.000120068	0.000155672	0.000189689	0.000182254	0.000149462	8.71931e-05	0.000141438	0.000104265	0.000137016	6.18098e-05	6.25445e-05	0.000108537	9.7207e-05	6.83479e-05	0.000114292
Coq4	0	0	2.00055e+06	4.24718e+06	3.61483e+06	3.38657e+06	388949	5.03979e+06	8.13408e+06	5.45323e+06	3.66591e+06	2.30629e+06	3.38846e+06	2.6757e+06	2.25487e+06	1.04265e+06	1.26797e+06	2.69381e+06	2.13129e+06	2.68853e+06	2.24475e+06	Coq4	1.05349e-05	2.24085e-05	1.90037e-05	1.78399e-05	2.04279e-06	2.65994e-05	4.27283e-05	2.86563e-05	1.93219e-05	1.20945e-05	1.7747e-05	1.40104e-05	1.18e-05	5.46858e-06	6.65278e-06	1.40918e-05	1.1185e-05	1.41238e-05	1.17756e-05
Coq5	0	0	1.77251e+07	1.98971e+07	1.84798e+07	1.70467e+07	1.39934e+07	2.06056e+07	1.79935e+07	1.76217e+07	1.92812e+07	1.23354e+07	1.40888e+07	1.42006e+07	1.36859e+07	1.41815e+07	1.26321e+07	1.32202e+07	1.43986e+07	1.28663e+07	1.18618e+07	Coq5	9.33402e-05	0.000104979	9.7151e-05	8.97991e-05	7.34943e-05	0.000108753	9.45198e-05	9.26006e-05	0.000101625	6.46889e-05	7.37895e-05	7.43566e-05	7.16201e-05	7.43803e-05	6.6278e-05	6.91573e-05	7.55636e-05	6.75912e-05	6.22248e-05
Coq6	0	0	6.35235e+07	4.30348e+07	2.5339e+07	4.01509e+07	1.92891e+07	4.54506e+07	3.04462e+07	4.19433e+07	4.5189e+07	2.63148e+07	2.70791e+07	3.47012e+07	3.05477e+07	4.3022e+07	4.74728e+07	2.87976e+07	2.71077e+07	3.08528e+07	2.53656e+07	Coq6	0.000334513	0.000227056	0.000133211	0.000211509	0.000101308	0.000239882	0.000159934	0.000220409	0.000238177	0.000137999	0.000141826	0.000181702	0.00015986	0.000225645	0.000249081	0.000150645	0.000142261	0.000162081	0.000133064
Coq7	0	0	1.43113e+07	1.20565e+07	1.17706e+07	1.22029e+07	1.19272e+07	1.15004e+07	1.81726e+07	8.84259e+06	1.01489e+07	1.41408e+07	1.02749e+07	1.35869e+07	8.86012e+06	1.0043e+07	1.51142e+07	1.2871e+07	1.23839e+07	1.27914e+07	1.16115e+07	Coq7	7.5363e-05	6.36112e-05	6.188e-05	6.42831e-05	6.26424e-05	6.06973e-05	9.54606e-05	4.64671e-05	5.34919e-05	7.41564e-05	5.38146e-05	7.11435e-05	4.6366e-05	5.26746e-05	7.93016e-05	6.73302e-05	6.49907e-05	6.71978e-05	6.09118e-05
Coq8a	0	0	7.61599e+07	9.07567e+07	8.47399e+07	6.54888e+07	1.05921e+08	6.90802e+07	9.09978e+07	1.11245e+08	7.68106e+07	1.44428e+08	8.96253e+07	8.74558e+07	1.02881e+08	1.19001e+08	1.22903e+08	9.34094e+07	1.13828e+08	1.64856e+08	1.50896e+08	Coq8a	0.000401057	0.000478841	0.00044549	0.000344985	0.000556301	0.000364596	0.000478012	0.000584582	0.000404845	0.000757399	0.00046941	0.000457933	0.000538386	0.000624146	0.00064485	0.000488641	0.000597371	0.000866049	0.000791576
Coq8b	0	0	8.7995e+06	7.84349e+06	7.97239e+06	1.02922e+07	8.76654e+06	1.39255e+07	3.60416e+06	6.53382e+06	1.21108e+07	5.06232e+06	575492	5.55665e+06	1.38608e+06	3.71417e+06	4.32833e+06	4.90629e+06	2.82494e+06	2.99289e+06	3.25704e+06	Coq8b	4.6338e-05	4.13831e-05	4.1912e-05	5.42176e-05	4.60424e-05	7.34971e-05	1.89327e-05	3.43347e-05	6.38325e-05	2.65475e-05	3.01412e-06	2.90956e-05	7.25351e-06	1.94804e-05	2.27099e-05	2.56657e-05	1.48253e-05	1.57228e-05	1.70859e-05
Coq9	0	0	5.41329e+07	4.98677e+07	5.30261e+07	3.80943e+07	4.18595e+07	6.4533e+07	7.37118e+07	6.55384e+07	4.66769e+07	5.83043e+07	1.00864e+08	6.6772e+07	5.78086e+07	4.76347e+07	6.27658e+07	4.21634e+07	4.92055e+07	5.37683e+07	6.10801e+07	Coq9	0.000285063	0.000263107	0.000278766	0.000200675	0.000219849	0.000340597	0.000387208	0.000344399	0.00024602	0.000305756	0.000528274	0.00034963	0.000302519	0.000249839	0.00032932	0.000220564	0.00025823	0.000282465	0.000320416
Cox11	0	4b	1.31591e+06	632351	973555	1.61473e+06	617807	817400	1.68247e+06	2.16839e+06	869522	1.1025e+06	517726	186105	663045	508196	939149	350777	1.25102e+06	402825	127583	Cox11	6.92957e-06	3.33635e-06	5.11812e-06	8.50612e-06	3.24476e-06	4.31413e-06	8.83801e-06	1.13947e-05	4.58298e-06	5.78167e-06	2.71157e-06	9.74478e-07	3.46979e-06	2.66543e-06	4.92754e-06	1.83498e-06	6.56536e-06	2.11619e-06	6.69279e-07
Cox16	0	4b	1.32386e+06	1.85171e+06	574415	427355	904268	3.35033e+06	559592	545691	1.17109e+06	1.21007e+06	1.84116e+06	2.17669e+06	750183	1.19489e+06	890797	3.00918e+06	1.50779e+06	1.17981e+06	1.51709e+06	Cox16	6.9714e-06	9.7698e-06	3.01978e-06	2.25124e-06	4.74927e-06	1.76826e-05	2.93954e-06	2.86756e-06	6.17244e-06	6.34579e-06	9.64304e-06	1.13975e-05	3.92579e-06	6.26706e-06	4.67384e-06	1.57415e-05	7.91285e-06	6.19797e-06	7.95839e-06
Cox18	0	4b	1.30055e+06	1.11771e+06	1.28163e+06	1.29598e+06	1.83e+06	1.13765e+06	627612	1.70401e+06	868862	1.41765e+06	1.06268e+06	1.41378e+06	1.42718e+06	1.79425e+06	797239	966917	1.41877e+06	1.04063e+06	635609	Cox18	6.84869e-06	5.89713e-06	6.73773e-06	6.82703e-06	9.61125e-06	6.00435e-06	3.29685e-06	8.95442e-06	4.57951e-06	7.43435e-06	5.56578e-06	7.40278e-06	7.4686e-06	9.41064e-06	4.18296e-06	5.05811e-06	7.4457e-06	5.46681e-06	3.3343e-06
Cox19	0	4b	3.85983e+06	1.99021e+06	3.49683e+06	3.5048e+06	1.74875e+06	2.81975e+06	5.82891e+06	3.20594e+06	4.16893e+06	3.12955e+06	3.3511e+06	2.47783e+06	3.42597e+06	2.99765e+06	2.13394e+06	2.85037e+06	2.41149e+06	1.31942e+06	2.21449e+06	Cox19	2.03258e-05	1.05006e-05	1.83833e-05	1.84628e-05	9.18452e-06	1.48823e-05	3.06192e-05	1.6847e-05	2.19731e-05	1.64118e-05	1.75513e-05	1.29743e-05	1.79285e-05	1.57223e-05	1.11964e-05	1.49108e-05	1.26555e-05	6.93142e-06	1.16168e-05
Cox20	0	4b	777737	789959	638123	802534	114068	757409	868024	827989	956480	2.48347e+06	4.04443e+06	497460	956419	124891	173396	819191	522259	57256.1	508779	Cox20	4.09555e-06	4.16791e-06	3.35471e-06	4.22763e-06	5.99092e-07	3.99751e-06	4.55973e-06	4.35102e-06	5.04131e-06	1.30237e-05	2.11826e-05	2.60478e-06	5.00505e-06	6.55037e-07	9.09778e-07	4.28533e-06	2.74081e-06	3.00787e-07	2.66897e-06
Cox4i1	0	4a	9.98389e+08	4.84275e+08	7.08241e+08	1.02765e+09	5.12077e+08	6.93056e+08	7.34847e+08	8.91666e+08	1.05628e+09	5.55912e+08	8.45666e+08	7.81645e+08	7.89581e+08	5.9194e+08	6.68383e+08	7.60193e+08	7.46091e+08	7.18071e+08	6.0887e+08	Cox4i1	0.0052575	0.00255508	0.00372333	0.00541348	0.00268946	0.00365785	0.00386015	0.00468564	0.00556733	0.00291528	0.00442915	0.00409282	0.00413196	0.00310466	0.00350688	0.0039767	0.00391548	0.00377229	0.00319403
Cox5a	0	4a	5.78973e+08	5.35938e+08	6.23999e+08	5.52412e+08	5.30442e+08	6.94109e+08	1.26028e+08	7.14294e+08	5.35681e+08	5.89714e+08	6.27546e+08	5.77531e+08	5.85651e+08	6.54951e+08	7.22406e+08	5.66926e+08	6.77485e+08	6.06782e+08	8.21506e+08	Cox5a	0.00304886	0.00282766	0.00328045	0.00291002	0.00278591	0.00366342	0.000662023	0.00375356	0.00282341	0.00309255	0.00328675	0.00302405	0.00306478	0.00343514	0.00379033	0.00296569	0.00355544	0.00318765	0.00430949
Cox5b	0	4a	2.29841e+08	1.65109e+08	1.56998e+08	1.54759e+08	1.37619e+08	2.08265e+08	1.98767e+08	1.9972e+08	1.90885e+08	1.44291e+08	2.84654e+08	1.78298e+08	3.58387e+08	2.36881e+08	2.87755e+08	3.29527e+08	1.87308e+08	2.24582e+08	1.65741e+08	Cox5b	0.00121034	0.000871134	0.000825359	0.000815249	0.000722784	0.00109919	0.00104413	0.00104951	0.0010061	0.000756684	0.00149087	0.000933599	0.00187548	0.00124241	0.0015098	0.00172381	0.000982994	0.00117981	0.000869449
Cox6a1	0	4a	1.51444e+08	1.21922e+08	2.25357e+08	1.58687e+08	1.77116e+08	2.74911e+08	1.55057e+08	2.1723e+08	1.92246e+08	1.95605e+08	1.96637e+08	1.50024e+08	2.1213e+08	1.86534e+08	2.11955e+08	1.98582e+08	2.06073e+08	1.7543e+08	1.85931e+08	Cox6a1	0.0007975	0.000643275	0.00118473	0.000835937	0.000930225	0.00145094	0.000814514	0.00114152	0.00101327	0.00102578	0.00102988	0.000785553	0.0011101	0.00097835	0.00111209	0.00103881	0.00108147	0.000921598	0.000975363
Cox6b1	0	4a	2.85344e+08	2.83376e+08	3.621e+08	2.1613e+08	3.10271e+08	2.91954e+08	4.72298e+08	3.49656e+08	2.60776e+08	3.51407e+08	4.75899e+08	3.33899e+08	4.10826e+08	3.17185e+08	3.29562e+08	4.16318e+08	3.12905e+08	3.45961e+08	3.59336e+08	Cox6b1	0.00150261	0.00149512	0.00190361	0.00113854	0.00162956	0.0015409	0.00248098	0.00183742	0.00137447	0.00184283	0.00249251	0.00174835	0.0021499	0.0016636	0.00172915	0.00217783	0.00164212	0.00181746	0.00188502
Cox6c	0	4a	8.94113e+07	9.68602e+07	1.08312e+08	7.68501e+07	6.00189e+07	8.37272e+07	6.5262e+07	9.61949e+07	7.84548e+07	7.67253e+07	1.29109e+08	1.14017e+08	1.2776e+08	7.31365e+07	9.35478e+07	1.3275e+08	1.17976e+08	1.19472e+08	8.50697e+07	Cox6c	0.000470838	0.000511044	0.000569411	0.000404834	0.000315223	0.000441901	0.000342821	0.000505497	0.000413511	0.000402359	0.000676205	0.000597011	0.000668583	0.000383593	0.000490827	0.000694438	0.000619136	0.000627628	0.000446261
Cox7a1	0	4a	805677	625395	857000	477375	1376076	1.00274e+06	2.01363e+06	1.04728e+06	621208	368808	205524	759074	710985	508169	768234	506987	510553	1.04004e+06	488470	Cox7a1	4.24268e-06	3.29965e-06	4.50537e-06	2.51474e-06	7.22723e-06	5.29233e-06	1.05776e-05	5.50339e-06	3.27419e-06	1.93409e-06	1.07643e-06	3.97464e-06	3.72067e-06	2.66529e-06	4.03078e-06	2.65214e-06	2.67938e-06	5.46372e-06	2.56243e-06
Cox7a2	0	4a	1.39584e+08	9.99689e+07	1.45239e+08	1.08325e+08	8.44161e+07	1.23265e+08	1.58625e+08	1.23452e+08	8.96281e+07	1.38142e+08	1.80595e+08	1.27856e+08	1.53823e+08	1.20333e+08	1.25415e+08	1.60355e+08	1.50994e+08	1.41662e+08	1.39263e+08	Cox7a2	0.000735046	0.000527446	0.000763543	0.000570641	0.000443359	0.000650578	0.000833256	0.000648733	0.000472402	0.000724436	0.000945863	0.000669473	0.000804972	0.000631134	0.000658026	0.000838844	0.000792415	0.000744202	0.000730551
Cox7a2l	0	4a	2.46484e+07	4.55979e+07	3.11666e+07	2.74759e+07	3.8375e+07	2.39656e+07	3.10757e+07	2.42603e+07	2.45499e+07	1.74187e+07	3.22768e+07	2.5865e+07	3.04165e+07	2.5538e+07	2.56029e+07	2.98911e+07	2.51334e+07	2.03172e+07	2.45917e+07	Cox7a2l	0.000129798	0.000240579	0.000163847	0.000144739	0.000201548	0.000126487	0.000163241	0.000127486	0.000129395	9.13464e-05	0.000169049	0.000135433	0.000159173	0.000133944	0.000134334	0.000156366	0.0001319	0.000106734	0.000129004
Cox7c	0	4a	1.10851e+06	1.80608e+06	3.73713e+06	1.58545e+06	2.53752e+06	3.00661e+06	2.83863e+06	2.57432e+06	1.74674e+06	2.83279e+06	3.76599e+06	1.85541e+06	3.8451e+06	1.21333e+06	1.14747e+06	2.81687e+06	1.53947e+06	2.12374e+06	4.44991e+06	Cox7c	5.83742e-06	9.52906e-06	1.96467e-05	8.35192e-06	1.33272e-05	1.58685e-05	1.49113e-05	1.35278e-05	9.20653e-06	1.48556e-05	1.97242e-05	9.71522e-06	2.01219e-05	6.36378e-06	6.02057e-06	1.47355e-05	8.07915e-06	1.11568e-05	2.33435e-05
Cox8a	0	4a	199466	669923	213024	3.06288e+06	397525	559024	205793	1.98266e+06	548280	674541	856011	6.16333e+06	2.70099e+06	98696.2	3.13995e+06	766320	1.45072e+06	897149	255748	Cox8a	1.05039e-06	3.53458e-06	1.1199e-06	1.61348e-05	2.08782e-06	2.95045e-06	1.08103e-06	1.04187e-05	2.88982e-06	3.53739e-06	4.48333e-06	3.22722e-05	1.41346e-05	5.1765e-07	1.64747e-05	4.00875e-06	7.6134e-06	4.71305e-06	1.34161e-06
Cpox	0	0	1.32549e+08	1.05987e+08	1.12923e+08	7.24732e+07	1.2611e+08	1.5843e+08	9.2213e+07	7.41795e+07	1.01146e+08	1.29248e+08	1.18898e+08	1.39878e+08	1.40453e+08	1.45689e+08	1.49619e+08	1.38647e+08	1.73585e+08	1.50373e+08	1.26916e+08	Cpox	0.000697999	0.000559197	0.000593655	0.000381777	0.000662335	0.000836172	0.000484395	0.000389808	0.000533108	0.000677798	0.000622726	0.000732425	0.000735005	0.000764123	0.000785025	0.000725288	0.000910975	0.000789962	0.000665781
Cps1	0	0	3.47956e+10	3.4261e+10	3.5246e+10	3.29041e+10	3.04436e+10	3.00422e+10	3.2954e+10	4.18537e+10	2.96688e+10	5.00731e+10	5.55661e+10	5.32621e+10	5.49055e+10	5.47914e+10	4.92433e+10	5.49043e+10	4.82277e+10	4.93265e+10	5.12416e+10	Cps1	0.183233	0.180764	0.185293	0.173334	0.159892	0.158559	0.173107	0.219938	0.156375	0.262591	0.291026	0.27889	0.287327	0.287374	0.25837	0.287214	0.253099	0.25913	0.268805
Cpt1a	0	0	2.936e+08	2.26714e+08	2.42114e+08	2.4851e+08	2.82259e+08	2.48278e+08	2.41733e+08	1.93126e+08	2.50269e+08	1.30215e+08	1.48814e+08	1.43548e+08	1.5236e+08	1.10931e+08	1.29276e+08	1.0898e+08	9.2931e+07	1.03068e+08	1.02187e+08	Cpt1a	0.00154609	0.00119617	0.00127283	0.00130911	0.00148244	0.00131038	0.00126983	0.00101486	0.00131909	0.000682867	0.000779407	0.000751643	0.000797318	0.000581821	0.000678286	0.000570094	0.000487701	0.000541454	0.000536058
Cpt2	0	0	2.6208e+08	2.60226e+08	3.07597e+08	2.6917e+08	1.96254e+08	3.57138e+08	1.5745e+08	2.66119e+08	2.57879e+08	3.99308e+08	2.72551e+08	3.00776e+08	2.47948e+08	3.58631e+08	3.95544e+08	2.55757e+08	3.65384e+08	4.2978e+08	3.95318e+08	Cpt2	0.00138011	0.00137298	0.00161708	0.00141795	0.00103074	0.00188493	0.000827086	0.00139843	0.0013592	0.00209403	0.00142748	0.00157491	0.00129754	0.00188098	0.00207534	0.00133791	0.00191753	0.00225779	0.00207377
Crat	0	0	5.55136e+07	3.96513e+07	4.15902e+07	4.95666e+07	3.76701e+07	4.36624e+07	7.23449e+07	3.10003e+07	5.23561e+07	1.84799e+07	1.66086e+07	2.30239e+07	1.54843e+07	1.42124e+07	1.32777e+07	1.85442e+07	2.1692e+07	1.91772e+07	1.37968e+07	Crat	0.000292334	0.000209204	0.000218646	0.000261109	0.000197846	0.000230444	0.000380028	0.000162904	0.000275953	9.69113e-05	8.69871e-05	0.000120557	8.10311e-05	7.45423e-05	6.96657e-05	9.70079e-05	0.00011384	0.000100745	7.23757e-05
Crls1	0	0	741994	461392	380802	525739	489829	456020	586189	568026	703106	277542	737926	804904	717758	620965	728999	801628	652225	522735	501851	Crls1	3.90732e-06	2.43435e-06	2.00193e-06	2.76951e-06	2.57261e-06	2.40681e-06	3.07925e-06	2.98493e-06	3.70585e-06	1.45547e-06	3.86487e-06	4.21461e-06	3.75611e-06	3.25689e-06	3.82492e-06	4.19346e-06	3.42288e-06	2.74612e-06	2.63263e-06
Crot	0	0	7.88212e+07	2.27259e+08	9.02804e+07	7.21466e+07	8.42505e+08	1.48087e+08	1.2448e+08	6.83032e+07	8.86802e+07	6.54594e+07	8.00825e+07	5.73937e+07	5.29093e+07	4.47002e+07	4.66136e+07	5.89892e+07	5.75542e+07	4.43526e+07	4.50298e+07	Crot	0.000415071	0.00119904	0.000474617	0.000380057	0.00442489	0.000781583	0.000653892	0.000358928	0.000467406	0.000343279	0.00041943	0.000300523	0.00027688	0.000234447	0.000244573	0.000308583	0.000302044	0.000233	0.000236219
[truncated: 590 more rows]

## Sheet: D. Fig.1_Colon Normal
		Total	6.92239e+10	6.94802e+10	9.16805e+09	9.13595e+09	% Contribution to MitoCarta Proteome
[truncated: 838 more rows]

## Sheet: E. Fig. 1_Colon Tumor
				Total	7.99526e+09	7.66514e+09	7.68964e+09	8.34741e+09	7.67028e+09	7.79273e+09	7.60396e+09	% Contribution to MitoCarta Proteome
[truncated: 451 more rows]

[truncated: 2 more sheets: F. Fig. 2-3_Perm Tissues, G. Fig. 4_BMMC-AML]
